# Supplementary material for: Integrated Transcriptome and Proteome Analysis Reveals the Regulatory Mechanism of Root Growth by Protein Disulfide Isomerase in Arabidopsis
Source: Int J Mol Sci. 2024 Mar 22;25(7):3596. doi: 10.3390/ijms25073596 (PMC11011405; doi:10.3390/ijms25073596)
Supplement: Supplementary file 1 [file ijms-25-03596-s001.zip]

Archive with 3 entries (3 files):
- DEGs.xlsx
- DEPs.xlsx
- Supplementary data.pdf
