# Supplementary material for: Integrated Transcriptome and Proteome Analysis Reveals the Regulatory Mechanism of Root Growth by Protein Disulfide Isomerase in Arabidopsis
Source: Int J Mol Sci. 2024 Mar 22;25(7):3596. doi: 10.3390/ijms25073596 (PMC11011405; doi:10.3390/ijms25073596)
Supplement: Supplementary file 1 [file ijms-25-03596-s001.zip › DEGs.xlsx]

## Sheet: DEGs
id	baseMean	baseMean_CT	baseMean_FT	foldChange(FT/CT)	log2FoldChange	pval	padj	Chromosome	Start Site	End Site	Direction	Length	Name	GO	KEGG	EC	Description	UniProtAC	BP	CC	MF	Pathway
AT4G25100	2755.91	670.617	4841.19	7.21902	2.8518	1.67625e-100	3.92225e-96	4	12884300	12887011	-	1553	FSD1	GO:0004784;GO:0004784;GO:0004784;GO:0004784;GO:0005507;GO:0005507;GO:0005515;GO:0005737;GO:0005737;GO:0005739;GO:0005739;GO:0005829;GO:0005886;GO:0005886;GO:0005886;GO:0006801;GO:0006801;GO:0006979;GO:0006979;GO:0007623;GO:0007623;GO:0009507;GO:0009507;GO:0009507;GO:0009536;GO:0009570;GO:0009570;GO:0009570;GO:0009579;GO:0009579;GO:0009642;GO:0009642;GO:0009941;GO:0009941;GO:0010193;GO:0010193;GO:…	K04564	EC:1.15.1.1	Superoxide dismutase [Fe] 1, chloroplastic [Source:UniProtKB/Swiss-Prot;Acc:P21276]	P21276 A0A654FSM5	GO:0006801//superoxide metabolic process;GO:0006801//superoxide metabolic process;GO:0006979//response to oxidative stress;GO:0006979//response to oxidative stress;GO:0007623//circadian rhythm;GO:0007623//circadian rhythm;GO:0009642//response to light intensity;GO:0009642//response to light intensity;GO:0010193//response to ozone;GO:0010193//response to ozone;GO:0019430//removal of superoxide rad…	GO:0005737//cytoplasm;GO:0005737//cytoplasm;GO:0005739//mitochondrion;GO:0005739//mitochondrion;GO:0005829//cytosol;GO:0005886//plasma membrane;GO:0005886//plasma membrane;GO:0005886//plasma membrane;GO:0009507//chloroplast;GO:0009507//chloroplast;GO:0009507//chloroplast;GO:0009536//plastid;GO:0009570//chloroplast stroma;GO:0009570//chloroplast stroma;GO:0009570//chloroplast stroma;GO:0009579//th…	GO:0004784//superoxide dismutase activity;GO:0004784//superoxide dismutase activity;GO:0004784//superoxide dismutase activity;GO:0004784//superoxide dismutase activity;GO:0005507//copper ion binding;GO:0005507//copper ion binding;GO:0005515//protein binding;GO:0016491//oxidoreductase activity;GO:0019904//protein domain specific binding;GO:0019904//protein domain specific binding;GO:0046872//metal…	ko05417(Lipid and atherosclerosis);ko05208(Chemical carcinogenesis - reactive oxygen species);ko05016(Huntington disease);ko04213(Longevity regulating pathway - multiple species);ko04212(Longevity regulating pathway - worm);ko04211(Longevity regulating pathway);ko04146(Peroxisome);ko04068(FoxO signaling pathway);ko04013(MAPK signaling pathway - fly)
AT4G34135	2233.73	1005.01	3462.44	3.44517	1.78457	1.89752e-80	2.22001e-76	4	16345150	16347434	-	2285	UGT73B2	GO:0008194;GO:0008194;GO:0009813;GO:0016740;GO:0016757;GO:0016758;GO:0033836;GO:0033836;GO:0035251;GO:0035251;GO:0043231;GO:0047893;GO:0047893;GO:0051555;GO:0051555;GO:0051707;GO:0051707;GO:0080043;GO:0080044;GO:0080044;GO:0016740;GO:0016740;	-	-	UDP-glucosyl transferase 73B2 [Source:UniProtKB/Swiss-Prot;Acc:Q94C57]	Q94C57	GO:0009813//flavonoid biosynthetic process;GO:0051555//flavonol biosynthetic process;GO:0051555//flavonol biosynthetic process;GO:0051707//response to other organism;GO:0051707//response to other organism;	GO:0043231//intracellular membrane-bounded organelle;	GO:0008194//UDP-glycosyltransferase activity;GO:0008194//UDP-glycosyltransferase activity;GO:0016740//transferase activity;GO:0016757//glycosyltransferase activity;GO:0016758//hexosyltransferase activity;GO:0033836//flavonol 7-O-beta-glucosyltransferase activity;GO:0033836//flavonol 7-O-beta-glucosyltransferase activity;GO:0035251//UDP-glucosyltransferase activity;GO:0035251//UDP-glucosyltransfer…	-
AT5G43520	401.88	711.495	92.2659	0.129679	-2.94698	7.08601e-72	5.52685e-68	5	17485231	17486309	-	1079	-	-	-	-	Cysteine/Histidine-rich C1 domain family protein [Source:UniProtKB/TrEMBL;Acc:Q9FIY8]	Q9FIY8 A0A5S9YAU3	-	-	-	-
AT2G43610	3208.49	4849.44	1567.54	0.323241	-1.62932	3.48015e-71	2.0358e-67	2	18087812	18089371	-	1279	-	GO:0000272;GO:0000272;GO:0004568;GO:0004568;GO:0004568;GO:0004568;GO:0005515;GO:0005886;GO:0005886;GO:0005975;GO:0005975;GO:0005975;GO:0006032;GO:0006032;GO:0006032;GO:0006952;GO:0006952;GO:0008061;GO:0008061;GO:0008061;GO:0008152;GO:0016787;GO:0016798;GO:0016998;GO:0016998;	K01183	EC:3.2.1.14	Endochitinase At2g43610 [Source:UniProtKB/Swiss- Prot;Acc:O22842]	O22842	GO:0000272//polysaccharide catabolic process;GO:0000272//polysaccharide catabolic process;GO:0005975//carbohydrate metabolic process;GO:0005975//carbohydrate metabolic process;GO:0005975//carbohydrate metabolic process;GO:0006032//chitin catabolic process;GO:0006032//chitin catabolic process;GO:0006032//chitin catabolic process;GO:0006952//defense response;GO:0006952//defense response;GO:0008152/…	GO:0005886//plasma membrane;GO:0005886//plasma membrane;	GO:0004568//chitinase activity;GO:0004568//chitinase activity;GO:0004568//chitinase activity;GO:0004568//chitinase activity;GO:0005515//protein binding;GO:0008061//chitin binding;GO:0008061//chitin binding;GO:0008061//chitin binding;GO:0016787//hydrolase activity;GO:0016798//hydrolase activity, acting on glycosyl bonds;	ko00520(Amino sugar and nucleotide sugar metabolism)
AT3G23510	391.806	638.907	144.706	0.226489	-2.14249	1.88752e-65	8.83324e-62	3	8427557	8433340	+	3191	-	GO:0008168;GO:0016491;GO:0016491;GO:0055114;GO:0055114;	K00574	EC:2.1.1.79	Cyclopropane-fatty-acyl-phospholipid synthase [Source:UniProtKB/TrEMBL;Acc:Q8GZ28]	Q8GZ28 A0A654F9Z9	GO:0055114//obsolete oxidation-reduction process;GO:0055114//obsolete oxidation-reduction process;	-	GO:0008168//methyltransferase activity;GO:0016491//oxidoreductase activity;GO:0016491//oxidoreductase activity;	-
AT3G08860	1060.75	241.471	1880.02	7.78571	2.96083	1.36715e-60	5.33164e-57	3	2696199	2699420	-	2401	PYD4	GO:0003824;GO:0003824;GO:0005739;GO:0005739;GO:0008453;GO:0008453;GO:0008483;GO:0008483;GO:0008483;GO:0009853;GO:0009853;GO:0016740;GO:0030170;GO:0030170;GO:0043562;GO:0043562;GO:0003824;GO:0003824;GO:0008483;GO:0008483;GO:0030170;GO:0030170;	K00827	EC:2.6.1.44 2.6.1.40	Alanine--glyoxylate aminotransferase 2 homolog 3, mitochondrial [Source:UniProtKB/Swiss-Prot;Acc:Q9SR86]	Q9SR86 Q0WWF1 A0A654F5A0	GO:0009853//photorespiration;GO:0009853//photorespiration;GO:0043562//cellular response to nitrogen levels;GO:0043562//cellular response to nitrogen levels;	GO:0005739//mitochondrion;GO:0005739//mitochondrion;	GO:0003824//catalytic activity;GO:0003824//catalytic activity;GO:0008453//alanine-glyoxylate transaminase activity;GO:0008453//alanine-glyoxylate transaminase activity;GO:0008483//transaminase activity;GO:0008483//transaminase activity;GO:0008483//transaminase activity;GO:0016740//transferase activity;GO:0030170//pyridoxal phosphate binding;GO:0030170//pyridoxal phosphate binding;GO:0003824//cata…	ko00280(Valine, leucine and isoleucine degradation);ko00270(Cysteine and methionine metabolism);ko00260(Glycine, serine and threonine metabolism);ko00250(Alanine, aspartate and glutamate metabolism)
AT2G14210	280.698	461.675	99.7214	0.215999	-2.2109	1.77674e-57	5.93913e-54	2	6018558	6023863	+	1120	ANR1	GO:0000977;GO:0000977;GO:0003677;GO:0003677;GO:0003677;GO:0003700;GO:0003700;GO:0003700;GO:0005515;GO:0005634;GO:0005634;GO:0005634;GO:0006355;GO:0006355;GO:0007275;GO:0007584;GO:0007584;GO:0008134;GO:0008134;GO:0010167;GO:0010167;GO:0045944;GO:0045944;GO:0046983;GO:0046983;GO:0048527;GO:0048527;GO:0048527;GO:0071249;GO:0071249;GO:0000977;GO:0000977;GO:0003677;GO:0003677;GO:0003677;GO:0003700;GO:…	K09264	-	AGAMOUS-like 44 [Source:TAIR;Acc:AT2G14210]	Q9SI38	GO:0006355//regulation of transcription, DNA-templated;GO:0006355//regulation of transcription, DNA-templated;GO:0007275//multicellular organism development;GO:0007584//response to nutrient;GO:0007584//response to nutrient;GO:0010167//response to nitrate;GO:0010167//response to nitrate;GO:0045944//positive regulation of transcription by RNA polymerase II;GO:0045944//positive regulation of transcr…	GO:0005634//nucleus;GO:0005634//nucleus;GO:0005634//nucleus;GO:0005634//nucleus;GO:0005634//nucleus;GO:0005634//nucleus;	GO:0000977//RNA polymerase II transcription regulatory region sequence-specific DNA binding;GO:0000977//RNA polymerase II transcription regulatory region sequence-specific DNA binding;GO:0003677//DNA binding;GO:0003677//DNA binding;GO:0003677//DNA binding;GO:0003700//DNA-binding transcription factor activity;GO:0003700//DNA-binding transcription factor activity;GO:0003700//DNA-binding transcripti…	-
AT4G21990	1870.23	967.489	2772.97	2.86615	1.51912	8.83126e-57	2.58303e-53	4	11657008	11659167	-	1827	APR3	GO:0000103;GO:0000103;GO:0003824;GO:0003824;GO:0008652;GO:0009507;GO:0009507;GO:0009507;GO:0009536;GO:0009973;GO:0009973;GO:0016491;GO:0016671;GO:0016671;GO:0019344;GO:0019344;GO:0019419;GO:0019419;GO:0033741;GO:0033741;GO:0045454;GO:0046872;GO:0046872;GO:0051536;GO:0051539;GO:0051539;GO:0055114;GO:0055114;GO:0055114;GO:0003824;GO:0003824;GO:0016671;GO:0016671;GO:0019419;GO:0019419;GO:0055114;GO:…	K05907	EC:1.8.4.9	5'-adenylylsulfate reductase 3, chloroplastic [Source:UniProtKB/Swiss-Prot;Acc:P92980]	P92980	GO:0000103//sulfate assimilation;GO:0000103//sulfate assimilation;GO:0008652//cellular amino acid biosynthetic process;GO:0019344//cysteine biosynthetic process;GO:0019344//cysteine biosynthetic process;GO:0019419//sulfate reduction;GO:0019419//sulfate reduction;GO:0045454//cell redox homeostasis;GO:0055114//obsolete oxidation-reduction process;GO:0055114//obsolete oxidation-reduction process;GO:…	GO:0009507//chloroplast;GO:0009507//chloroplast;GO:0009507//chloroplast;GO:0009536//plastid;	GO:0003824//catalytic activity;GO:0003824//catalytic activity;GO:0009973//adenylyl-sulfate reductase activity;GO:0009973//adenylyl-sulfate reductase activity;GO:0016491//oxidoreductase activity;GO:0016671//oxidoreductase activity, acting on a sulfur group of donors, disulfide as acceptor;GO:0016671//oxidoreductase activity, acting on a sulfur group of donors, disulfide as acceptor;GO:0033741//ade…	ko00920(Sulfur metabolism)
AT4G10500	117.922	211.038	24.8061	0.117543	-3.08874	1.3723e-53	3.56783e-50	4	6491017	6492578	+	1358	DLO1	GO:0002229;GO:0002229;GO:0002239;GO:0002239;GO:0006952;GO:0009617;GO:0009617;GO:0009620;GO:0009620;GO:0009751;GO:0009751;GO:0010150;GO:0010150;GO:0016491;GO:0016491;GO:0016491;GO:0046244;GO:0046244;GO:0046872;GO:0046872;GO:0051213;GO:0051213;GO:0055114;GO:0055114;GO:0055114;	K24028	EC:1.14.11.-	Protein DMR6-LIKE OXYGENASE 1 [Source:UniProtKB/Swiss-Prot;Acc:Q9ZSA8]	Q9ZSA8	GO:0002229//defense response to oomycetes;GO:0002229//defense response to oomycetes;GO:0002239//response to oomycetes;GO:0002239//response to oomycetes;GO:0006952//defense response;GO:0009617//response to bacterium;GO:0009617//response to bacterium;GO:0009620//response to fungus;GO:0009620//response to fungus;GO:0009751//response to salicylic acid;GO:0009751//response to salicylic acid;GO:0010150…	-	GO:0016491//oxidoreductase activity;GO:0016491//oxidoreductase activity;GO:0016491//oxidoreductase activity;GO:0046872//metal ion binding;GO:0046872//metal ion binding;GO:0051213//dioxygenase activity;GO:0051213//dioxygenase activity;	-
AT5G45080	163.04	290.799	35.2801	0.121321	-3.0431	1.86559e-53	4.36529e-50	5	18191355	18193328	-	1520	PP2A6	GO:0005515;GO:0007165;GO:0007165;GO:0016787;GO:0030246;GO:0030246;GO:0050135;GO:0061809;	-	-	Protein PHLOEM PROTEIN 2-LIKE A6 [Source:UniProtKB/Swiss-Prot;Acc:Q9FHE8]	Q9FHE8	GO:0007165//signal transduction;GO:0007165//signal transduction;	-	GO:0005515//protein binding;GO:0016787//hydrolase activity;GO:0030246//carbohydrate binding;GO:0030246//carbohydrate binding;GO:0050135//NAD(P)+ nucleosidase activity;GO:0061809//NAD+ nucleotidase, cyclic ADP-ribose generating;	-
AT3G03670	53.0381	105.576	0.500078	0.00473665	-7.72192	1.17006e-52	2.48893e-49	3	901728	903411	-	1285	PER28	GO:0004601;GO:0004601;GO:0004601;GO:0004601;GO:0005576;GO:0005576;GO:0006979;GO:0006979;GO:0006979;GO:0009505;GO:0009505;GO:0009506;GO:0009506;GO:0016491;GO:0020037;GO:0020037;GO:0020037;GO:0042744;GO:0042744;GO:0042744;GO:0046872;GO:0046872;GO:0055114;GO:0055114;GO:0055114;GO:0071456;GO:0071456;GO:0098869;	K00430	EC:1.11.1.7	Peroxidase 28 [Source:UniProtKB/Swiss- Prot;Acc:Q9SS67]	Q9SS67 A0A5S9X8U7	GO:0006979//response to oxidative stress;GO:0006979//response to oxidative stress;GO:0006979//response to oxidative stress;GO:0042744//hydrogen peroxide catabolic process;GO:0042744//hydrogen peroxide catabolic process;GO:0042744//hydrogen peroxide catabolic process;GO:0055114//obsolete oxidation-reduction process;GO:0055114//obsolete oxidation-reduction process;GO:0055114//obsolete oxidation-red…	GO:0005576//extracellular region;GO:0005576//extracellular region;GO:0009505//plant-type cell wall;GO:0009505//plant-type cell wall;GO:0009506//plasmodesma;GO:0009506//plasmodesma;	GO:0004601//peroxidase activity;GO:0004601//peroxidase activity;GO:0004601//peroxidase activity;GO:0004601//peroxidase activity;GO:0016491//oxidoreductase activity;GO:0020037//heme binding;GO:0020037//heme binding;GO:0020037//heme binding;GO:0046872//metal ion binding;GO:0046872//metal ion binding;	ko00940(Phenylpropanoid biosynthesis)
AT3G47040	182.104	304.786	59.4229	0.194966	-2.35871	4.02878e-49	7.85578e-46	3	17324102	17327152	-	2243	-	GO:0004553;GO:0004553;GO:0005576;GO:0005975;GO:0005975;GO:0008152;GO:0008422;GO:0016787;GO:0016798;GO:0102483;GO:0004553;GO:0004553;GO:0005576;GO:0005975;GO:0005975;GO:0008422;GO:0016787;GO:0102483;GO:0004553;GO:0004553;GO:0005576;GO:0005975;GO:0005975;GO:0008152;GO:0008422;GO:0008422;GO:0008422;GO:0009251;GO:0009251;GO:0016787;GO:0016798;GO:0102483;GO:0004553;GO:0004553;GO:0005576;GO:0005975;GO:…	K05349	EC:3.2.1.21	Glycosyl hydrolase family protein [Source:UniProtKB/TrEMBL;Acc:F4JAB7]	F4JAB7	GO:0005975//carbohydrate metabolic process;GO:0005975//carbohydrate metabolic process;GO:0008152//metabolic process;GO:0005975//carbohydrate metabolic process;GO:0005975//carbohydrate metabolic process;GO:0005975//carbohydrate metabolic process;GO:0005975//carbohydrate metabolic process;GO:0008152//metabolic process;GO:0009251//glucan catabolic process;GO:0009251//glucan catabolic process;GO:0005…	GO:0005576//extracellular region;GO:0005576//extracellular region;GO:0005576//extracellular region;GO:0005576//extracellular region;	GO:0004553//hydrolase activity, hydrolyzing O-glycosyl compounds;GO:0004553//hydrolase activity, hydrolyzing O-glycosyl compounds;GO:0008422//beta-glucosidase activity;GO:0016787//hydrolase activity;GO:0016798//hydrolase activity, acting on glycosyl bonds;GO:0102483//scopolin beta-glucosidase activity;GO:0004553//hydrolase activity, hydrolyzing O-glycosyl compounds;GO:0004553//hydrolase activity,…	ko00940(Phenylpropanoid biosynthesis);ko00500(Starch and sucrose metabolism);ko00460(Cyanoamino acid metabolism)
AT1G29100	125.429	235.668	15.1903	0.0644564	-3.95553	5.23279e-49	9.41862e-46	1	10168717	10169916	+	1000	-	GO:0030001;GO:0030001;GO:0046872;GO:0046872;GO:0046872;GO:0030001;GO:0030001;GO:0046872;GO:0046872;GO:0046872;	-	-	Heavy metal transport/detoxification superfamily protein [Source:TAIR;Acc:AT1G29100]	Q9LP41	GO:0030001//metal ion transport;GO:0030001//metal ion transport;GO:0030001//metal ion transport;GO:0030001//metal ion transport;	-	GO:0046872//metal ion binding;GO:0046872//metal ion binding;GO:0046872//metal ion binding;GO:0046872//metal ion binding;GO:0046872//metal ion binding;GO:0046872//metal ion binding;	-
AT5G16970	1811.1	881.167	2741.02	3.11068	1.63723	5.97856e-45	9.99231e-42	5	5575973	5578086	-	1441	AER	GO:0005634;GO:0005634;GO:0005634;GO:0005654;GO:0005654;GO:0005737;GO:0005829;GO:0005829;GO:0006979;GO:0006979;GO:0006979;GO:0009536;GO:0016491;GO:0016491;GO:0016491;GO:0032440;GO:0032440;GO:0032440;GO:0032440;GO:0046686;GO:0046686;GO:0055114;GO:0055114;GO:0055114;	K08070	EC:1.3.1.74	NADPH-dependent oxidoreductase 2-alkenal reductase [Source:UniProtKB/Swiss-Prot;Acc:Q39172]	Q39172 A0A178U6Z5	GO:0006979//response to oxidative stress;GO:0006979//response to oxidative stress;GO:0006979//response to oxidative stress;GO:0046686//response to cadmium ion;GO:0046686//response to cadmium ion;GO:0055114//obsolete oxidation-reduction process;GO:0055114//obsolete oxidation-reduction process;GO:0055114//obsolete oxidation-reduction process;	GO:0005634//nucleus;GO:0005634//nucleus;GO:0005634//nucleus;GO:0005654//nucleoplasm;GO:0005654//nucleoplasm;GO:0005737//cytoplasm;GO:0005829//cytosol;GO:0005829//cytosol;GO:0009536//plastid;	GO:0016491//oxidoreductase activity;GO:0016491//oxidoreductase activity;GO:0016491//oxidoreductase activity;GO:0032440//2-alkenal reductase [NAD(P)+] activity;GO:0032440//2-alkenal reductase [NAD(P)+] activity;GO:0032440//2-alkenal reductase [NAD(P)+] activity;GO:0032440//2-alkenal reductase [NAD(P)+] activity;	-
AT5G59680	240.508	436.161	44.8556	0.102842	-3.2815	1.27197e-44	1.98419e-41	5	24046512	24051112	+	3255	-	GO:0000166;GO:0004672;GO:0004672;GO:0004674;GO:0004674;GO:0005515;GO:0005515;GO:0005524;GO:0005524;GO:0005524;GO:0006468;GO:0006468;GO:0016020;GO:0016021;GO:0016021;GO:0016301;GO:0016310;GO:0016740;	-	-	Probable LRR receptor-like serine/threonine-protein kinase At5g59680 [Source:UniProtKB/Swiss-Prot;Acc:Q9FN93]	Q9FN93 A0A5S9YFQ2	GO:0006468//protein phosphorylation;GO:0006468//protein phosphorylation;GO:0016310//phosphorylation;	GO:0016020//membrane;GO:0016021//integral component of membrane;GO:0016021//integral component of membrane;	GO:0000166//nucleotide binding;GO:0004672//protein kinase activity;GO:0004672//protein kinase activity;GO:0004674//protein serine/threonine kinase activity;GO:0004674//protein serine/threonine kinase activity;GO:0005515//protein binding;GO:0005515//protein binding;GO:0005524//ATP binding;GO:0005524//ATP binding;GO:0005524//ATP binding;GO:0016301//kinase activity;GO:0016740//transferase activity;	-
AT1G52070	519.619	993.004	46.2339	0.0465596	-4.42478	6.34153e-44	9.2741e-41	1	19364809	19366925	-	1463	JAL10	GO:0030246;GO:0030246;GO:0030246;GO:0030246;GO:0030246;GO:0030246;	-	-	Jacalin-related lectin 10 [Source:UniProtKB/Swiss- Prot;Acc:Q8GWI7]	Q8GWI7	-	-	GO:0030246//carbohydrate binding;GO:0030246//carbohydrate binding;GO:0030246//carbohydrate binding;GO:0030246//carbohydrate binding;GO:0030246//carbohydrate binding;GO:0030246//carbohydrate binding;	-
AT3G56400	205.055	338.043	72.0676	0.21319	-2.22979	2.08796e-41	2.87389e-38	3	20908711	20910623	-	1470	WRKY70	GO:0000302;GO:0000302;GO:0002229;GO:0002229;GO:0003677;GO:0003700;GO:0003700;GO:0003700;GO:0003700;GO:0005515;GO:0005515;GO:0005634;GO:0005634;GO:0006355;GO:0006355;GO:0006355;GO:0006952;GO:0006970;GO:0006970;GO:0009617;GO:0009617;GO:0009625;GO:0009625;GO:0009682;GO:0009682;GO:0009742;GO:0009742;GO:0009751;GO:0009751;GO:0009751;GO:0009753;GO:0009753;GO:0009753;GO:0009862;GO:0009862;GO:0009864;GO:…	-	-	Probable WRKY transcription factor 70 [Source:UniProtKB/Swiss-Prot;Acc:Q9LY00]	Q9LY00	GO:0000302//response to reactive oxygen species;GO:0000302//response to reactive oxygen species;GO:0002229//defense response to oomycetes;GO:0002229//defense response to oomycetes;GO:0006355//regulation of transcription, DNA-templated;GO:0006355//regulation of transcription, DNA-templated;GO:0006355//regulation of transcription, DNA-templated;GO:0006952//defense response;GO:0006970//response to o…	GO:0005634//nucleus;GO:0005634//nucleus;	GO:0003677//DNA binding;GO:0003700//DNA-binding transcription factor activity;GO:0003700//DNA-binding transcription factor activity;GO:0003700//DNA-binding transcription factor activity;GO:0003700//DNA-binding transcription factor activity;GO:0005515//protein binding;GO:0005515//protein binding;GO:0043565//sequence-specific DNA binding;GO:0043565//sequence-specific DNA binding;GO:0043565//sequenc…	-
AT1G76680	3749.67	1465.93	6033.41	4.11576	2.04116	3.7537e-41	4.8796e-38	1	28776626	28778837	+	2116	OPR1	GO:0003824;GO:0003824;GO:0005515;GO:0005737;GO:0005737;GO:0006629;GO:0006631;GO:0006633;GO:0010181;GO:0010181;GO:0010181;GO:0016491;GO:0016491;GO:0016491;GO:0016491;GO:0016629;GO:0016629;GO:0031408;GO:0031408;GO:0055114;GO:0055114;GO:0055114;GO:0003824;GO:0003824;GO:0005739;GO:0005829;GO:0005829;GO:0006629;GO:0006629;GO:0009611;GO:0009611;GO:0009751;GO:0009751;GO:0010181;GO:0010181;GO:0016491;GO:…	K05894	EC:1.3.1.42	12-oxophytodienoate reductase 1 [Source:UniProtKB/TrEMBL;Acc:F4I403]	Q8LAH7 A0A178WIM4	GO:0006629//lipid metabolic process;GO:0006631//fatty acid metabolic process;GO:0006633//fatty acid biosynthetic process;GO:0031408//oxylipin biosynthetic process;GO:0031408//oxylipin biosynthetic process;GO:0055114//obsolete oxidation-reduction process;GO:0055114//obsolete oxidation-reduction process;GO:0055114//obsolete oxidation-reduction process;GO:0006629//lipid metabolic process;GO:0006629/…	GO:0005737//cytoplasm;GO:0005737//cytoplasm;GO:0005739//mitochondrion;GO:0005829//cytosol;GO:0005829//cytosol;	GO:0003824//catalytic activity;GO:0003824//catalytic activity;GO:0005515//protein binding;GO:0010181//FMN binding;GO:0010181//FMN binding;GO:0010181//FMN binding;GO:0016491//oxidoreductase activity;GO:0016491//oxidoreductase activity;GO:0016491//oxidoreductase activity;GO:0016491//oxidoreductase activity;GO:0016629//12-oxophytodienoate reductase activity;GO:0016629//12-oxophytodienoate reductase …	ko00592(alpha-Linolenic acid metabolism)
AT5G49770	166.424	274.66	58.1871	0.211851	-2.23888	2.80776e-40	3.45783e-37	5	20222669	20227466	+	3231	-	GO:0000166;GO:0004672;GO:0004672;GO:0004674;GO:0004674;GO:0005515;GO:0005515;GO:0005524;GO:0005524;GO:0005524;GO:0006468;GO:0006468;GO:0009536;GO:0016020;GO:0016021;GO:0016021;GO:0016301;GO:0016310;GO:0016740;	-	-	Probable leucine-rich repeat receptor-like protein kinase At5g49770 [Source:UniProtKB/Swiss-Prot;Acc:Q9LT96]	Q9LT96 A0A178UGE1	GO:0006468//protein phosphorylation;GO:0006468//protein phosphorylation;GO:0016310//phosphorylation;	GO:0009536//plastid;GO:0016020//membrane;GO:0016021//integral component of membrane;GO:0016021//integral component of membrane;	GO:0000166//nucleotide binding;GO:0004672//protein kinase activity;GO:0004672//protein kinase activity;GO:0004674//protein serine/threonine kinase activity;GO:0004674//protein serine/threonine kinase activity;GO:0005515//protein binding;GO:0005515//protein binding;GO:0005524//ATP binding;GO:0005524//ATP binding;GO:0005524//ATP binding;GO:0016301//kinase activity;GO:0016740//transferase activity;	-
AT2G39200	359.208	544.676	173.74	0.318979	-1.64847	1.35802e-39	1.58882e-36	2	16356041	16359943	-	2091	MLO12	GO:0005515;GO:0005516;GO:0005516;GO:0005886;GO:0005886;GO:0006952;GO:0006952;GO:0006952;GO:0006952;GO:0009607;GO:0009607;GO:0009817;GO:0009817;GO:0010150;GO:0010150;GO:0016020;GO:0016021;GO:0016021;GO:0016021;	K08472	-	MLO-like protein [Source:UniProtKB/TrEMBL;Acc:A0A178VNS1]	O80961 A0A178VNS1	GO:0006952//defense response;GO:0006952//defense response;GO:0006952//defense response;GO:0006952//defense response;GO:0009607//response to biotic stimulus;GO:0009607//response to biotic stimulus;GO:0010150//leaf senescence;GO:0010150//leaf senescence;	GO:0005886//plasma membrane;GO:0005886//plasma membrane;GO:0016020//membrane;GO:0016021//integral component of membrane;GO:0016021//integral component of membrane;GO:0016021//integral component of membrane;	GO:0005515//protein binding;GO:0005516//calmodulin binding;GO:0005516//calmodulin binding;	-
AT4G13310	193.046	324.479	61.6136	0.189885	-2.3968	1.97434e-39	2.19989e-36	4	7750305	7753210	+	1999	CYP71A20	GO:0005506;GO:0005506;GO:0016705;GO:0016705;GO:0020037;GO:0020037;GO:0055114;GO:0055114;GO:0004497;GO:0005506;GO:0005506;GO:0009506;GO:0009506;GO:0016020;GO:0016020;GO:0016021;GO:0016021;GO:0016491;GO:0016705;GO:0016705;GO:0016709;GO:0020037;GO:0020037;GO:0046872;GO:0055114;GO:0055114;GO:0055114;	-	-	Cytochrome P450 71A20 [Source:UniProtKB/Swiss- Prot;Acc:Q9T0K2]	Q9T0K2	GO:0055114//obsolete oxidation-reduction process;GO:0055114//obsolete oxidation-reduction process;GO:0055114//obsolete oxidation-reduction process;GO:0055114//obsolete oxidation-reduction process;GO:0055114//obsolete oxidation-reduction process;	GO:0009506//plasmodesma;GO:0009506//plasmodesma;GO:0016020//membrane;GO:0016020//membrane;GO:0016021//integral component of membrane;GO:0016021//integral component of membrane;	GO:0005506//iron ion binding;GO:0005506//iron ion binding;GO:0016705//oxidoreductase activity, acting on paired donors, with incorporation or reduction of molecular oxygen;GO:0016705//oxidoreductase activity, acting on paired donors, with incorporation or reduction of molecular oxygen;GO:0020037//heme binding;GO:0020037//heme binding;GO:0004497//monooxygenase activity;GO:0005506//iron ion binding…	-
AT1G52050	180.553	331.449	29.6579	0.0894795	-3.4823	7.14289e-39	7.59712e-36	1	19354919	19356901	-	1282	JAL8	GO:0030246;GO:0030246;GO:0030246;	-	-	Jacalin-related lectin 8 [Source:UniProtKB/Swiss- Prot;Acc:F4IB94]	F4IB94	-	-	GO:0030246//carbohydrate binding;GO:0030246//carbohydrate binding;GO:0030246//carbohydrate binding;	-
AT5G16980	309.105	125.361	492.85	3.93145	1.97506	3.27433e-38	3.33113e-35	5	5578846	5581311	-	2004	-	GO:0055114;GO:0055114;GO:0006979;GO:0009536;GO:0016491;GO:0016491;GO:0016491;GO:0032440;GO:0055114;GO:0055114;GO:0055114;GO:0055114;GO:0055114;	K08070	EC:1.3.1.74	Zinc-binding dehydrogenase family protein [Source:UniProtKB/TrEMBL;Acc:F4KFK3]	F4KFK3	GO:0055114//obsolete oxidation-reduction process;GO:0055114//obsolete oxidation-reduction process;GO:0006979//response to oxidative stress;GO:0055114//obsolete oxidation-reduction process;GO:0055114//obsolete oxidation-reduction process;GO:0055114//obsolete oxidation-reduction process;GO:0055114//obsolete oxidation-reduction process;GO:0055114//obsolete oxidation-reduction process;	GO:0009536//plastid;	GO:0016491//oxidoreductase activity;GO:0016491//oxidoreductase activity;GO:0016491//oxidoreductase activity;GO:0032440//2-alkenal reductase [NAD(P)+] activity;	-
AT1G58320	153.233	279.594	26.8724	0.0961122	-3.37914	5.66128e-37	5.51951e-34	1	21633858	21635344	-	753	PCR9	GO:0016020;GO:0016021;GO:0016021;	-	-	Protein PLANT CADMIUM RESISTANCE 9 [Source:UniProtKB/Swiss-Prot;Acc:P0CW98]	P0CW98 A0A178W288	-	GO:0016020//membrane;GO:0016021//integral component of membrane;GO:0016021//integral component of membrane;	-	-
AT2G05070	1738.33	1021.39	2455.28	2.40386	1.26535	6.10358e-36	5.71271e-33	2	1799234	1800472	-	1143	LHCB2.2	GO:0003729;GO:0005739;GO:0005774;GO:0005774;GO:0009269;GO:0009269;GO:0009409;GO:0009409;GO:0009416;GO:0009416;GO:0009416;GO:0009507;GO:0009507;GO:0009507;GO:0009517;GO:0009517;GO:0009522;GO:0009522;GO:0009523;GO:0009523;GO:0009534;GO:0009534;GO:0009535;GO:0009535;GO:0009535;GO:0009535;GO:0009536;GO:0009579;GO:0009579;GO:0009579;GO:0009644;GO:0009644;GO:0009645;GO:0009645;GO:0009765;GO:0009765;GO:…	K08913	-	Chlorophyll a-b binding protein 2.2, chloroplastic [Source:UniProtKB/Swiss-Prot;Acc:Q9S7J7]	Q9S7J7 A0A654ETC9	GO:0009269//response to desiccation;GO:0009269//response to desiccation;GO:0009409//response to cold;GO:0009409//response to cold;GO:0009416//response to light stimulus;GO:0009416//response to light stimulus;GO:0009416//response to light stimulus;GO:0009644//response to high light intensity;GO:0009644//response to high light intensity;GO:0009645//response to low light intensity stimulus;GO:000964…	GO:0005739//mitochondrion;GO:0005774//vacuolar membrane;GO:0005774//vacuolar membrane;GO:0009507//chloroplast;GO:0009507//chloroplast;GO:0009507//chloroplast;GO:0009517//PSII associated light-harvesting complex II;GO:0009517//PSII associated light-harvesting complex II;GO:0009522//photosystem I;GO:0009522//photosystem I;GO:0009523//photosystem II;GO:0009523//photosystem II;GO:0009534//chloroplast…	GO:0003729//mRNA binding;GO:0016168//chlorophyll binding;GO:0016168//chlorophyll binding;GO:0046872//metal ion binding;GO:0046872//metal ion binding;	ko00196(Photosynthesis - antenna proteins)
AT2G33790	301.283	544.976	57.5909	0.105676	-3.24228	3.52653e-35	3.17374e-32	2	14293561	14295353	-	1137	AGP30	GO:0003674;GO:0005576;GO:0005576;GO:0005618;GO:0005618;GO:0071944;GO:2000033;GO:2000033;GO:2000280;GO:2000280;	-	-	Non-classical arabinogalactan protein 30 [Source:UniProtKB/Swiss-Prot;Acc:P93013]	P93013 A0A654F009	GO:2000033//regulation of seed dormancy process;GO:2000033//regulation of seed dormancy process;GO:2000280//regulation of root development;GO:2000280//regulation of root development;	GO:0005576//extracellular region;GO:0005576//extracellular region;GO:0005618//cell wall;GO:0005618//cell wall;GO:0071944//cell periphery;	GO:0003674//molecular_function;	-
AT3G54040	2329.52	3629.13	1029.92	0.283792	-1.8171	4.62735e-35	4.0102e-32	3	20013726	20015653	-	1212	-	GO:0008150;	-	-	PAR1 protein [Source:UniProtKB/TrEMBL;Acc:A0A1I9LQ94]	A0A1I9LQ94	GO:0008150//biological_process;	-	-	-
AT3G28510	185.398	291.7	79.0964	0.271157	-1.8828	2.5076e-34	2.09554e-31	3	10685470	10687429	+	1960	-	GO:0000166;GO:0005524;GO:0005524;GO:0005524;GO:0005783;GO:0005783;GO:0016020;GO:0016021;GO:0016021;GO:0016787;GO:0016887;GO:0016887;	-	-	AAA-ATPase At3g28510 [Source:UniProtKB/Swiss- Prot;Acc:Q9LH84]	Q9LH84	-	GO:0005783//endoplasmic reticulum;GO:0005783//endoplasmic reticulum;GO:0016020//membrane;GO:0016021//integral component of membrane;GO:0016021//integral component of membrane;	GO:0000166//nucleotide binding;GO:0005524//ATP binding;GO:0005524//ATP binding;GO:0005524//ATP binding;GO:0016787//hydrolase activity;GO:0016887//ATP hydrolysis activity;GO:0016887//ATP hydrolysis activity;	-
AT2G24720	66.5368	118.452	14.6214	0.123437	-3.01815	5.71719e-33	4.61298e-30	2	10522548	10526059	-	3217	GLR2.2	GO:0004970;GO:0005262;GO:0005262;GO:0005622;GO:0005886;GO:0005886;GO:0005886;GO:0006811;GO:0006816;GO:0006816;GO:0008066;GO:0008066;GO:0015276;GO:0015276;GO:0015276;GO:0016020;GO:0016020;GO:0016020;GO:0016021;GO:0016021;GO:0019722;GO:0019722;GO:0034220;GO:0038023;GO:0070588;GO:0071230;GO:0071230;	K05387	-	Glutamate receptor 2.2 [Source:UniProtKB/Swiss- Prot;Acc:Q9SHV1]	Q9SHV1	GO:0006811//ion transport;GO:0006816//calcium ion transport;GO:0006816//calcium ion transport;GO:0019722//calcium-mediated signaling;GO:0019722//calcium-mediated signaling;GO:0034220//ion transmembrane transport;GO:0070588//calcium ion transmembrane transport;GO:0071230//cellular response to amino acid stimulus;GO:0071230//cellular response to amino acid stimulus;	GO:0005622//intracellular anatomical structure;GO:0005886//plasma membrane;GO:0005886//plasma membrane;GO:0005886//plasma membrane;GO:0016020//membrane;GO:0016020//membrane;GO:0016020//membrane;GO:0016021//integral component of membrane;GO:0016021//integral component of membrane;	GO:0004970//ionotropic glutamate receptor activity;GO:0005262//calcium channel activity;GO:0005262//calcium channel activity;GO:0008066//glutamate receptor activity;GO:0008066//glutamate receptor activity;GO:0015276//ligand-gated ion channel activity;GO:0015276//ligand-gated ion channel activity;GO:0015276//ligand-gated ion channel activity;GO:0038023//signaling receptor activity;	-
AT1G10340	146.02	234.28	57.7608	0.246546	-2.02007	9.10184e-33	7.09913e-30	1	3390322	3392633	-	2042	-	GO:0005515;GO:0008150;GO:0016020;GO:0016020;GO:0016020;GO:0016021;GO:0016021;GO:0005515;GO:0016020;GO:0016021;GO:0016021;	-	-	Ankyrin repeat family protein [Source:UniProtKB/TrEMBL;Acc:Q9SY76]	Q9SY76 A0A178WFS3	GO:0008150//biological_process;	GO:0016020//membrane;GO:0016020//membrane;GO:0016020//membrane;GO:0016021//integral component of membrane;GO:0016021//integral component of membrane;GO:0016020//membrane;GO:0016021//integral component of membrane;GO:0016021//integral component of membrane;	GO:0005515//protein binding;GO:0005515//protein binding;	-
AT3G28740	3988.07	2237.62	5738.52	2.56457	1.35871	2.83226e-32	2.13781e-29	3	10788698	10790553	-	1597	CYP81D11	GO:0002213;GO:0002213;GO:0004497;GO:0005506;GO:0005506;GO:0016020;GO:0016020;GO:0016020;GO:0016021;GO:0016021;GO:0016491;GO:0016705;GO:0016705;GO:0016709;GO:0016709;GO:0020037;GO:0020037;GO:0042343;GO:0046872;GO:0055114;GO:0055114;GO:0055114;	K24542	-	Cytochrome P450 81D11 [Source:UniProtKB/Swiss- Prot;Acc:Q9LHA1]	Q9LHA1	GO:0002213//defense response to insect;GO:0002213//defense response to insect;GO:0042343//indole glucosinolate metabolic process;GO:0055114//obsolete oxidation-reduction process;GO:0055114//obsolete oxidation-reduction process;GO:0055114//obsolete oxidation-reduction process;	GO:0016020//membrane;GO:0016020//membrane;GO:0016020//membrane;GO:0016021//integral component of membrane;GO:0016021//integral component of membrane;	GO:0004497//monooxygenase activity;GO:0005506//iron ion binding;GO:0005506//iron ion binding;GO:0016491//oxidoreductase activity;GO:0016705//oxidoreductase activity, acting on paired donors, with incorporation or reduction of molecular oxygen;GO:0016705//oxidoreductase activity, acting on paired donors, with incorporation or reduction of molecular oxygen;GO:0016709//oxidoreductase activity, actin…	-
AT1G19250	136.676	247.848	25.5049	0.102906	-3.28061	1.07474e-31	7.85873e-29	1	6650476	6653195	-	1915	FMO1	GO:0004497;GO:0004497;GO:0004499;GO:0004499;GO:0006952;GO:0009626;GO:0009626;GO:0009627;GO:0009627;GO:0009870;GO:0009870;GO:0010204;GO:0016491;GO:0016491;GO:0016491;GO:0019511;GO:0031543;GO:0031543;GO:0042742;GO:0042742;GO:0050660;GO:0050660;GO:0050661;GO:0050661;GO:0050832;GO:0050832;GO:0051707;GO:0051707;GO:0055114;GO:0055114;GO:0055114;GO:0062034;GO:0062034;GO:0062047;GO:0062047;GO:0071456;GO:…	K00485	EC:1.14.13.8	Probable flavin-containing monooxygenase 1 [Source:UniProtKB/Swiss-Prot;Acc:Q9LMA1]	Q9LMA1 A0A654EG77	GO:0006952//defense response;GO:0009626//plant-type hypersensitive response;GO:0009626//plant-type hypersensitive response;GO:0009627//systemic acquired resistance;GO:0009627//systemic acquired resistance;GO:0019511//peptidyl-proline hydroxylation;GO:0042742//defense response to bacterium;GO:0042742//defense response to bacterium;GO:0050832//defense response to fungus;GO:0050832//defense response…	-	GO:0004497//monooxygenase activity;GO:0004497//monooxygenase activity;GO:0004499//N,N-dimethylaniline monooxygenase activity;GO:0004499//N,N-dimethylaniline monooxygenase activity;GO:0016491//oxidoreductase activity;GO:0016491//oxidoreductase activity;GO:0016491//oxidoreductase activity;GO:0031543//peptidyl-proline dioxygenase activity;GO:0031543//peptidyl-proline dioxygenase activity;GO:0050660/…	ko00982(Drug metabolism - cytochrome P450)
AT2G44220	51.7523	99.899	3.60552	0.0360917	-4.79219	3.95532e-31	2.80456e-28	2	18283789	18285837	+	1373	-	-	-	-	Protein of Unknown Function (DUF239) [Source:TAIR;Acc:AT2G44220]	F4IT63	-	-	-	-
AT1G32450	9682.52	12910.2	6454.86	0.499982	-1.00005	7.84785e-31	5.40093e-28	1	11715147	11719988	-	2216	NPF7.3	GO:0005886;GO:0005886;GO:0005886;GO:0010150;GO:0010150;GO:0010167;GO:0010167;GO:0015112;GO:0015112;GO:0015293;GO:0015293;GO:0015386;GO:0015386;GO:0015706;GO:0015706;GO:0016020;GO:0016020;GO:0016020;GO:0016021;GO:0016021;GO:0022857;GO:0022857;GO:0055075;GO:0055075;GO:0055085;GO:0055085;GO:0071805;GO:0098656;GO:1902600;GO:1902600;	-	-	Protein NRT1/ PTR FAMILY 7.3 [Source:UniProtKB/Swiss-Prot;Acc:Q9LQL2]	Q9LQL2 A0A178WGH3	GO:0010150//leaf senescence;GO:0010150//leaf senescence;GO:0010167//response to nitrate;GO:0010167//response to nitrate;GO:0015706//nitrate transport;GO:0015706//nitrate transport;GO:0055075//potassium ion homeostasis;GO:0055075//potassium ion homeostasis;GO:0055085//transmembrane transport;GO:0055085//transmembrane transport;GO:0071805//potassium ion transmembrane transport;GO:0098656//anion tra…	GO:0005886//plasma membrane;GO:0005886//plasma membrane;GO:0005886//plasma membrane;GO:0016020//membrane;GO:0016020//membrane;GO:0016020//membrane;GO:0016021//integral component of membrane;GO:0016021//integral component of membrane;	GO:0015112//nitrate transmembrane transporter activity;GO:0015112//nitrate transmembrane transporter activity;GO:0015293//symporter activity;GO:0015293//symporter activity;GO:0015386//potassium:proton antiporter activity;GO:0015386//potassium:proton antiporter activity;GO:0022857//transmembrane transporter activity;GO:0022857//transmembrane transporter activity;	-
AT1G17170 GST tau	1218.46	766.876	1670.04	2.17772	1.12282	1.11426e-30	7.44929e-28	1	5869543	5870883	+	1201	GSTU24	GO:0004364;GO:0004364;GO:0004364;GO:0004364;GO:0005515;GO:0005737;GO:0005737;GO:0005737;GO:0005737;GO:0005829;GO:0005829;GO:0005829;GO:0006749;GO:0006749;GO:0009407;GO:0009407;GO:0009636;GO:0016740;GO:0043295;GO:0043295;GO:0046256;GO:0046256;	K00799	EC:2.5.1.18	Glutathione S-transferase U24 [Source:UniProtKB/Swiss-Prot;Acc:Q9SHH6]	Q9SHH6	GO:0006749//glutathione metabolic process;GO:0006749//glutathione metabolic process;GO:0009407//toxin catabolic process;GO:0009407//toxin catabolic process;GO:0009636//response to toxic substance;GO:0046256//2,4,6-trinitrotoluene catabolic process;GO:0046256//2,4,6-trinitrotoluene catabolic process;	GO:0005737//cytoplasm;GO:0005737//cytoplasm;GO:0005737//cytoplasm;GO:0005737//cytoplasm;GO:0005829//cytosol;GO:0005829//cytosol;GO:0005829//cytosol;	GO:0004364//glutathione transferase activity;GO:0004364//glutathione transferase activity;GO:0004364//glutathione transferase activity;GO:0004364//glutathione transferase activity;GO:0005515//protein binding;GO:0016740//transferase activity;GO:0043295//glutathione binding;GO:0043295//glutathione binding;	ko05418(Fluid shear stress and atherosclerosis);ko05225(Hepatocellular carcinoma);ko05208(Chemical carcinogenesis - reactive oxygen species);ko05207(Chemical carcinogenesis - receptor activation);ko05204(Chemical carcinogenesis - DNA adducts);ko05200(Pathways in cancer);ko04212(Longevity regulating pathway - worm);ko01524(Platinum drug resistance);ko00983(Drug metabolism - other enzymes);ko00982(…
AT1G68250	91.7211	2.65225	180.79	68.1646	6.09095	2.62069e-29	1.70338e-26	1	25579373	25580199	-	827	-	GO:0008150;	-	-	At1g68250 [Source:UniProtKB/TrEMBL;Acc:Q9C9G0]	B3H767	GO:0008150//biological_process;	-	-	-
AT3G14210	291.972	132.078	451.866	3.42119	1.7745	2.04505e-28	1.2933e-25	3	4729399	4731847	+	1951	ESM1	GO:0005576;GO:0005634;GO:0005634;GO:0005773;GO:0005773;GO:0005777;GO:0005777;GO:0005829;GO:0006629;GO:0009409;GO:0009409;GO:0009506;GO:0009506;GO:0009507;GO:0009507;GO:0009625;GO:0009625;GO:0009941;GO:0009941;GO:0016020;GO:0016042;GO:0016042;GO:0016787;GO:0016788;GO:0016788;GO:0019762;GO:0019762;GO:0022626;GO:0022626;GO:0042742;GO:0042742;GO:0048046;GO:0048046;GO:0099503;GO:0016787;GO:0016788;GO:…	-	-	GDSL esterase/lipase ESM1 [Source:UniProtKB/Swiss- Prot;Acc:Q9LJG3]	Q9LJG3	GO:0006629//lipid metabolic process;GO:0009409//response to cold;GO:0009409//response to cold;GO:0009625//response to insect;GO:0009625//response to insect;GO:0016042//lipid catabolic process;GO:0016042//lipid catabolic process;GO:0019762//glucosinolate catabolic process;GO:0019762//glucosinolate catabolic process;GO:0042742//defense response to bacterium;GO:0042742//defense response to bacterium;	GO:0005576//extracellular region;GO:0005634//nucleus;GO:0005634//nucleus;GO:0005773//vacuole;GO:0005773//vacuole;GO:0005777//peroxisome;GO:0005777//peroxisome;GO:0005829//cytosol;GO:0009506//plasmodesma;GO:0009506//plasmodesma;GO:0009507//chloroplast;GO:0009507//chloroplast;GO:0009941//chloroplast envelope;GO:0009941//chloroplast envelope;GO:0016020//membrane;GO:0022626//cytosolic ribosome;GO:002…	GO:0016787//hydrolase activity;GO:0016788//hydrolase activity, acting on ester bonds;GO:0016788//hydrolase activity, acting on ester bonds;GO:0016787//hydrolase activity;GO:0016788//hydrolase activity, acting on ester bonds;GO:0016788//hydrolase activity, acting on ester bonds;	-
AT5G47950	191.758	289.98	93.5361	0.32256	-1.63236	1.76904e-27	1.08931e-24	5	19417020	19418657	-	1638	-	GO:0005829;GO:0005829;GO:0010268;GO:0010268;GO:0016740;GO:0016747;GO:0016747;	-	-	Acetyl-CoA:benzylalcohol acetyltranferase-like protein [Source:UniProtKB/TrEMBL;Acc:Q9FGV4]	Q9FGV4	GO:0010268//brassinosteroid homeostasis;GO:0010268//brassinosteroid homeostasis;	GO:0005829//cytosol;GO:0005829//cytosol;	GO:0016740//transferase activity;GO:0016747//acyltransferase activity, transferring groups other than amino-acyl groups;GO:0016747//acyltransferase activity, transferring groups other than amino-acyl groups;	-
AT1G77530	125.001	197.861	52.1414	0.263525	-1.92399	2.4749e-27	1.48488e-24	1	29135904	29137640	+	1590	-	GO:0005829;GO:0008168;GO:0008168;GO:0008171;GO:0008171;GO:0008171;GO:0008757;GO:0008757;GO:0016740;GO:0019438;GO:0019438;GO:0032259;GO:0032259;GO:0046983;GO:0046983;GO:0008168;GO:0008168;GO:0008171;GO:0008171;GO:0016740;GO:0032259;GO:0046983;GO:0046983;	-	-	O-methyltransferase family protein [Source:UniProtKB/TrEMBL;Acc:Q9CAQ3]	A0A1P8AVT1	GO:0019438//aromatic compound biosynthetic process;GO:0019438//aromatic compound biosynthetic process;GO:0032259//methylation;GO:0032259//methylation;GO:0032259//methylation;	GO:0005829//cytosol;	GO:0008168//methyltransferase activity;GO:0008168//methyltransferase activity;GO:0008171//O-methyltransferase activity;GO:0008171//O-methyltransferase activity;GO:0008171//O-methyltransferase activity;GO:0008757//S-adenosylmethionine-dependent methyltransferase activity;GO:0008757//S-adenosylmethionine-dependent methyltransferase activity;GO:0016740//transferase activity;GO:0046983//protein dimer…	-
AT5G39050	1141.35	740.769	1541.93	2.08153	1.05764	2.77678e-27	1.62435e-24	5	15634444	15636480	+	2037	PMAT1	GO:0005829;GO:0005829;GO:0009636;GO:0009636;GO:0016740;GO:0016746;GO:0016747;GO:0016747;GO:0050736;GO:0050736;	-	-	Phenolic glucoside malonyltransferase 1 [Source:UniProtKB/Swiss-Prot;Acc:Q940Z5]	Q940Z5 A0A654G674	GO:0009636//response to toxic substance;GO:0009636//response to toxic substance;	GO:0005829//cytosol;GO:0005829//cytosol;	GO:0016740//transferase activity;GO:0016746//acyltransferase activity;GO:0016747//acyltransferase activity, transferring groups other than amino-acyl groups;GO:0016747//acyltransferase activity, transferring groups other than amino-acyl groups;GO:0050736//O-malonyltransferase activity;GO:0050736//O-malonyltransferase activity;	-
AT3G12520	328.532	184.588	472.477	2.55962	1.35593	3.28391e-27	1.87415e-24	3	3967816	3972135	-	2442	SULTR4;2	GO:0008271;GO:0008272;GO:0015116;GO:0016020;GO:0016021;GO:0055085;GO:0005887;GO:0008271;GO:0008271;GO:0008271;GO:0008272;GO:0008272;GO:0008272;GO:0015116;GO:0015116;GO:0015293;GO:0015293;GO:0015301;GO:0015301;GO:0016020;GO:0016020;GO:0016020;GO:0016021;GO:0016021;GO:0016021;GO:0055085;GO:0055085;GO:0098656;GO:1902358;GO:0008271;GO:0008271;GO:0008271;GO:0008272;GO:0008272;GO:0008272;GO:0015116;GO:…	K18059	-	Probable sulfate transporter 4.2 [Source:UniProtKB/Swiss-Prot;Acc:Q8GYH8]	Q8GYH8	GO:0008272//sulfate transport;GO:0055085//transmembrane transport;GO:0008272//sulfate transport;GO:0008272//sulfate transport;GO:0008272//sulfate transport;GO:0055085//transmembrane transport;GO:0055085//transmembrane transport;GO:0098656//anion transmembrane transport;GO:1902358//sulfate transmembrane transport;GO:0008272//sulfate transport;GO:0008272//sulfate transport;GO:0008272//sulfate trans…	GO:0016020//membrane;GO:0016021//integral component of membrane;GO:0005887//integral component of plasma membrane;GO:0016020//membrane;GO:0016020//membrane;GO:0016020//membrane;GO:0016021//integral component of membrane;GO:0016021//integral component of membrane;GO:0016021//integral component of membrane;GO:0016020//membrane;GO:0016020//membrane;GO:0016020//membrane;GO:0016021//integral component…	GO:0008271//secondary active sulfate transmembrane transporter activity;GO:0015116//sulfate transmembrane transporter activity;GO:0008271//secondary active sulfate transmembrane transporter activity;GO:0008271//secondary active sulfate transmembrane transporter activity;GO:0008271//secondary active sulfate transmembrane transporter activity;GO:0015116//sulfate transmembrane transporter activity;G…	-
AT4G11230	100.001	162.471	37.5309	0.231001	-2.11403	6.88794e-27	3.8374e-24	4	6840473	6845627	-	3184	RBOHI	GO:0004601;GO:0004601;GO:0004601;GO:0005886;GO:0006970;GO:0006970;GO:0016020;GO:0016020;GO:0016020;GO:0016021;GO:0016021;GO:0016174;GO:0016491;GO:0016491;GO:0016491;GO:0046872;GO:0046872;GO:0050664;GO:0050664;GO:0055114;GO:0055114;GO:0055114;GO:0055114;GO:0098869;	K13447	EC:1.6.3.- 1.11.1.-	Probable respiratory burst oxidase homolog protein I [Source:UniProtKB/Swiss-Prot;Acc:Q9SUT8]	Q9SUT8	GO:0006970//response to osmotic stress;GO:0006970//response to osmotic stress;GO:0055114//obsolete oxidation-reduction process;GO:0055114//obsolete oxidation-reduction process;GO:0055114//obsolete oxidation-reduction process;GO:0055114//obsolete oxidation-reduction process;GO:0098869//cellular oxidant detoxification;	GO:0005886//plasma membrane;GO:0016020//membrane;GO:0016020//membrane;GO:0016020//membrane;GO:0016021//integral component of membrane;GO:0016021//integral component of membrane;	GO:0004601//peroxidase activity;GO:0004601//peroxidase activity;GO:0004601//peroxidase activity;GO:0016174//NAD(P)H oxidase H2O2-forming activity;GO:0016491//oxidoreductase activity;GO:0016491//oxidoreductase activity;GO:0016491//oxidoreductase activity;GO:0046872//metal ion binding;GO:0046872//metal ion binding;GO:0050664//oxidoreductase activity, acting on NAD(P)H, oxygen as acceptor;GO:0050664…	ko04626(Plant-pathogen interaction);ko04016(MAPK signaling pathway - plant)
AT2G38390	252.662	369.527	135.796	0.367486	-1.44424	1.88101e-26	1.02358e-23	2	16079679	16081671	+	1387	PER23	GO:0004601;GO:0004601;GO:0004601;GO:0005576;GO:0005576;GO:0005773;GO:0005773;GO:0006979;GO:0006979;GO:0006979;GO:0009651;GO:0016491;GO:0020037;GO:0020037;GO:0020037;GO:0042744;GO:0042744;GO:0042744;GO:0046872;GO:0046872;GO:0055114;GO:0055114;GO:0055114;GO:0098869;	K00430	EC:1.11.1.7	Peroxidase 23 [Source:UniProtKB/Swiss- Prot;Acc:O80912]	O80912	GO:0006979//response to oxidative stress;GO:0006979//response to oxidative stress;GO:0006979//response to oxidative stress;GO:0009651//response to salt stress;GO:0042744//hydrogen peroxide catabolic process;GO:0042744//hydrogen peroxide catabolic process;GO:0042744//hydrogen peroxide catabolic process;GO:0055114//obsolete oxidation-reduction process;GO:0055114//obsolete oxidation-reduction proces…	GO:0005576//extracellular region;GO:0005576//extracellular region;GO:0005773//vacuole;GO:0005773//vacuole;	GO:0004601//peroxidase activity;GO:0004601//peroxidase activity;GO:0004601//peroxidase activity;GO:0016491//oxidoreductase activity;GO:0020037//heme binding;GO:0020037//heme binding;GO:0020037//heme binding;GO:0046872//metal ion binding;GO:0046872//metal ion binding;	ko00940(Phenylpropanoid biosynthesis)
AT5G52310	829.331	445.472	1213.19	2.72338	1.4454	2.90031e-26	1.54237e-23	5	21240717	21243644	+	2663	RD29A	GO:0000302;GO:0000302;GO:0003674;GO:0005737;GO:0005737;GO:0005829;GO:0006970;GO:0006970;GO:0007623;GO:0007623;GO:0009409;GO:0009409;GO:0009409;GO:0009414;GO:0009414;GO:0009414;GO:0009536;GO:0009609;GO:0009609;GO:0009611;GO:0009611;GO:0009651;GO:0009651;GO:0009651;GO:0009737;GO:0009737;GO:0009737;GO:0009737;GO:0010150;GO:0010150;GO:0010555;GO:0010555;GO:0042538;GO:0042538;GO:1902074;GO:1902074;GO:…	-	-	Low-temperature-induced 78 kDa protein [Source:UniProtKB/Swiss-Prot;Acc:Q06738]	Q06738	GO:0000302//response to reactive oxygen species;GO:0000302//response to reactive oxygen species;GO:0006970//response to osmotic stress;GO:0006970//response to osmotic stress;GO:0007623//circadian rhythm;GO:0007623//circadian rhythm;GO:0009409//response to cold;GO:0009409//response to cold;GO:0009409//response to cold;GO:0009414//response to water deprivation;GO:0009414//response to water deprivat…	GO:0005737//cytoplasm;GO:0005737//cytoplasm;GO:0005829//cytosol;GO:0009536//plastid;	GO:0003674//molecular_function;	-
AT2G28960	476.371	703.902	248.839	0.353514	-1.50016	4.46839e-26	2.32346e-23	2	12437718	12442592	-	3228	-	GO:0000166;GO:0004672;GO:0004672;GO:0004674;GO:0004674;GO:0005515;GO:0005515;GO:0005524;GO:0005524;GO:0005524;GO:0006468;GO:0006468;GO:0016020;GO:0016021;GO:0016021;GO:0016301;GO:0016310;GO:0016740;GO:0000166;GO:0004672;GO:0004672;GO:0005515;GO:0005524;GO:0005524;GO:0005524;GO:0006468;GO:0006468;GO:0016020;GO:0016021;GO:0016021;GO:0016301;GO:0016310;GO:0016740;	-	-	Probable LRR receptor-like serine/threonine-protein kinase At2g28960 [Source:UniProtKB/Swiss-Prot;Acc:C0LGL4]	C0LGL4 A0A178W0E8	GO:0006468//protein phosphorylation;GO:0006468//protein phosphorylation;GO:0016310//phosphorylation;GO:0006468//protein phosphorylation;GO:0006468//protein phosphorylation;GO:0016310//phosphorylation;	GO:0016020//membrane;GO:0016021//integral component of membrane;GO:0016021//integral component of membrane;GO:0016020//membrane;GO:0016021//integral component of membrane;GO:0016021//integral component of membrane;	GO:0000166//nucleotide binding;GO:0004672//protein kinase activity;GO:0004672//protein kinase activity;GO:0004674//protein serine/threonine kinase activity;GO:0004674//protein serine/threonine kinase activity;GO:0005515//protein binding;GO:0005515//protein binding;GO:0005524//ATP binding;GO:0005524//ATP binding;GO:0005524//ATP binding;GO:0016301//kinase activity;GO:0016740//transferase activity;G…	-
AT5G54370	494.867	848.978	140.755	0.165794	-2.59254	5.56887e-26	2.83274e-23	5	22075277	22076819	+	1323	-	GO:0008150;	-	-	At5g54370 [Source:UniProtKB/TrEMBL;Acc:Q9FG54]	Q9FG54	GO:0008150//biological_process;	-	-	-
AT5G44585	227.095	420.014	34.1761	0.0813691	-3.61938	6.11768e-26	3.0457e-23	5	17984527	17986431	+	1457	-	GO:0003674;GO:0008150;	-	-	unknown protein; FUNCTIONS IN: molecular_function unknown; INVOLVED IN: biological_process unknown; LOCATED IN: endomembrane system; Ha. [Source:TAIR;Acc:AT5G44585]	B3H7I1	GO:0008150//biological_process;	-	GO:0003674//molecular_function;	-
AT5G11920	183.066	277.394	88.7375	0.319897	-1.64432	6.27881e-26	3.06079e-23	5	3839316	3842409	+	2300	CWINV6	GO:0004553;GO:0004553;GO:0005975;GO:0005975;GO:0008152;GO:0016787;GO:0016798;GO:0004553;GO:0004553;GO:0005576;GO:0005618;GO:0005618;GO:0005975;GO:0005975;GO:0008152;GO:0016787;GO:0016798;GO:0048046;GO:0048046;GO:0051669;GO:0051669;GO:0004553;GO:0004553;GO:0005975;GO:0005975;GO:0016787;	K01193	EC:3.2.1.26	Beta-fructofuranosidase, insoluble isoenzyme CWINV6 [Source:UniProtKB/Swiss-Prot;Acc:Q8W4S6]	Q8W4S6 A0A654G0C5	GO:0005975//carbohydrate metabolic process;GO:0005975//carbohydrate metabolic process;GO:0008152//metabolic process;GO:0005975//carbohydrate metabolic process;GO:0005975//carbohydrate metabolic process;GO:0008152//metabolic process;GO:0005975//carbohydrate metabolic process;GO:0005975//carbohydrate metabolic process;	GO:0005576//extracellular region;GO:0005618//cell wall;GO:0005618//cell wall;GO:0048046//apoplast;GO:0048046//apoplast;	GO:0004553//hydrolase activity, hydrolyzing O-glycosyl compounds;GO:0004553//hydrolase activity, hydrolyzing O-glycosyl compounds;GO:0016787//hydrolase activity;GO:0016798//hydrolase activity, acting on glycosyl bonds;GO:0004553//hydrolase activity, hydrolyzing O-glycosyl compounds;GO:0004553//hydrolase activity, hydrolyzing O-glycosyl compounds;GO:0016787//hydrolase activity;GO:0016798//hydrolas…	ko00500(Starch and sucrose metabolism);ko00052(Galactose metabolism)
AT5G39110	52.6641	102.007	3.32097	0.0325562	-4.94093	1.26167e-25	6.02488e-23	5	15657697	15658632	-	822	-	GO:0005576;GO:0005618;GO:0005618;GO:0030145;GO:0030145;GO:0045735;GO:0045735;GO:0046872;GO:0048046;GO:0048046;	-	-	Germin-like protein subfamily 1 member 14 [Source:UniProtKB/Swiss-Prot;Acc:Q9FID0]	Q9FID0 A0A654G6B1	-	GO:0005576//extracellular region;GO:0005618//cell wall;GO:0005618//cell wall;GO:0048046//apoplast;GO:0048046//apoplast;	GO:0030145//manganese ion binding;GO:0030145//manganese ion binding;GO:0045735//nutrient reservoir activity;GO:0045735//nutrient reservoir activity;GO:0046872//metal ion binding;	-
AT1G12010	289.299	463.039	115.559	0.249566	-2.00251	3.82246e-25	1.78883e-22	1	4056165	4057968	+	1370	-	GO:0005507;GO:0005829;GO:0006952;GO:0006952;GO:0009620;GO:0009651;GO:0009693;GO:0009693;GO:0009693;GO:0009727;GO:0009735;GO:0009815;GO:0009815;GO:0009815;GO:0010030;GO:0016491;GO:0016491;GO:0016491;GO:0031418;GO:0031418;GO:0046872;GO:0051213;GO:0051213;GO:0055114;GO:0055114;GO:0055114;GO:0071281;GO:0071398;GO:0071398;GO:0071732;	K05933	EC:1.14.17.4	1-aminocyclopropane-1-carboxylate oxidase 3 [Source:UniProtKB/Swiss-Prot;Acc:O65378]	O65378 A0A654E949	GO:0006952//defense response;GO:0006952//defense response;GO:0009620//response to fungus;GO:0009651//response to salt stress;GO:0009693//ethylene biosynthetic process;GO:0009693//ethylene biosynthetic process;GO:0009693//ethylene biosynthetic process;GO:0009727//detection of ethylene stimulus;GO:0009735//response to cytokinin;GO:0010030//positive regulation of seed germination;GO:0055114//obsolet…	GO:0005829//cytosol;	GO:0005507//copper ion binding;GO:0009815//1-aminocyclopropane-1-carboxylate oxidase activity;GO:0009815//1-aminocyclopropane-1-carboxylate oxidase activity;GO:0009815//1-aminocyclopropane-1-carboxylate oxidase activity;GO:0016491//oxidoreductase activity;GO:0016491//oxidoreductase activity;GO:0016491//oxidoreductase activity;GO:0031418//L-ascorbic acid binding;GO:0031418//L-ascorbic acid binding…	ko00270(Cysteine and methionine metabolism)
AT1G52060	244.248	452.344	36.1523	0.0799222	-3.64526	5.05359e-25	2.31861e-22	1	19358800	19360822	-	1355	JAL9	GO:0030246;GO:0030246;GO:0030246;	-	-	Jacalin-related lectin 9 [Source:UniProtKB/Swiss- Prot;Acc:F4IB95]	F4IB95	-	-	GO:0030246//carbohydrate binding;GO:0030246//carbohydrate binding;GO:0030246//carbohydrate binding;	-
AT4G33120	500.455	788.63	212.279	0.269175	-1.89338	5.89033e-25	2.65054e-22	4	15975343	15978136	-	1383	-	GO:0005886;GO:0005886;GO:0008168;GO:0008168;GO:0016740;GO:0032259;	-	-	At4g33120 [Source:UniProtKB/TrEMBL;Acc:Q84TE2]	A0A654FVJ5 Q84TE2	GO:0032259//methylation;	GO:0005886//plasma membrane;GO:0005886//plasma membrane;	GO:0008168//methyltransferase activity;GO:0008168//methyltransferase activity;GO:0016740//transferase activity;	-
AT4G27290	53.9308	94.195	13.6666	0.145088	-2.785	7.00117e-25	3.09095e-22	4	13666076	13669202	+	2695	-	GO:0000166;GO:0004672;GO:0004672;GO:0004674;GO:0004674;GO:0004674;GO:0005524;GO:0005524;GO:0005524;GO:0006468;GO:0006468;GO:0016020;GO:0016021;GO:0016021;GO:0016301;GO:0016310;GO:0016740;GO:0030246;GO:0030246;GO:0048544;GO:0048544;GO:0000166;GO:0004672;GO:0004672;GO:0004674;GO:0004674;GO:0004674;GO:0004674;GO:0005516;GO:0005516;GO:0005524;GO:0005524;GO:0005524;GO:0005886;GO:0005886;GO:0006468;GO:…	-	-	Serine/threonine-protein kinase [Source:UniProtKB/TrEMBL;Acc:A0A178V0J5]	O81832 A0A654FT73	GO:0006468//protein phosphorylation;GO:0006468//protein phosphorylation;GO:0016310//phosphorylation;GO:0048544//recognition of pollen;GO:0048544//recognition of pollen;GO:0006468//protein phosphorylation;GO:0006468//protein phosphorylation;GO:0006468//protein phosphorylation;GO:0016310//phosphorylation;GO:0048544//recognition of pollen;GO:0048544//recognition of pollen;	GO:0016020//membrane;GO:0016021//integral component of membrane;GO:0016021//integral component of membrane;GO:0005886//plasma membrane;GO:0005886//plasma membrane;	GO:0000166//nucleotide binding;GO:0004672//protein kinase activity;GO:0004672//protein kinase activity;GO:0004674//protein serine/threonine kinase activity;GO:0004674//protein serine/threonine kinase activity;GO:0004674//protein serine/threonine kinase activity;GO:0005524//ATP binding;GO:0005524//ATP binding;GO:0005524//ATP binding;GO:0016301//kinase activity;GO:0016740//transferase activity;GO:0…	-
AT4G20390	578.745	962.891	194.598	0.202098	-2.30687	8.05732e-25	3.49135e-22	4	11006815	11008076	+	1054	-	GO:0005886;GO:0005886;GO:0005886;GO:0005886;GO:0016020;GO:0016021;GO:0016021;GO:0051539;GO:0051539;	-	-	CASP-like protein 1B2 [Source:UniProtKB/Swiss- Prot;Acc:Q9SUP0]	Q9SUP0	-	GO:0005886//plasma membrane;GO:0005886//plasma membrane;GO:0005886//plasma membrane;GO:0005886//plasma membrane;GO:0016020//membrane;GO:0016021//integral component of membrane;GO:0016021//integral component of membrane;	GO:0051539//4 iron, 4 sulfur cluster binding;GO:0051539//4 iron, 4 sulfur cluster binding;	-
AT1G66280	3249.39	4251.86	2246.91	0.528453	-0.920153	1.07059e-24	4.55469e-22	1	24706512	24709996	-	2081	BGLU22	GO:0004553;GO:0004553;GO:0005739;GO:0005783;GO:0005783;GO:0005783;GO:0005788;GO:0005788;GO:0005975;GO:0005975;GO:0008152;GO:0008422;GO:0008422;GO:0008422;GO:0008422;GO:0009506;GO:0009506;GO:0009651;GO:0009651;GO:0016020;GO:0016787;GO:0016798;GO:0019762;GO:0019762;GO:0070417;GO:0070417;GO:0071472;GO:0071472;GO:0102483;GO:0102483;	K01188	EC:3.2.1.21	Beta-glucosidase 22 [Source:UniProtKB/Swiss- Prot;Acc:Q9C8Y9]	Q9C8Y9 A0A5S9WSB9	GO:0005975//carbohydrate metabolic process;GO:0005975//carbohydrate metabolic process;GO:0008152//metabolic process;GO:0009651//response to salt stress;GO:0009651//response to salt stress;GO:0019762//glucosinolate catabolic process;GO:0019762//glucosinolate catabolic process;GO:0070417//cellular response to cold;GO:0070417//cellular response to cold;GO:0071472//cellular response to salt stress;GO…	GO:0005739//mitochondrion;GO:0005783//endoplasmic reticulum;GO:0005783//endoplasmic reticulum;GO:0005783//endoplasmic reticulum;GO:0005788//endoplasmic reticulum lumen;GO:0005788//endoplasmic reticulum lumen;GO:0009506//plasmodesma;GO:0009506//plasmodesma;GO:0016020//membrane;	GO:0004553//hydrolase activity, hydrolyzing O-glycosyl compounds;GO:0004553//hydrolase activity, hydrolyzing O-glycosyl compounds;GO:0008422//beta-glucosidase activity;GO:0008422//beta-glucosidase activity;GO:0008422//beta-glucosidase activity;GO:0008422//beta-glucosidase activity;GO:0016787//hydrolase activity;GO:0016798//hydrolase activity, acting on glycosyl bonds;GO:0102483//scopolin beta-glu…	ko00940(Phenylpropanoid biosynthesis);ko00500(Starch and sucrose metabolism);ko00460(Cyanoamino acid metabolism)
AT1G61750	150.55	228.968	72.1309	0.315025	-1.66646	7.86031e-24	3.28434e-21	1	22804427	22806351	-	1245	CRRSP1	GO:0003674;GO:0005576;GO:0005576;GO:0008150;GO:0016020;GO:0016021;	-	-	Cysteine-rich repeat secretory protein 1 [Source:UniProtKB/Swiss-Prot;Acc:Q9SYB1]	Q9SYB1	GO:0008150//biological_process;	GO:0005576//extracellular region;GO:0005576//extracellular region;GO:0016020//membrane;GO:0016021//integral component of membrane;	GO:0003674//molecular_function;	-
AT3G51350	147.706	231.22	64.1927	0.277626	-1.84878	1.05551e-23	4.33297e-21	3	19060261	19063538	-	2101	-	GO:0004190;GO:0004190;GO:0004190;GO:0006508;GO:0006508;GO:0006508;GO:0008233;GO:0016787;GO:0030163;GO:0031225;GO:0031225;	-	-	Eukaryotic aspartyl protease family protein [Source:UniProtKB/TrEMBL;Acc:F4J3C0]	A0A384LH91 F4J3C0	GO:0006508//proteolysis;GO:0006508//proteolysis;GO:0006508//proteolysis;GO:0030163//protein catabolic process;	GO:0031225//anchored component of membrane;GO:0031225//anchored component of membrane;	GO:0004190//aspartic-type endopeptidase activity;GO:0004190//aspartic-type endopeptidase activity;GO:0004190//aspartic-type endopeptidase activity;GO:0008233//peptidase activity;GO:0016787//hydrolase activity;	-
AT3G19430	84.0725	148.503	19.642	0.132267	-2.91848	1.84541e-23	7.44496e-21	3	6736061	6738518	-	2189	-	-	-	-	Late embryogenesis abundant protein-related / LEA protein-like protein [Source:UniProtKB/TrEMBL;Acc:A0A178VGJ3]	A0A178VGJ3 A0A384KXX5	-	-	-	-
AT4G25090	294.892	441.034	148.749	0.337273	-1.56801	2.28432e-23	9.05944e-21	4	12878667	12883805	-	3038	RBOHG	GO:0004601;GO:0004601;GO:0004601;GO:0005509;GO:0005509;GO:0005773;GO:0005773;GO:0005886;GO:0016020;GO:0016020;GO:0016020;GO:0016021;GO:0016021;GO:0016174;GO:0016491;GO:0016491;GO:0016491;GO:0022626;GO:0022626;GO:0046872;GO:0050664;GO:0050664;GO:0055114;GO:0055114;GO:0055114;GO:0055114;GO:0098869;GO:0004601;GO:0004601;GO:0004601;GO:0005509;GO:0005509;GO:0016020;GO:0016020;GO:0016020;GO:0016021;GO:…	K13447	EC:1.6.3.- 1.11.1.-	Putative respiratory burst oxidase homolog protein G [Source:UniProtKB/Swiss-Prot;Acc:Q9SW17]	Q9SW17 A0A654FSJ6	GO:0055114//obsolete oxidation-reduction process;GO:0055114//obsolete oxidation-reduction process;GO:0055114//obsolete oxidation-reduction process;GO:0055114//obsolete oxidation-reduction process;GO:0098869//cellular oxidant detoxification;GO:0055114//obsolete oxidation-reduction process;GO:0055114//obsolete oxidation-reduction process;GO:0055114//obsolete oxidation-reduction process;GO:0098869//…	GO:0005773//vacuole;GO:0005773//vacuole;GO:0005886//plasma membrane;GO:0016020//membrane;GO:0016020//membrane;GO:0016020//membrane;GO:0016021//integral component of membrane;GO:0016021//integral component of membrane;GO:0022626//cytosolic ribosome;GO:0022626//cytosolic ribosome;GO:0016020//membrane;GO:0016020//membrane;GO:0016020//membrane;GO:0016021//integral component of membrane;GO:0016021//in…	GO:0004601//peroxidase activity;GO:0004601//peroxidase activity;GO:0004601//peroxidase activity;GO:0005509//calcium ion binding;GO:0005509//calcium ion binding;GO:0016174//NAD(P)H oxidase H2O2-forming activity;GO:0016491//oxidoreductase activity;GO:0016491//oxidoreductase activity;GO:0016491//oxidoreductase activity;GO:0046872//metal ion binding;GO:0050664//oxidoreductase activity, acting on NAD(…	ko04626(Plant-pathogen interaction);ko04016(MAPK signaling pathway - plant)
AT1G22990	69.5091	115.611	23.407	0.202463	-2.30427	3.73537e-23	1.45673e-20	1	8139114	8140233	+	754	HIPP22	GO:0016020;GO:0016020;GO:0030001;GO:0030001;GO:0046872;GO:0046872;GO:0046872;GO:0055073;GO:0055073;GO:0071585;GO:0071585;GO:0030001;GO:0030001;GO:0046872;GO:0046872;GO:0046872;	-	-	HIPP22 [Source:UniProtKB/TrEMBL;Acc:A0A178WF89]	Q93VP2 A0A178WF89	GO:0030001//metal ion transport;GO:0030001//metal ion transport;GO:0055073//cadmium ion homeostasis;GO:0055073//cadmium ion homeostasis;GO:0071585//detoxification of cadmium ion;GO:0071585//detoxification of cadmium ion;GO:0030001//metal ion transport;GO:0030001//metal ion transport;	GO:0016020//membrane;GO:0016020//membrane;	GO:0046872//metal ion binding;GO:0046872//metal ion binding;GO:0046872//metal ion binding;GO:0046872//metal ion binding;GO:0046872//metal ion binding;GO:0046872//metal ion binding;	-
AT5G26690	34.2364	63.1137	5.35906	0.0849113	-3.5579	5.95201e-23	2.28313e-20	5	9310797	9311572	+	614	HIPP02	GO:0030001;GO:0030001;GO:0046872;GO:0046872;GO:0046872;	-	-	Heavy metal-associated isoprenylated plant protein 2 [Source:UniProtKB/Swiss-Prot;Acc:Q8GWS3]	Q8GWS3 A0A178U7P1	GO:0030001//metal ion transport;GO:0030001//metal ion transport;	-	GO:0046872//metal ion binding;GO:0046872//metal ion binding;GO:0046872//metal ion binding;	-
AT5G59540	999.259	673.371	1325.15	1.96793	0.97668	8.12084e-23	3.06483e-20	5	23995850	23997821	-	1868	-	GO:0010439;GO:0016491;GO:0016491;GO:0016491;GO:0019761;GO:0046872;GO:0046872;GO:0051213;GO:0055114;GO:0055114;GO:0055114;GO:0016491;GO:0055114;	-	-	1-aminocyclopropane-1-carboxylate oxidase homolog 12 [Source:UniProtKB/Swiss-Prot;Acc:Q9LTH7]	Q9LTH7 A0A5S9YHU7	GO:0010439//regulation of glucosinolate biosynthetic process;GO:0019761//glucosinolate biosynthetic process;GO:0055114//obsolete oxidation-reduction process;GO:0055114//obsolete oxidation-reduction process;GO:0055114//obsolete oxidation-reduction process;GO:0055114//obsolete oxidation-reduction process;	-	GO:0016491//oxidoreductase activity;GO:0016491//oxidoreductase activity;GO:0016491//oxidoreductase activity;GO:0046872//metal ion binding;GO:0046872//metal ion binding;GO:0051213//dioxygenase activity;GO:0016491//oxidoreductase activity;	-
AT3G21250	2266.31	1324.96	3207.66	2.42094	1.27557	1.15472e-22	4.28878e-20	3	7457433	7463644	-	5013	MRP6	GO:0000166;GO:0005524;GO:0005524;GO:0005524;GO:0016020;GO:0016021;GO:0016021;GO:0016021;GO:0016887;GO:0016887;GO:0042626;GO:0042626;GO:0055085;GO:0055085;GO:0000166;GO:0000325;GO:0000325;GO:0000325;GO:0005524;GO:0005524;GO:0005524;GO:0005774;GO:0005774;GO:0005774;GO:0005829;GO:0008559;GO:0008559;GO:0016020;GO:0016020;GO:0016020;GO:0016021;GO:0016021;GO:0016021;GO:0016887;GO:0016887;GO:0042626;GO:…	-	-	Multidrug resistance-associated protein 6 [Source:UniProtKB/TrEMBL;Acc:A0A1I9LPV5]	Q8LGU1	GO:0055085//transmembrane transport;GO:0055085//transmembrane transport;GO:0042908//xenobiotic transport;GO:0055085//transmembrane transport;GO:0055085//transmembrane transport;GO:0055085//transmembrane transport;GO:0055085//transmembrane transport;GO:0055085//transmembrane transport;GO:0055085//transmembrane transport;GO:0055085//transmembrane transport;GO:0055085//transmembrane transport;GO:005…	GO:0016020//membrane;GO:0016021//integral component of membrane;GO:0016021//integral component of membrane;GO:0016021//integral component of membrane;GO:0000325//plant-type vacuole;GO:0000325//plant-type vacuole;GO:0000325//plant-type vacuole;GO:0005774//vacuolar membrane;GO:0005774//vacuolar membrane;GO:0005774//vacuolar membrane;GO:0005829//cytosol;GO:0016020//membrane;GO:0016020//membrane;GO:0…	GO:0000166//nucleotide binding;GO:0005524//ATP binding;GO:0005524//ATP binding;GO:0005524//ATP binding;GO:0016887//ATP hydrolysis activity;GO:0016887//ATP hydrolysis activity;GO:0042626//ATPase-coupled transmembrane transporter activity;GO:0042626//ATPase-coupled transmembrane transporter activity;GO:0000166//nucleotide binding;GO:0005524//ATP binding;GO:0005524//ATP binding;GO:0005524//ATP bindi…	-
AT5G09480	416.305	582.843	249.767	0.428533	-1.22252	1.40798e-22	5.14769e-20	5	2950862	2951701	-	840	-	GO:0005515;	-	-	At5g09480 [Source:UniProtKB/TrEMBL;Acc:Q9FY67]	Q9FY67 A0A178UN96	-	-	GO:0005515//protein binding;	-
AT3G51330	1027.34	1463.68	591.007	0.403781	-1.30836	2.38969e-22	8.60252e-20	3	19053272	19056447	-	2278	-	GO:0004190;GO:0004190;GO:0006508;GO:0006508;GO:0006508;GO:0008233;GO:0016787;GO:0004190;GO:0004190;GO:0004190;GO:0006508;GO:0006508;GO:0006508;GO:0008233;GO:0016787;GO:0004190;GO:0004190;GO:0004190;GO:0006508;GO:0006508;GO:0006508;GO:0008233;GO:0016787;GO:0030163;GO:0031225;GO:0031225;	-	-	Eukaryotic aspartyl protease family protein [Source:UniProtKB/TrEMBL;Acc:Q84WU7]	A0A1I9LM45	GO:0006508//proteolysis;GO:0006508//proteolysis;GO:0006508//proteolysis;GO:0006508//proteolysis;GO:0006508//proteolysis;GO:0006508//proteolysis;GO:0006508//proteolysis;GO:0006508//proteolysis;GO:0006508//proteolysis;GO:0030163//protein catabolic process;	GO:0031225//anchored component of membrane;GO:0031225//anchored component of membrane;	GO:0004190//aspartic-type endopeptidase activity;GO:0004190//aspartic-type endopeptidase activity;GO:0008233//peptidase activity;GO:0016787//hydrolase activity;GO:0004190//aspartic-type endopeptidase activity;GO:0004190//aspartic-type endopeptidase activity;GO:0004190//aspartic-type endopeptidase activity;GO:0008233//peptidase activity;GO:0016787//hydrolase activity;GO:0004190//aspartic-type endo…	-
AT1G21120	386.98	649.793	124.167	0.191087	-2.3877	2.65367e-22	9.40805e-20	1	7395179	7396823	-	1457	-	GO:0005829;GO:0008168;GO:0008168;GO:0008168;GO:0008168;GO:0008171;GO:0008171;GO:0008171;GO:0008757;GO:0008757;GO:0016740;GO:0019438;GO:0019438;GO:0032259;GO:0032259;GO:0042343;GO:0042343;GO:0046983;GO:0046983;GO:0008168;GO:0008168;GO:0008171;GO:0008171;GO:0016740;GO:0032259;GO:0046983;GO:0046983;	K22703	EC:2.1.1.-	O-methyltransferase family protein [Source:TAIR;Acc:AT1G21120]	Q9LPU7	GO:0019438//aromatic compound biosynthetic process;GO:0019438//aromatic compound biosynthetic process;GO:0032259//methylation;GO:0032259//methylation;GO:0042343//indole glucosinolate metabolic process;GO:0042343//indole glucosinolate metabolic process;GO:0032259//methylation;	GO:0005829//cytosol;	GO:0008168//methyltransferase activity;GO:0008168//methyltransferase activity;GO:0008168//methyltransferase activity;GO:0008168//methyltransferase activity;GO:0008171//O-methyltransferase activity;GO:0008171//O-methyltransferase activity;GO:0008171//O-methyltransferase activity;GO:0008757//S-adenosylmethionine-dependent methyltransferase activity;GO:0008757//S-adenosylmethionine-dependent methylt…	-
AT4G01870	2903.37	1801.09	4005.64	2.22401	1.15316	5.52497e-22	1.92953e-19	4	808376	810611	-	2236	-	GO:0006508;GO:0006508;GO:0005829;GO:0006508;GO:0006508;	-	-	tolB protein-related [Source:TAIR;Acc:AT4G01870]	A0A1P8B8B4	GO:0006508//proteolysis;GO:0006508//proteolysis;GO:0006508//proteolysis;GO:0006508//proteolysis;	GO:0005829//cytosol;	-	-
AT3G07195	131.439	201.838	61.0391	0.302417	-1.72539	1.15698e-21	3.98121e-19	3	2288732	2290515	+	1206	-	GO:0005886;GO:0005886;GO:0010204;	-	-	RPM1-interacting protein 4 (RIN4) family protein [Source:UniProtKB/TrEMBL;Acc:A0A1I9LSZ8]	A0A1I9LSZ8	-	GO:0005886//plasma membrane;GO:0005886//plasma membrane;	-	-
AT2G36800	157.715	81.8252	233.605	2.85493	1.51345	1.74007e-21	5.90085e-19	2	15423172	15425129	-	1958	UGT73C5	GO:0005783;GO:0008194;GO:0008194;GO:0008194;GO:0016020;GO:0016021;GO:0016021;GO:0016131;GO:0016131;GO:0016740;GO:0016757;GO:0016758;GO:0043231;GO:0046527;GO:0046527;GO:0050403;GO:0050403;GO:0050502;GO:0050502;GO:0071456;GO:0080043;GO:0080044;GO:0080044;GO:0080046;GO:0080046;GO:0098754;GO:0098754;	-	-	Glycosyltransferase (Fragment) [Source:UniProtKB/TrEMBL;Acc:W8Q3B1]	-	GO:0016131//brassinosteroid metabolic process;GO:0016131//brassinosteroid metabolic process;GO:0071456//cellular response to hypoxia;GO:0098754//detoxification;GO:0098754//detoxification;	GO:0005783//endoplasmic reticulum;GO:0016020//membrane;GO:0016021//integral component of membrane;GO:0016021//integral component of membrane;GO:0043231//intracellular membrane-bounded organelle;	GO:0008194//UDP-glycosyltransferase activity;GO:0008194//UDP-glycosyltransferase activity;GO:0008194//UDP-glycosyltransferase activity;GO:0016740//transferase activity;GO:0016757//glycosyltransferase activity;GO:0016758//hexosyltransferase activity;GO:0046527//glucosyltransferase activity;GO:0046527//glucosyltransferase activity;GO:0050403//trans-zeatin O-beta-D-glucosyltransferase activity;GO:00…	-
AT5G24410	126.546	191.692	61.4009	0.320311	-1.64246	5.13312e-21	1.71585e-18	5	8332420	8334129	-	1201	PGL4	GO:0005737;GO:0005737;GO:0005829;GO:0005829;GO:0005829;GO:0005975;GO:0005975;GO:0006098;GO:0006098;GO:0006098;GO:0009051;GO:0009051;GO:0016787;GO:0017057;GO:0017057;GO:0017057;GO:0017057;GO:0031982;	K01057	EC:3.1.1.31	Probable 6-phosphogluconolactonase 4 [Source:UniProtKB/Swiss-Prot;Acc:Q9FIN1]	Q9FIN1 A0A178UFN1	GO:0005975//carbohydrate metabolic process;GO:0005975//carbohydrate metabolic process;GO:0006098//pentose-phosphate shunt;GO:0006098//pentose-phosphate shunt;GO:0006098//pentose-phosphate shunt;GO:0009051//pentose-phosphate shunt, oxidative branch;GO:0009051//pentose-phosphate shunt, oxidative branch;	GO:0005737//cytoplasm;GO:0005737//cytoplasm;GO:0005829//cytosol;GO:0005829//cytosol;GO:0005829//cytosol;GO:0031982//vesicle;	GO:0016787//hydrolase activity;GO:0017057//6-phosphogluconolactonase activity;GO:0017057//6-phosphogluconolactonase activity;GO:0017057//6-phosphogluconolactonase activity;GO:0017057//6-phosphogluconolactonase activity;	ko00030(Pentose phosphate pathway)
AT5G10580	980.242	1388.89	571.594	0.411548	-1.28087	1.00017e-20	3.29621e-18	5	3347381	3350071	+	2194	-	GO:0016020;GO:0016021;GO:0016021;GO:0016020;GO:0016021;GO:0016021;GO:0016020;GO:0016021;GO:0016021;GO:0016020;GO:0016021;GO:0016021;	-	-	Protein of unknown function, DUF599 [Source:TAIR;Acc:AT5G10580]	A0A1P8BAB6	-	GO:0016020//membrane;GO:0016021//integral component of membrane;GO:0016021//integral component of membrane;GO:0016020//membrane;GO:0016021//integral component of membrane;GO:0016021//integral component of membrane;GO:0016020//membrane;GO:0016021//integral component of membrane;GO:0016021//integral component of membrane;GO:0016020//membrane;GO:0016021//integral component of membrane;GO:0016021//in…	-	-
AT2G03200	264.956	372.116	157.796	0.424052	-1.23769	1.20473e-20	3.91521e-18	2	966390	968048	-	1659	-	GO:0004190;GO:0004190;GO:0005576;GO:0006508;GO:0006508;GO:0006508;GO:0008233;GO:0008233;GO:0016787;GO:0030163;	-	-	At2g03200 [Source:UniProtKB/TrEMBL;Acc:Q84M99]	Q84M99	GO:0006508//proteolysis;GO:0006508//proteolysis;GO:0006508//proteolysis;GO:0030163//protein catabolic process;	GO:0005576//extracellular region;	GO:0004190//aspartic-type endopeptidase activity;GO:0004190//aspartic-type endopeptidase activity;GO:0008233//peptidase activity;GO:0008233//peptidase activity;GO:0016787//hydrolase activity;	-
AT1G20160	2300.35	2959.13	1641.57	0.554747	-0.850099	1.27443e-20	4.085e-18	1	6990642	6993989	-	2655	CRSP	GO:0004252;GO:0004252;GO:0004252;GO:0005515;GO:0005576;GO:0005618;GO:0005618;GO:0006508;GO:0006508;GO:0006508;GO:0006508;GO:0008233;GO:0008236;GO:0008236;GO:0008236;GO:0008236;GO:0008240;GO:0010037;GO:0010037;GO:0016787;GO:0048046;GO:0048046;GO:1900425;GO:1900425;GO:2000038;GO:2000038;GO:2000122;GO:2000122;GO:0004252;GO:0004252;GO:0006508;GO:0006508;GO:0008236;GO:0004252;GO:0006508;	-	-	CO(2)-response secreted protease [Source:UniProtKB/Swiss-Prot;Acc:Q9LNU1]	Q9LNU1	GO:0006508//proteolysis;GO:0006508//proteolysis;GO:0006508//proteolysis;GO:0006508//proteolysis;GO:0010037//response to carbon dioxide;GO:0010037//response to carbon dioxide;GO:1900425//negative regulation of defense response to bacterium;GO:1900425//negative regulation of defense response to bacterium;GO:2000038//regulation of stomatal complex development;GO:2000038//regulation of stomatal compl…	GO:0005576//extracellular region;GO:0005618//cell wall;GO:0005618//cell wall;GO:0048046//apoplast;GO:0048046//apoplast;	GO:0004252//serine-type endopeptidase activity;GO:0004252//serine-type endopeptidase activity;GO:0004252//serine-type endopeptidase activity;GO:0005515//protein binding;GO:0008233//peptidase activity;GO:0008236//serine-type peptidase activity;GO:0008236//serine-type peptidase activity;GO:0008236//serine-type peptidase activity;GO:0008236//serine-type peptidase activity;GO:0008240//tripeptidyl-pep…	-
AT3G62270	1748.89	1127.83	2369.95	2.10133	1.07131	1.39835e-20	4.42163e-18	3	23042212	23046153	-	2948	BOR2	GO:0005452;GO:0005452;GO:0005886;GO:0005886;GO:0005886;GO:0005887;GO:0006811;GO:0006820;GO:0006820;GO:0015301;GO:0015301;GO:0015698;GO:0016020;GO:0016020;GO:0016020;GO:0016021;GO:0016021;GO:0016021;GO:0022857;GO:0035445;GO:0046713;GO:0046715;GO:0048364;GO:0048364;GO:0050801;GO:0051453;GO:0055085;GO:0080139;GO:0098656;	K24194	-	Probable boron transporter 2 [Source:UniProtKB/Swiss-Prot;Acc:Q9M1P7]	Q9M1P7 A0A5S9XMZ7	GO:0006811//ion transport;GO:0006820//anion transport;GO:0006820//anion transport;GO:0015698//inorganic anion transport;GO:0035445//borate transmembrane transport;GO:0046713//borate transport;GO:0048364//root development;GO:0048364//root development;GO:0050801//ion homeostasis;GO:0051453//regulation of intracellular pH;GO:0055085//transmembrane transport;GO:0098656//anion transmembrane transport;	GO:0005886//plasma membrane;GO:0005886//plasma membrane;GO:0005886//plasma membrane;GO:0005887//integral component of plasma membrane;GO:0016020//membrane;GO:0016020//membrane;GO:0016020//membrane;GO:0016021//integral component of membrane;GO:0016021//integral component of membrane;GO:0016021//integral component of membrane;	GO:0005452//inorganic anion exchanger activity;GO:0005452//inorganic anion exchanger activity;GO:0015301//anion:anion antiporter activity;GO:0015301//anion:anion antiporter activity;GO:0022857//transmembrane transporter activity;GO:0046715//active borate transmembrane transporter activity;GO:0080139//borate efflux transmembrane transporter activity;	-
AT3G12220	33.3438	60.4927	6.1948	0.102406	-3.28763	1.93063e-20	6.02331e-18	3	3896207	3899019	-	1809	SCPL16	GO:0004180;GO:0004185;GO:0004185;GO:0005576;GO:0005576;GO:0006508;GO:0006508;GO:0006508;GO:0008233;GO:0016747;GO:0016787;GO:0019748;GO:0019748;GO:0004180;GO:0004185;GO:0004185;GO:0006508;GO:0006508;GO:0004180;GO:0004185;GO:0004185;GO:0006508;GO:0006508;	K16296	EC:3.4.16.-	Serine carboxypeptidase-like 16 [Source:UniProtKB/Swiss-Prot;Acc:Q9C7D4]	Q9C7D4	GO:0006508//proteolysis;GO:0006508//proteolysis;GO:0006508//proteolysis;GO:0019748//secondary metabolic process;GO:0019748//secondary metabolic process;GO:0006508//proteolysis;GO:0006508//proteolysis;GO:0006508//proteolysis;GO:0006508//proteolysis;	GO:0005576//extracellular region;GO:0005576//extracellular region;	GO:0004180//carboxypeptidase activity;GO:0004185//serine-type carboxypeptidase activity;GO:0004185//serine-type carboxypeptidase activity;GO:0008233//peptidase activity;GO:0016747//acyltransferase activity, transferring groups other than amino-acyl groups;GO:0016787//hydrolase activity;GO:0004180//carboxypeptidase activity;GO:0004185//serine-type carboxypeptidase activity;GO:0004185//serine-type …	-
AT5G44550	738.19	1137.22	339.16	0.298236	-1.74547	2.16873e-20	6.67713e-18	5	17941842	17943283	-	961	-	GO:0005515;GO:0005886;GO:0005886;GO:0005886;GO:0016020;GO:0016021;GO:0016021;GO:0051539;GO:0051539;	-	-	CASP-like protein 1B1 [Source:UniProtKB/Swiss- Prot;Acc:Q9FI10]	Q9FI10	-	GO:0005886//plasma membrane;GO:0005886//plasma membrane;GO:0005886//plasma membrane;GO:0016020//membrane;GO:0016021//integral component of membrane;GO:0016021//integral component of membrane;	GO:0005515//protein binding;GO:0051539//4 iron, 4 sulfur cluster binding;GO:0051539//4 iron, 4 sulfur cluster binding;	-
AT4G04990	424.643	721.813	127.474	0.176602	-2.50142	2.45107e-20	7.4484e-18	4	2554997	2557258	+	1217	-	GO:0008150;GO:0016020;GO:0016021;GO:0016021;	-	-	AT4g04990 protein [Source:UniProtKB/TrEMBL;Acc:Q9S9T8]	Q9S9T8	GO:0008150//biological_process;	GO:0016020//membrane;GO:0016021//integral component of membrane;GO:0016021//integral component of membrane;	-	-
AT2G23170	747.277	509.645	984.909	1.93254	0.950497	4.3682e-20	1.3104e-17	2	9863855	9866562	-	2118	GH3.3	GO:0005737;GO:0010252;GO:0010252;GO:0010279;GO:0010279;GO:0016874;GO:0016881;	K14487	-	Indole-3-acetic acid-amido synthetase GH3.3 [Source:UniProtKB/Swiss-Prot;Acc:O22190]	O22190	GO:0010252//auxin homeostasis;GO:0010252//auxin homeostasis;	GO:0005737//cytoplasm;	GO:0010279//indole-3-acetic acid amido synthetase activity;GO:0010279//indole-3-acetic acid amido synthetase activity;GO:0016874//ligase activity;GO:0016881//acid-amino acid ligase activity;	ko04075(Plant hormone signal transduction)
AT2G44460	234.366	92.5482	376.184	4.06473	2.02316	7.42548e-20	2.19935e-17	2	18346306	18350026	+	2186	BGLU28	GO:0004553;GO:0004553;GO:0005975;GO:0005975;GO:0008152;GO:0008422;GO:0008422;GO:0008422;GO:0009651;GO:0009651;GO:0016020;GO:0016787;GO:0016798;GO:0019762;GO:0019762;GO:0080167;GO:0080167;GO:0102483;GO:0102483;GO:0004553;GO:0004553;GO:0005975;GO:0005975;	K01188	EC:3.2.1.21	Beta-glucosidase 28 [Source:UniProtKB/Swiss- Prot;Acc:Q4V3B3]	Q4V3B3	GO:0005975//carbohydrate metabolic process;GO:0005975//carbohydrate metabolic process;GO:0008152//metabolic process;GO:0009651//response to salt stress;GO:0009651//response to salt stress;GO:0019762//glucosinolate catabolic process;GO:0019762//glucosinolate catabolic process;GO:0080167//response to karrikin;GO:0080167//response to karrikin;GO:0005975//carbohydrate metabolic process;GO:0005975//ca…	GO:0016020//membrane;	GO:0004553//hydrolase activity, hydrolyzing O-glycosyl compounds;GO:0004553//hydrolase activity, hydrolyzing O-glycosyl compounds;GO:0008422//beta-glucosidase activity;GO:0008422//beta-glucosidase activity;GO:0008422//beta-glucosidase activity;GO:0016787//hydrolase activity;GO:0016798//hydrolase activity, acting on glycosyl bonds;GO:0102483//scopolin beta-glucosidase activity;GO:0102483//scopolin…	ko00940(Phenylpropanoid biosynthesis);ko00500(Starch and sucrose metabolism);ko00460(Cyanoamino acid metabolism)
AT4G07820	498.011	922.572	73.4505	0.079615	-3.65082	1.01132e-19	2.95798e-17	4	4636624	4637450	-	827	-	GO:0003674;GO:0005615;GO:0005615;	-	-	At4g07820 [Source:UniProtKB/TrEMBL;Acc:Q9ZPG2]	Q9ZPG2 A0A654FMC7	-	GO:0005615//extracellular space;GO:0005615//extracellular space;	GO:0003674//molecular_function;	-
AT4G15380	141.478	209.229	73.7273	0.352376	-1.50481	1.33515e-19	3.85692e-17	4	8788659	8790589	+	1855	CYP705A4	GO:0004497;GO:0005506;GO:0005506;GO:0016020;GO:0016020;GO:0016020;GO:0016021;GO:0016021;GO:0016491;GO:0016705;GO:0016705;GO:0016709;GO:0016709;GO:0020037;GO:0020037;GO:0046872;GO:0055114;GO:0055114;GO:0055114;	K23814	EC:1.14.-.-	Cytochrome P450, family 705, subfamily A, polypeptide 4 [Source:UniProtKB/TrEMBL;Acc:Q8L7H7]	Q8L7H7 A0A654FPG6	GO:0055114//obsolete oxidation-reduction process;GO:0055114//obsolete oxidation-reduction process;GO:0055114//obsolete oxidation-reduction process;	GO:0016020//membrane;GO:0016020//membrane;GO:0016020//membrane;GO:0016021//integral component of membrane;GO:0016021//integral component of membrane;	GO:0004497//monooxygenase activity;GO:0005506//iron ion binding;GO:0005506//iron ion binding;GO:0016491//oxidoreductase activity;GO:0016705//oxidoreductase activity, acting on paired donors, with incorporation or reduction of molecular oxygen;GO:0016705//oxidoreductase activity, acting on paired donors, with incorporation or reduction of molecular oxygen;GO:0016709//oxidoreductase activity, actin…	-
AT1G26240	156.724	263.168	50.2806	0.191059	-2.38791	1.42517e-19	4.06677e-17	1	9077874	9079646	-	1773	-	GO:0005199;GO:0005199;GO:0009664;GO:0009664;	-	-	Proline-rich extensin-like family protein [Source:UniProtKB/TrEMBL;Acc:Q9C668]	Q9C668	GO:0009664//plant-type cell wall organization;GO:0009664//plant-type cell wall organization;	-	GO:0005199//structural constituent of cell wall;GO:0005199//structural constituent of cell wall;	-
AT1G24320	148.597	218.412	78.7822	0.360705	-1.47111	1.44764e-19	4.08112e-17	1	8626315	8631027	-	2584	GCS2	GO:0003824;GO:0004573;GO:0004573;GO:0004573;GO:0005789;GO:0005789;GO:0005975;GO:0006487;GO:0006487;GO:0008152;GO:0009311;GO:0009311;GO:0016787;GO:0016798;GO:0003824;GO:0004573;GO:0004573;GO:0005975;GO:0008152;GO:0009311;GO:0009311;GO:0016787;GO:0016798;	K01228	EC:3.2.1.106	Alpha-glucosidase 2 [Source:UniProtKB/Swiss- Prot;Acc:Q84M89]	Q84M89	GO:0005975//carbohydrate metabolic process;GO:0006487//protein N-linked glycosylation;GO:0006487//protein N-linked glycosylation;GO:0008152//metabolic process;GO:0009311//oligosaccharide metabolic process;GO:0009311//oligosaccharide metabolic process;GO:0005975//carbohydrate metabolic process;GO:0008152//metabolic process;GO:0009311//oligosaccharide metabolic process;GO:0009311//oligosaccharide m…	GO:0005789//endoplasmic reticulum membrane;GO:0005789//endoplasmic reticulum membrane;	GO:0003824//catalytic activity;GO:0004573//Glc3Man9GlcNAc2 oligosaccharide glucosidase activity;GO:0004573//Glc3Man9GlcNAc2 oligosaccharide glucosidase activity;GO:0004573//Glc3Man9GlcNAc2 oligosaccharide glucosidase activity;GO:0016787//hydrolase activity;GO:0016798//hydrolase activity, acting on glycosyl bonds;GO:0003824//catalytic activity;GO:0004573//Glc3Man9GlcNAc2 oligosaccharide glucosidas…	ko04141(Protein processing in endoplasmic reticulum);ko00510(N-Glycan biosynthesis)
AT2G26560	507.455	772.957	241.954	0.313024	-1.67565	2.44372e-19	6.8072e-17	2	11293702	11295918	-	1644	PLP2	GO:0004620;GO:0004620;GO:0005515;GO:0005737;GO:0005737;GO:0005737;GO:0005777;GO:0006629;GO:0006629;GO:0006629;GO:0006629;GO:0006952;GO:0009626;GO:0009626;GO:0016020;GO:0016020;GO:0016042;GO:0016042;GO:0016298;GO:0016298;GO:0016787;GO:0031408;GO:0031408;GO:0042802;GO:0046686;GO:0046686;GO:0047372;GO:0047372;GO:0051607;GO:0051607;GO:0071456;GO:0071456;	-	-	Patatin-like protein 2 [Source:UniProtKB/Swiss- Prot;Acc:O48723]	O48723 A0A5S9X1E3	GO:0006629//lipid metabolic process;GO:0006629//lipid metabolic process;GO:0006629//lipid metabolic process;GO:0006629//lipid metabolic process;GO:0006952//defense response;GO:0009626//plant-type hypersensitive response;GO:0009626//plant-type hypersensitive response;GO:0016042//lipid catabolic process;GO:0016042//lipid catabolic process;GO:0031408//oxylipin biosynthetic process;GO:0031408//oxylip…	GO:0005737//cytoplasm;GO:0005737//cytoplasm;GO:0005737//cytoplasm;GO:0005777//peroxisome;GO:0016020//membrane;GO:0016020//membrane;	GO:0004620//phospholipase activity;GO:0004620//phospholipase activity;GO:0005515//protein binding;GO:0016298//lipase activity;GO:0016298//lipase activity;GO:0016787//hydrolase activity;GO:0042802//identical protein binding;GO:0047372//acylglycerol lipase activity;GO:0047372//acylglycerol lipase activity;	-
AT3G29970	15.0254	30.0507	0	0	-Inf	2.62136e-19	7.21615e-17	3	11745197	11746570	+	574	-	GO:0003674;GO:0016020;GO:0016021;GO:0016021;	-	-	B12D protein [Source:UniProtKB/TrEMBL;Acc:Q9LJ47]	A0A1I9LRM7	-	GO:0016020//membrane;GO:0016021//integral component of membrane;GO:0016021//integral component of membrane;	GO:0003674//molecular_function;	-
AT5G14570	408.363	264.688	552.038	2.08562	1.06048	2.78397e-19	7.57467e-17	5	4695084	4697078	-	1917	NRT2.7	GO:0005773;GO:0005774;GO:0005886;GO:0005886;GO:0009705;GO:0009705;GO:0009705;GO:0015112;GO:0015112;GO:0015112;GO:0015706;GO:0015706;GO:0015706;GO:0016020;GO:0016021;GO:0016021;GO:0022857;GO:0022857;GO:0042128;GO:0042128;GO:0055085;GO:0055085;GO:0071249;GO:0071249;	K02575	-	NRT2.7 [Source:UniProtKB/TrEMBL;Acc:A0A178UKX9]	Q9LYK2 A0A178UKX9	GO:0015706//nitrate transport;GO:0015706//nitrate transport;GO:0015706//nitrate transport;GO:0042128//nitrate assimilation;GO:0042128//nitrate assimilation;GO:0055085//transmembrane transport;GO:0055085//transmembrane transport;GO:0071249//cellular response to nitrate;GO:0071249//cellular response to nitrate;	GO:0005773//vacuole;GO:0005774//vacuolar membrane;GO:0005886//plasma membrane;GO:0005886//plasma membrane;GO:0009705//plant-type vacuole membrane;GO:0009705//plant-type vacuole membrane;GO:0009705//plant-type vacuole membrane;GO:0016020//membrane;GO:0016021//integral component of membrane;GO:0016021//integral component of membrane;	GO:0015112//nitrate transmembrane transporter activity;GO:0015112//nitrate transmembrane transporter activity;GO:0015112//nitrate transmembrane transporter activity;GO:0022857//transmembrane transporter activity;GO:0022857//transmembrane transporter activity;	ko00910(Nitrogen metabolism)
AT5G25260	86.5339	142.83	30.2378	0.211705	-2.23987	3.9955e-19	1.07461e-16	5	8752684	8754522	+	1699	FLOT2	GO:0005515;GO:0005774;GO:0005774;GO:0005886;GO:0005886;GO:0005901;GO:0005901;GO:0008150;GO:0009536;GO:0016020;GO:0044853;GO:0044853;GO:0072659;	K07192	-	Flotillin-like protein 2 [Source:UniProtKB/Swiss- Prot;Acc:Q4V3D6]	Q4V3D6 A0A178UAV4	GO:0008150//biological_process;GO:0072659//protein localization to plasma membrane;	GO:0005774//vacuolar membrane;GO:0005774//vacuolar membrane;GO:0005886//plasma membrane;GO:0005886//plasma membrane;GO:0005901//caveola;GO:0005901//caveola;GO:0009536//plastid;GO:0016020//membrane;GO:0044853//plasma membrane raft;GO:0044853//plasma membrane raft;	GO:0005515//protein binding;	ko04910(Insulin signaling pathway)
AT4G37160	72.5856	122.864	22.307	0.181558	-2.4615	5.28638e-19	1.40564e-16	4	17494512	17497276	-	2171	sks15	GO:0005507;GO:0005507;GO:0009505;GO:0009506;GO:0016491;GO:0016491;GO:0016491;GO:0016722;GO:0016787;GO:0030599;GO:0030599;GO:0055114;GO:0055114;GO:0005507;GO:0005507;GO:0016491;GO:0016491;GO:0055114;GO:0055114;	-	-	Sks15 [Source:UniProtKB/TrEMBL;Acc:A0A178UTS2]	A0A1P8B884	GO:0055114//obsolete oxidation-reduction process;GO:0055114//obsolete oxidation-reduction process;GO:0055114//obsolete oxidation-reduction process;GO:0055114//obsolete oxidation-reduction process;	GO:0009505//plant-type cell wall;GO:0009506//plasmodesma;	GO:0005507//copper ion binding;GO:0005507//copper ion binding;GO:0016491//oxidoreductase activity;GO:0016491//oxidoreductase activity;GO:0016491//oxidoreductase activity;GO:0016722//oxidoreductase activity, acting on metal ions;GO:0016787//hydrolase activity;GO:0030599//pectinesterase activity;GO:0030599//pectinesterase activity;GO:0005507//copper ion binding;GO:0005507//copper ion binding;GO:001…	-
AT3G51810	71.4938	5.04867	137.939	27.3219	4.77198	5.42389e-19	1.426e-16	3	19214722	19215831	+	925	EM1	GO:0003674;GO:0005829;GO:0005829;GO:0005829;GO:0009737;GO:0009737;GO:0009737;	-	-	Em-like protein GEA1 [Source:UniProtKB/Swiss- Prot;Acc:Q07187]	Q07187 A0A178V532	GO:0009737//response to abscisic acid;GO:0009737//response to abscisic acid;GO:0009737//response to abscisic acid;	GO:0005829//cytosol;GO:0005829//cytosol;GO:0005829//cytosol;	GO:0003674//molecular_function;	-
AT5G56080	264.826	127.982	401.671	3.13851	1.65008	5.6981e-19	1.48144e-16	5	22711141	22712441	-	1301	NAS2	GO:0009555;GO:0009555;GO:0009860;GO:0009860;GO:0010043;GO:0010043;GO:0010233;GO:0010233;GO:0016740;GO:0030410;GO:0030410;GO:0030410;GO:0030418;GO:0030418;GO:0071281;GO:0071369;GO:0071732;	K05953	EC:2.5.1.43	NAS2 [Source:UniProtKB/TrEMBL;Acc:A0A178ULG9]	Q9FKT9 A0A178ULG9	GO:0009555//pollen development;GO:0009555//pollen development;GO:0009860//pollen tube growth;GO:0009860//pollen tube growth;GO:0010043//response to zinc ion;GO:0010043//response to zinc ion;GO:0010233//phloem transport;GO:0010233//phloem transport;GO:0030418//nicotianamine biosynthetic process;GO:0030418//nicotianamine biosynthetic process;GO:0071281//cellular response to iron ion;GO:0071369//cel…	-	GO:0016740//transferase activity;GO:0030410//nicotianamine synthase activity;GO:0030410//nicotianamine synthase activity;GO:0030410//nicotianamine synthase activity;	ko00997(Biosynthesis of various secondary metabolites - part 3);ko00270(Cysteine and methionine metabolism)
AT5G07080	514.994	700.669	329.319	0.470007	-1.08925	6.47535e-19	1.65335e-16	5	2200174	2202158	+	1715	-	GO:0016410;GO:0016740;GO:0016747;GO:0016747;	-	-	HXXXD-type acyl-transferase family protein [Source:UniProtKB/TrEMBL;Acc:Q9LYQ7]	-	-	-	GO:0016410//N-acyltransferase activity;GO:0016740//transferase activity;GO:0016747//acyltransferase activity, transferring groups other than amino-acyl groups;GO:0016747//acyltransferase activity, transferring groups other than amino-acyl groups;	-
AT3G29250	827.001	1079.76	574.239	0.531819	-0.910992	6.50063e-19	1.65335e-16	3	11193389	11195171	-	1498	SDR4	GO:0005507;GO:0005507;GO:0016491;GO:0016491;GO:0055114;GO:0055114;	-	-	Short-chain dehydrogenase reductase 4 [Source:UniProtKB/Swiss-Prot;Acc:F4J2Z7]	F4J2Z7	GO:0055114//obsolete oxidation-reduction process;GO:0055114//obsolete oxidation-reduction process;	-	GO:0005507//copper ion binding;GO:0005507//copper ion binding;GO:0016491//oxidoreductase activity;GO:0016491//oxidoreductase activity;	-
AT5G38100	149.182	222.727	75.6363	0.339592	-1.55813	7.16901e-19	1.80374e-16	5	15199489	15201197	-	1422	-	GO:0008168;GO:0008168;GO:0008168;GO:0008757;GO:0016740;GO:0032259;GO:0032259;GO:0046872;GO:0046872;GO:0008168;GO:0008168;GO:0008168;GO:0008168;GO:0016740;GO:0032259;GO:0008168;GO:0008168;GO:0008168;GO:0016740;GO:0032259;	-	-	Probable S-adenosylmethionine-dependent methyltransferase At5g38100 [Source:UniProtKB/Swiss- Prot;Acc:Q9LS10]	Q9LS10	GO:0032259//methylation;GO:0032259//methylation;GO:0032259//methylation;GO:0032259//methylation;	-	GO:0008168//methyltransferase activity;GO:0008168//methyltransferase activity;GO:0008168//methyltransferase activity;GO:0008757//S-adenosylmethionine-dependent methyltransferase activity;GO:0016740//transferase activity;GO:0046872//metal ion binding;GO:0046872//metal ion binding;GO:0008168//methyltransferase activity;GO:0008168//methyltransferase activity;GO:0008168//methyltransferase activity;GO…	-
AT2G42560	19.6379	1.44222	37.8335	26.2329	4.7133	9.85732e-19	2.45374e-16	2	17714638	17716912	-	2174	-	GO:0005829;GO:0005829;	-	-	Late embryogenesis abundant domain-containing protein / LEA domain-containing protein [Source:UniProtKB/TrEMBL;Acc:Q9SIN3]	Q9SIN3 A0A654F2M0	-	GO:0005829//cytosol;GO:0005829//cytosol;	-	-
AT3G46330	119.581	192.849	46.3134	0.240154	-2.05797	1.56276e-18	3.84915e-16	3	17020718	17025069	-	2991	MEE39	GO:0000166;GO:0004672;GO:0004672;GO:0004674;GO:0005524;GO:0005524;GO:0005524;GO:0006468;GO:0006468;GO:0016020;GO:0016021;GO:0016021;GO:0016301;GO:0016310;GO:0016740;GO:0000166;GO:0004672;GO:0004672;GO:0004674;GO:0004674;GO:0005515;GO:0005515;GO:0005524;GO:0005524;GO:0005524;GO:0006468;GO:0006468;GO:0007275;GO:0009793;GO:0009793;GO:0009960;GO:0009960;GO:0016020;GO:0016021;GO:0016021;GO:0016301;GO:…	-	-	Probable LRR receptor-like serine/threonine-protein kinase MEE39 [Source:UniProtKB/Swiss-Prot;Acc:C0LGP2]	C0LGP2 A0A654FHE7	GO:0006468//protein phosphorylation;GO:0006468//protein phosphorylation;GO:0016310//phosphorylation;GO:0006468//protein phosphorylation;GO:0006468//protein phosphorylation;GO:0007275//multicellular organism development;GO:0009793//embryo development ending in seed dormancy;GO:0009793//embryo development ending in seed dormancy;GO:0009960//endosperm development;GO:0009960//endosperm development;GO…	GO:0016020//membrane;GO:0016021//integral component of membrane;GO:0016021//integral component of membrane;GO:0016020//membrane;GO:0016021//integral component of membrane;GO:0016021//integral component of membrane;	GO:0000166//nucleotide binding;GO:0004672//protein kinase activity;GO:0004672//protein kinase activity;GO:0004674//protein serine/threonine kinase activity;GO:0005524//ATP binding;GO:0005524//ATP binding;GO:0005524//ATP binding;GO:0016301//kinase activity;GO:0016740//transferase activity;GO:0000166//nucleotide binding;GO:0004672//protein kinase activity;GO:0004672//protein kinase activity;GO:0004…	-
AT5G09290	130.054	192.644	67.4652	0.350207	-1.51372	1.61463e-18	3.93548e-16	5	2882302	2884229	+	1301	SAL4	GO:0000103;GO:0003824;GO:0004441;GO:0004441;GO:0005737;GO:0006790;GO:0006790;GO:0008152;GO:0008441;GO:0008441;GO:0008441;GO:0008441;GO:0016311;GO:0016787;GO:0042578;GO:0046854;GO:0046855;GO:0046855;GO:0046872;GO:0046872;	K15422	EC:3.1.3.7 3.1.3.57	3'(2'),5'-bisphosphate nucleotidase-like protein [Source:UniProtKB/TrEMBL;Acc:Q0WTK9]	Q84VY5 A0A384L5T2 Q0WTK9	GO:0000103//sulfate assimilation;GO:0006790//sulfur compound metabolic process;GO:0006790//sulfur compound metabolic process;GO:0008152//metabolic process;GO:0016311//dephosphorylation;GO:0046854//phosphatidylinositol phosphate biosynthetic process;GO:0046855//inositol phosphate dephosphorylation;GO:0046855//inositol phosphate dephosphorylation;	GO:0005737//cytoplasm;	GO:0003824//catalytic activity;GO:0004441//inositol-1,4-bisphosphate 1-phosphatase activity;GO:0004441//inositol-1,4-bisphosphate 1-phosphatase activity;GO:0008441//3'(2'),5'-bisphosphate nucleotidase activity;GO:0008441//3'(2'),5'-bisphosphate nucleotidase activity;GO:0008441//3'(2'),5'-bisphosphate nucleotidase activity;GO:0008441//3'(2'),5'-bisphosphate nucleotidase activity;GO:0016787//hydrol…	ko04070(Phosphatidylinositol signaling system);ko00920(Sulfur metabolism);ko00562(Inositol phosphate metabolism)
AT5G22140	299.424	189.002	409.846	2.16848	1.11668	2.1702e-18	5.23511e-16	5	7340055	7341959	-	1633	-	GO:0004174;GO:0004174;GO:0005737;GO:0005737;GO:0005794;GO:0005794;GO:0005886;GO:0005886;GO:0009506;GO:0009506;GO:0016491;GO:0016491;GO:0022904;GO:0050660;GO:0050660;GO:0055114;GO:0055114;GO:0016491;GO:0016491;GO:0055114;GO:0055114;	K22745	-	FAD/NAD(P)-binding oxidoreductase family protein [Source:UniProtKB/TrEMBL;Acc:Q9C574]	Q9C574	GO:0022904//respiratory electron transport chain;GO:0055114//obsolete oxidation-reduction process;GO:0055114//obsolete oxidation-reduction process;GO:0055114//obsolete oxidation-reduction process;GO:0055114//obsolete oxidation-reduction process;	GO:0005737//cytoplasm;GO:0005737//cytoplasm;GO:0005794//Golgi apparatus;GO:0005794//Golgi apparatus;GO:0005886//plasma membrane;GO:0005886//plasma membrane;GO:0009506//plasmodesma;GO:0009506//plasmodesma;	GO:0004174//electron-transferring-flavoprotein dehydrogenase activity;GO:0004174//electron-transferring-flavoprotein dehydrogenase activity;GO:0016491//oxidoreductase activity;GO:0016491//oxidoreductase activity;GO:0050660//flavin adenine dinucleotide binding;GO:0050660//flavin adenine dinucleotide binding;GO:0016491//oxidoreductase activity;GO:0016491//oxidoreductase activity;	ko04115(p53 signaling pathway)
AT2G29220	16.4762	32.4524	0.500078	0.0154096	-6.02003	2.40366e-18	5.73911e-16	2	12562629	12564691	-	2063	LECRK31	GO:0000166;GO:0002229;GO:0002229;GO:0004672;GO:0004672;GO:0004675;GO:0004675;GO:0005524;GO:0005524;GO:0005524;GO:0005886;GO:0005886;GO:0005886;GO:0006468;GO:0006468;GO:0006952;GO:0006952;GO:0007178;GO:0016020;GO:0016021;GO:0016021;GO:0030246;GO:0030246;GO:0030246;GO:0042742;GO:0042742;	-	-	Probable inactive L-type lectin-domain containing receptor kinase III.1 [Source:UniProtKB/Swiss- Prot;Acc:Q9ZW09]	Q9ZW09	GO:0002229//defense response to oomycetes;GO:0002229//defense response to oomycetes;GO:0006468//protein phosphorylation;GO:0006468//protein phosphorylation;GO:0006952//defense response;GO:0006952//defense response;GO:0007178//transmembrane receptor protein serine/threonine kinase signaling pathway;GO:0042742//defense response to bacterium;GO:0042742//defense response to bacterium;	GO:0005886//plasma membrane;GO:0005886//plasma membrane;GO:0005886//plasma membrane;GO:0016020//membrane;GO:0016021//integral component of membrane;GO:0016021//integral component of membrane;	GO:0000166//nucleotide binding;GO:0004672//protein kinase activity;GO:0004672//protein kinase activity;GO:0004675//transmembrane receptor protein serine/threonine kinase activity;GO:0004675//transmembrane receptor protein serine/threonine kinase activity;GO:0005524//ATP binding;GO:0005524//ATP binding;GO:0005524//ATP binding;GO:0030246//carbohydrate binding;GO:0030246//carbohydrate binding;GO:003…	-
AT1G80830	1830.35	2333.1	1327.6	0.56903	-0.813424	2.42951e-18	5.74222e-16	1	30372668	30376072	-	2425	NRAMP1	GO:0005381;GO:0005381;GO:0005384;GO:0005384;GO:0005384;GO:0005384;GO:0005886;GO:0005886;GO:0005886;GO:0006811;GO:0015086;GO:0015086;GO:0015086;GO:0016020;GO:0016020;GO:0016020;GO:0016021;GO:0016021;GO:0030001;GO:0030001;GO:0034755;GO:0034755;GO:0046873;GO:0046873;GO:0055071;GO:0055071;GO:0055072;GO:0055072;GO:0070574;GO:0070574;GO:0071421;GO:0071421;GO:0005381;GO:0005381;GO:0005384;GO:0005384;GO:…	-	-	Metal transporter Nramp1 [Source:UniProtKB/Swiss- Prot;Acc:Q9SAH8]	Q9SAH8 A0A5S9WW62	GO:0006811//ion transport;GO:0030001//metal ion transport;GO:0030001//metal ion transport;GO:0034755//iron ion transmembrane transport;GO:0034755//iron ion transmembrane transport;GO:0055071//manganese ion homeostasis;GO:0055071//manganese ion homeostasis;GO:0055072//iron ion homeostasis;GO:0055072//iron ion homeostasis;GO:0070574//cadmium ion transmembrane transport;GO:0070574//cadmium ion trans…	GO:0005886//plasma membrane;GO:0005886//plasma membrane;GO:0005886//plasma membrane;GO:0016020//membrane;GO:0016020//membrane;GO:0016020//membrane;GO:0016021//integral component of membrane;GO:0016021//integral component of membrane;GO:0005886//plasma membrane;GO:0005886//plasma membrane;GO:0005886//plasma membrane;GO:0016020//membrane;GO:0016020//membrane;GO:0016020//membrane;GO:0016021//integra…	GO:0005381//iron ion transmembrane transporter activity;GO:0005381//iron ion transmembrane transporter activity;GO:0005384//manganese ion transmembrane transporter activity;GO:0005384//manganese ion transmembrane transporter activity;GO:0005384//manganese ion transmembrane transporter activity;GO:0005384//manganese ion transmembrane transporter activity;GO:0015086//cadmium ion transmembrane trans…	-
AT3G04320	106.333	166.275	46.3903	0.278997	-1.84168	4.35552e-18	1.01915e-15	3	1143694	1144672	+	979	-	GO:0004866;GO:0008233;GO:0004866;GO:0004866;GO:0004867;GO:0008233;GO:0010466;GO:0010951;GO:0030414;	-	-	Kunitz family trypsin and protease inhibitor protein [Source:UniProtKB/TrEMBL;Acc:A0A1I9LR55]	Q0WNE5 A0A384LP10	GO:0010466//negative regulation of peptidase activity;GO:0010951//negative regulation of endopeptidase activity;	-	GO:0004866//endopeptidase inhibitor activity;GO:0008233//peptidase activity;GO:0004866//endopeptidase inhibitor activity;GO:0004866//endopeptidase inhibitor activity;GO:0004867//serine-type endopeptidase inhibitor activity;GO:0008233//peptidase activity;GO:0030414//peptidase inhibitor activity;	-
AT4G29340	71.345	113.157	29.5334	0.260996	-1.9379	5.01633e-18	1.16215e-15	4	14447338	14448698	+	1016	PRO3	GO:0003779;GO:0003779;GO:0003779;GO:0003785;GO:0003785;GO:0005634;GO:0005634;GO:0005737;GO:0005737;GO:0005737;GO:0005856;GO:0005856;GO:0005938;GO:0005938;GO:0042989;GO:0042989;GO:0048046;	K05759	-	Profilin-3 [Source:UniProtKB/Swiss- Prot;Acc:Q38904]	Q38904 A0A384KP50	GO:0042989//sequestering of actin monomers;GO:0042989//sequestering of actin monomers;	GO:0005634//nucleus;GO:0005634//nucleus;GO:0005737//cytoplasm;GO:0005737//cytoplasm;GO:0005737//cytoplasm;GO:0005856//cytoskeleton;GO:0005856//cytoskeleton;GO:0005938//cell cortex;GO:0005938//cell cortex;GO:0048046//apoplast;	GO:0003779//actin binding;GO:0003779//actin binding;GO:0003779//actin binding;GO:0003785//actin monomer binding;GO:0003785//actin monomer binding;	ko05132(Salmonella infection);ko05131(Shigellosis);ko05014(Amyotrophic lateral sclerosis);ko04810(Regulation of actin cytoskeleton);ko04015(Rap1 signaling pathway);ko04013(MAPK signaling pathway - fly)
AT5G25250	280.492	384.481	176.504	0.459071	-1.12321	5.29977e-18	1.21578e-15	5	8749680	8751636	+	1713	FLOT1	GO:0005768;GO:0005768;GO:0005773;GO:0005773;GO:0005774;GO:0005774;GO:0005886;GO:0005886;GO:0005886;GO:0005886;GO:0005901;GO:0005901;GO:0006897;GO:0006897;GO:0009506;GO:0009506;GO:0009536;GO:0010324;GO:0010324;GO:0016020;GO:0044853;GO:0044853;GO:0071456;GO:0071456;GO:0072659;	K07192	-	Flotillin-like protein 1 [Source:UniProtKB/Swiss- Prot;Acc:Q501E6]	Q501E6	GO:0006897//endocytosis;GO:0006897//endocytosis;GO:0010324//membrane invagination;GO:0010324//membrane invagination;GO:0071456//cellular response to hypoxia;GO:0071456//cellular response to hypoxia;GO:0072659//protein localization to plasma membrane;	GO:0005768//endosome;GO:0005768//endosome;GO:0005773//vacuole;GO:0005773//vacuole;GO:0005774//vacuolar membrane;GO:0005774//vacuolar membrane;GO:0005886//plasma membrane;GO:0005886//plasma membrane;GO:0005886//plasma membrane;GO:0005886//plasma membrane;GO:0005901//caveola;GO:0005901//caveola;GO:0009506//plasmodesma;GO:0009506//plasmodesma;GO:0009536//plastid;GO:0016020//membrane;GO:0044853//plas…	-	ko04910(Insulin signaling pathway)
AT2G23540	920.573	1336.82	504.33	0.377262	-1.40636	5.77912e-18	1.31287e-15	2	10024150	10026258	+	1580	-	GO:0005576;GO:0005576;GO:0006629;GO:0016042;GO:0016042;GO:0016787;GO:0016788;GO:0016788;	-	-	GDSL esterase/lipase At2g23540 [Source:UniProtKB/Swiss-Prot;Acc:O80470]	O80470 A0A178VNJ6	GO:0006629//lipid metabolic process;GO:0016042//lipid catabolic process;GO:0016042//lipid catabolic process;	GO:0005576//extracellular region;GO:0005576//extracellular region;	GO:0016787//hydrolase activity;GO:0016788//hydrolase activity, acting on ester bonds;GO:0016788//hydrolase activity, acting on ester bonds;	-
AT3G01290	4094.79	5810.22	2379.37	0.409515	-1.28801	6.47182e-18	1.4561e-15	3	87684	89593	-	1663	HIR3	GO:0002239;GO:0002239;GO:0005739;GO:0005739;GO:0005773;GO:0005773;GO:0005774;GO:0005774;GO:0005829;GO:0005886;GO:0005886;GO:0005886;GO:0009506;GO:0009506;GO:0016020;GO:0016020;	-	-	HIR2 [Source:UniProtKB/TrEMBL;Acc:A0A178V7M0]	Q9SRH6 A0A178V7M0	GO:0002239//response to oomycetes;GO:0002239//response to oomycetes;	GO:0005739//mitochondrion;GO:0005739//mitochondrion;GO:0005773//vacuole;GO:0005773//vacuole;GO:0005774//vacuolar membrane;GO:0005774//vacuolar membrane;GO:0005829//cytosol;GO:0005886//plasma membrane;GO:0005886//plasma membrane;GO:0005886//plasma membrane;GO:0009506//plasmodesma;GO:0009506//plasmodesma;GO:0016020//membrane;GO:0016020//membrane;	-	-
AT1G53990	182.754	280.214	85.2938	0.304388	-1.71601	6.69255e-18	1.49142e-15	1	20151016	20152752	+	1104	GLIP3	GO:0005576;GO:0005576;GO:0006629;GO:0006629;GO:0006629;GO:0016042;GO:0016042;GO:0016298;GO:0016298;GO:0016298;GO:0016298;GO:0016787;GO:0016788;GO:0016788;GO:0042742;	-	-	GDSL esterase/lipase 3 [Source:UniProtKB/Swiss- Prot;Acc:Q9SYF5]	Q9SYF5	GO:0006629//lipid metabolic process;GO:0006629//lipid metabolic process;GO:0006629//lipid metabolic process;GO:0016042//lipid catabolic process;GO:0016042//lipid catabolic process;GO:0042742//defense response to bacterium;	GO:0005576//extracellular region;GO:0005576//extracellular region;	GO:0016298//lipase activity;GO:0016298//lipase activity;GO:0016298//lipase activity;GO:0016298//lipase activity;GO:0016787//hydrolase activity;GO:0016788//hydrolase activity, acting on ester bonds;GO:0016788//hydrolase activity, acting on ester bonds;	-
AT2G05100	2096.89	1396.65	2797.12	2.00273	1.00197	6.94778e-18	1.53369e-15	2	1822990	1824480	-	1406	LHCB2.1	GO:0005739;GO:0009269;GO:0009269;GO:0009409;GO:0009409;GO:0009416;GO:0009416;GO:0009416;GO:0009507;GO:0009507;GO:0009507;GO:0009517;GO:0009517;GO:0009522;GO:0009522;GO:0009523;GO:0009523;GO:0009535;GO:0009535;GO:0009535;GO:0009535;GO:0009536;GO:0009579;GO:0009579;GO:0009579;GO:0009637;GO:0009644;GO:0009644;GO:0009645;GO:0009645;GO:0009765;GO:0009765;GO:0009768;GO:0009768;GO:0009768;GO:0009769;GO:…	K08913	-	photosystem II light harvesting complex gene 2.1 [Source:TAIR;Acc:AT2G05100]	Q9SHR7	GO:0009269//response to desiccation;GO:0009269//response to desiccation;GO:0009409//response to cold;GO:0009409//response to cold;GO:0009416//response to light stimulus;GO:0009416//response to light stimulus;GO:0009416//response to light stimulus;GO:0009637//response to blue light;GO:0009644//response to high light intensity;GO:0009644//response to high light intensity;GO:0009645//response to low…	GO:0005739//mitochondrion;GO:0009507//chloroplast;GO:0009507//chloroplast;GO:0009507//chloroplast;GO:0009517//PSII associated light-harvesting complex II;GO:0009517//PSII associated light-harvesting complex II;GO:0009522//photosystem I;GO:0009522//photosystem I;GO:0009523//photosystem II;GO:0009523//photosystem II;GO:0009535//chloroplast thylakoid membrane;GO:0009535//chloroplast thylakoid membra…	GO:0016168//chlorophyll binding;GO:0016168//chlorophyll binding;GO:0019904//protein domain specific binding;GO:0019904//protein domain specific binding;GO:0046872//metal ion binding;GO:0046872//metal ion binding;GO:0016168//chlorophyll binding;GO:0016168//chlorophyll binding;	ko00196(Photosynthesis - antenna proteins)
AT1G61480	59.097	95.9204	22.2737	0.23221	-2.1065	7.46641e-18	1.63277e-15	1	22681256	22684626	-	2816	-	GO:0000166;GO:0004672;GO:0004672;GO:0004674;GO:0004674;GO:0004674;GO:0004674;GO:0005516;GO:0005516;GO:0005524;GO:0005524;GO:0005524;GO:0005886;GO:0005886;GO:0005886;GO:0006468;GO:0006468;GO:0006468;GO:0016020;GO:0016021;GO:0016021;GO:0016301;GO:0016310;GO:0016740;GO:0030246;GO:0030246;GO:0045087;GO:0045087;GO:0048544;GO:0048544;	-	-	G-type lectin S-receptor-like serine/threonine- protein kinase At1g61480 [Source:UniProtKB/Swiss- Prot;Acc:O64771]	O64771	GO:0006468//protein phosphorylation;GO:0006468//protein phosphorylation;GO:0006468//protein phosphorylation;GO:0016310//phosphorylation;GO:0045087//innate immune response;GO:0045087//innate immune response;GO:0048544//recognition of pollen;GO:0048544//recognition of pollen;	GO:0005886//plasma membrane;GO:0005886//plasma membrane;GO:0005886//plasma membrane;GO:0016020//membrane;GO:0016021//integral component of membrane;GO:0016021//integral component of membrane;	GO:0000166//nucleotide binding;GO:0004672//protein kinase activity;GO:0004672//protein kinase activity;GO:0004674//protein serine/threonine kinase activity;GO:0004674//protein serine/threonine kinase activity;GO:0004674//protein serine/threonine kinase activity;GO:0004674//protein serine/threonine kinase activity;GO:0005516//calmodulin binding;GO:0005516//calmodulin binding;GO:0005524//ATP bindin…	-
AT4G15400	135.051	197.36	72.7429	0.368581	-1.43995	1.2108e-17	2.62329e-15	4	8811917	8813593	-	1677	BIA1	GO:0005829;GO:0009646;GO:0009741;GO:0009742;GO:0009962;GO:0010268;GO:0010422;GO:0016131;GO:0016747;GO:0016747;	-	-	BAHD acyltransferase BIA1 [Source:UniProtKB/Swiss- Prot;Acc:O23393]	O23393 A0A654FPI7	GO:0009646//response to absence of light;GO:0009741//response to brassinosteroid;GO:0009742//brassinosteroid mediated signaling pathway;GO:0009962//regulation of flavonoid biosynthetic process;GO:0010268//brassinosteroid homeostasis;GO:0010422//regulation of brassinosteroid biosynthetic process;GO:0016131//brassinosteroid metabolic process;	GO:0005829//cytosol;	GO:0016747//acyltransferase activity, transferring groups other than amino-acyl groups;GO:0016747//acyltransferase activity, transferring groups other than amino-acyl groups;	-
AT1G02360	514.268	678.545	349.99	0.515795	-0.955131	1.25114e-17	2.68582e-15	1	471883	473336	-	1294	-	GO:0002239;GO:0002239;GO:0004568;GO:0004568;GO:0005975;GO:0005975;GO:0006032;GO:0006032;GO:0016998;GO:0016998;GO:0071456;GO:0004568;GO:0004568;GO:0005975;GO:0005975;GO:0006032;GO:0006032;GO:0016998;GO:0016998;GO:0004568;GO:0004568;GO:0004568;GO:0005975;GO:0005975;GO:0006032;GO:0006032;GO:0016998;GO:0016998;	-	-	Chitinase family protein [Source:TAIR;Acc:AT1G02360]	A0A1P8AX35	GO:0002239//response to oomycetes;GO:0002239//response to oomycetes;GO:0005975//carbohydrate metabolic process;GO:0005975//carbohydrate metabolic process;GO:0006032//chitin catabolic process;GO:0006032//chitin catabolic process;GO:0016998//cell wall macromolecule catabolic process;GO:0016998//cell wall macromolecule catabolic process;GO:0071456//cellular response to hypoxia;GO:0005975//carbohydra…	-	GO:0004568//chitinase activity;GO:0004568//chitinase activity;GO:0004568//chitinase activity;GO:0004568//chitinase activity;GO:0004568//chitinase activity;GO:0004568//chitinase activity;GO:0004568//chitinase activity;	-
AT4G16920	193.671	272.999	114.343	0.41884	-1.25553	1.3951e-17	2.96762e-15	4	9517950	9525800	-	5686	-	GO:0000166;GO:0005515;GO:0005524;GO:0006952;GO:0007165;GO:0007165;GO:0016787;GO:0043531;GO:0043531;GO:0050135;GO:0061809;GO:0000166;GO:0005515;GO:0005524;GO:0006952;GO:0007165;GO:0007165;GO:0016787;GO:0043531;GO:0043531;GO:0050135;GO:0061809;GO:0000166;GO:0005515;GO:0005524;GO:0006952;GO:0007165;GO:0007165;GO:0016787;GO:0043531;GO:0043531;GO:0050135;GO:0061809;GO:0000166;GO:0005515;GO:0005524;GO:…	-	-	Disease resistance protein (TIR-NBS-LRR class) family [Source:TAIR;Acc:AT4G16920]	A0A1P8B6H3	GO:0006952//defense response;GO:0007165//signal transduction;GO:0007165//signal transduction;GO:0006952//defense response;GO:0007165//signal transduction;GO:0007165//signal transduction;GO:0006952//defense response;GO:0007165//signal transduction;GO:0007165//signal transduction;GO:0006952//defense response;GO:0007165//signal transduction;GO:0007165//signal transduction;GO:0006952//defense respons…	-	GO:0000166//nucleotide binding;GO:0005515//protein binding;GO:0005524//ATP binding;GO:0016787//hydrolase activity;GO:0043531//ADP binding;GO:0043531//ADP binding;GO:0050135//NAD(P)+ nucleosidase activity;GO:0061809//NAD+ nucleotidase, cyclic ADP-ribose generating;GO:0000166//nucleotide binding;GO:0005515//protein binding;GO:0005524//ATP binding;GO:0016787//hydrolase activity;GO:0043531//ADP bindi…	-
AT5G65690	122.811	203.179	42.4423	0.208891	-2.25917	1.52696e-17	3.21886e-15	5	26266180	26269763	+	2763	PCK2	GO:0000166;GO:0004611;GO:0004611;GO:0004612;GO:0004612;GO:0004612;GO:0005524;GO:0005524;GO:0005524;GO:0005737;GO:0006094;GO:0006094;GO:0006094;GO:0016301;GO:0016301;GO:0016310;GO:0016740;GO:0016829;GO:0016831;GO:0017076;GO:0017076;GO:0046872;GO:0000166;GO:0004611;GO:0004611;GO:0004612;GO:0004612;GO:0004612;GO:0005524;GO:0005524;GO:0005524;GO:0006094;GO:0006094;GO:0006094;GO:0016301;GO:0016301;GO:…	K01610	EC:4.1.1.49	phosphoenolpyruvate carboxykinase 2 [Source:TAIR;Acc:AT5G65690]	B5X574	GO:0006094//gluconeogenesis;GO:0006094//gluconeogenesis;GO:0006094//gluconeogenesis;GO:0016310//phosphorylation;GO:0006094//gluconeogenesis;GO:0006094//gluconeogenesis;GO:0006094//gluconeogenesis;GO:0016310//phosphorylation;GO:0006094//gluconeogenesis;GO:0006094//gluconeogenesis;GO:0006094//gluconeogenesis;GO:0006094//gluconeogenesis;GO:0016310//phosphorylation;GO:0006094//gluconeogenesis;GO:0006…	GO:0005737//cytoplasm;GO:0005829//cytosol;GO:0005829//cytosol;GO:0005737//cytoplasm;	GO:0000166//nucleotide binding;GO:0004611//phosphoenolpyruvate carboxykinase activity;GO:0004611//phosphoenolpyruvate carboxykinase activity;GO:0004612//phosphoenolpyruvate carboxykinase (ATP) activity;GO:0004612//phosphoenolpyruvate carboxykinase (ATP) activity;GO:0004612//phosphoenolpyruvate carboxykinase (ATP) activity;GO:0005524//ATP binding;GO:0005524//ATP binding;GO:0005524//ATP binding;GO:…	ko00710(Carbon fixation in photosynthetic organisms);ko00620(Pyruvate metabolism);ko00020(Citrate cycle (TCA cycle));ko00010(Glycolysis / Gluconeogenesis)
AT3G49570	47.018	15.4834	78.5525	5.07332	2.34293	2.13037e-17	4.45077e-15	3	18372404	18373147	-	744	LSU3	GO:0005575;GO:0098869;GO:0098869;	-	-	Protein RESPONSE TO LOW SULFUR 3 [Source:UniProtKB/Swiss-Prot;Acc:Q9SCK2]	Q9SCK2 A0A178VAP5	GO:0098869//cellular oxidant detoxification;GO:0098869//cellular oxidant detoxification;	GO:0005575//cellular_component;	-	-
AT4G04610	691.277	392.176	990.378	2.52534	1.33648	2.54735e-17	5.27483e-15	4	2324878	2327064	+	1935	APR1	GO:0000103;GO:0000103;GO:0003824;GO:0003824;GO:0008652;GO:0009507;GO:0009507;GO:0009507;GO:0009536;GO:0009536;GO:0009536;GO:0009570;GO:0009570;GO:0009973;GO:0009973;GO:0016491;GO:0016671;GO:0016671;GO:0019344;GO:0019344;GO:0019419;GO:0019419;GO:0019419;GO:0033741;GO:0033741;GO:0045454;GO:0046872;GO:0046872;GO:0051536;GO:0051539;GO:0051539;GO:0055114;GO:0055114;GO:0055114;	K05907	EC:1.8.4.9	5'-adenylylsulfate reductase 1, chloroplastic [Source:UniProtKB/Swiss-Prot;Acc:P92979]	P92979 A0A5S9XPW9	GO:0000103//sulfate assimilation;GO:0000103//sulfate assimilation;GO:0008652//cellular amino acid biosynthetic process;GO:0019344//cysteine biosynthetic process;GO:0019344//cysteine biosynthetic process;GO:0019419//sulfate reduction;GO:0019419//sulfate reduction;GO:0019419//sulfate reduction;GO:0045454//cell redox homeostasis;GO:0055114//obsolete oxidation-reduction process;GO:0055114//obsolete o…	GO:0009507//chloroplast;GO:0009507//chloroplast;GO:0009507//chloroplast;GO:0009536//plastid;GO:0009536//plastid;GO:0009536//plastid;GO:0009570//chloroplast stroma;GO:0009570//chloroplast stroma;	GO:0003824//catalytic activity;GO:0003824//catalytic activity;GO:0009973//adenylyl-sulfate reductase activity;GO:0009973//adenylyl-sulfate reductase activity;GO:0016491//oxidoreductase activity;GO:0016671//oxidoreductase activity, acting on a sulfur group of donors, disulfide as acceptor;GO:0016671//oxidoreductase activity, acting on a sulfur group of donors, disulfide as acceptor;GO:0033741//ade…	ko00920(Sulfur metabolism)
AT4G27400	49.0795	82.2843	15.8747	0.192925	-2.37389	2.72847e-17	5.60029e-15	4	13705267	13706843	+	1306	-	-	-	-	Late embryogenesis abundant (LEA) protein-like protein [Source:UniProtKB/TrEMBL;Acc:O81843]	O81843	-	-	-	-
AT5G53110	421.391	560.007	282.775	0.504949	-0.98579	2.92417e-17	5.94979e-15	5	21528950	21533159	+	1372	-	GO:0005575;GO:0008150;GO:0016020;GO:0016021;GO:0016021;GO:0030247;GO:0030247;	-	-	RING/U-box superfamily protein [Source:UniProtKB/TrEMBL;Acc:F4KJ04]	F4KJ04	GO:0008150//biological_process;	GO:0005575//cellular_component;GO:0016020//membrane;GO:0016021//integral component of membrane;GO:0016021//integral component of membrane;	GO:0030247//polysaccharide binding;GO:0030247//polysaccharide binding;	-
AT1G08830	5105.33	6375.18	3835.49	0.601628	-0.733056	4.35424e-17	8.78318e-15	1	2827060	2829315	+	873	CSD1	GO:0004784;GO:0004784;GO:0004784;GO:0004784;GO:0004784;GO:0005507;GO:0005507;GO:0005515;GO:0005576;GO:0005615;GO:0005615;GO:0005634;GO:0005634;GO:0005737;GO:0005737;GO:0005829;GO:0005829;GO:0005829;GO:0006801;GO:0006801;GO:0006979;GO:0006979;GO:0008270;GO:0009651;GO:0009651;GO:0010039;GO:0010039;GO:0010193;GO:0010193;GO:0016209;GO:0016491;GO:0016532;GO:0019430;GO:0019430;GO:0019430;GO:0034599;GO:…	K04565	EC:1.15.1.1	Superoxide dismutase [Cu-Zn] 1 [Source:UniProtKB/Swiss-Prot;Acc:P24704]	P24704 A0A178WMU1	GO:0006801//superoxide metabolic process;GO:0006801//superoxide metabolic process;GO:0006979//response to oxidative stress;GO:0006979//response to oxidative stress;GO:0009651//response to salt stress;GO:0009651//response to salt stress;GO:0010039//response to iron ion;GO:0010039//response to iron ion;GO:0010193//response to ozone;GO:0010193//response to ozone;GO:0019430//removal of superoxide rad…	GO:0005576//extracellular region;GO:0005615//extracellular space;GO:0005615//extracellular space;GO:0005634//nucleus;GO:0005634//nucleus;GO:0005737//cytoplasm;GO:0005737//cytoplasm;GO:0005829//cytosol;GO:0005829//cytosol;GO:0005829//cytosol;GO:0005576//extracellular region;GO:0005615//extracellular space;GO:0005615//extracellular space;GO:0005634//nucleus;GO:0005634//nucleus;GO:0005737//cytoplasm…	GO:0004784//superoxide dismutase activity;GO:0004784//superoxide dismutase activity;GO:0004784//superoxide dismutase activity;GO:0004784//superoxide dismutase activity;GO:0004784//superoxide dismutase activity;GO:0005507//copper ion binding;GO:0005507//copper ion binding;GO:0005515//protein binding;GO:0008270//zinc ion binding;GO:0016209//antioxidant activity;GO:0016491//oxidoreductase activity;G…	ko05208(Chemical carcinogenesis - reactive oxygen species);ko05022(Pathways of neurodegeneration - multiple diseases);ko05020(Prion disease);ko05016(Huntington disease);ko05014(Amyotrophic lateral sclerosis);ko05012(Parkinson disease);ko04213(Longevity regulating pathway - multiple species);ko04146(Peroxisome)
AT3G05155	80.6131	137.237	23.9896	0.174804	-2.51619	4.78717e-17	9.57393e-15	3	1448196	1452215	+	2141	-	GO:0016020;GO:0016020;GO:0016020;GO:0016021;GO:0016021;GO:0016021;GO:0022857;GO:0022857;GO:0055085;GO:0055085;GO:0005351;GO:0005355;GO:0005887;GO:0008643;GO:0008645;GO:0016020;GO:0016020;GO:0016020;GO:0016021;GO:0016021;GO:0016021;GO:0022857;GO:0022857;GO:0055085;GO:0055085;	-	-	Major facilitator superfamily protein [Source:TAIR;Acc:AT3G05155]	Q7XA64	GO:0055085//transmembrane transport;GO:0055085//transmembrane transport;GO:0008643//carbohydrate transport;GO:0008645//hexose transmembrane transport;GO:0055085//transmembrane transport;GO:0055085//transmembrane transport;	GO:0016020//membrane;GO:0016020//membrane;GO:0016020//membrane;GO:0016021//integral component of membrane;GO:0016021//integral component of membrane;GO:0016021//integral component of membrane;GO:0005887//integral component of plasma membrane;GO:0016020//membrane;GO:0016020//membrane;GO:0016020//membrane;GO:0016021//integral component of membrane;GO:0016021//integral component of membrane;GO:00160…	GO:0022857//transmembrane transporter activity;GO:0022857//transmembrane transporter activity;GO:0005351//carbohydrate:proton symporter activity;GO:0005355//glucose transmembrane transporter activity;GO:0022857//transmembrane transporter activity;GO:0022857//transmembrane transporter activity;	-
AT1G13300	623.69	812.612	434.768	0.535025	-0.902321	5.05824e-17	1.00303e-14	1	4556878	4558793	+	1336	HRS1	GO:0003677;GO:0003700;GO:0005634;GO:0005634;GO:0006355;GO:0009788;GO:0016036;GO:0032107;GO:0080022;GO:1901699;	-	-	Transcription factor HRS1 [Source:UniProtKB/Swiss- Prot;Acc:Q9FX67]	Q9FX67 A0A178W2E4	GO:0006355//regulation of transcription, DNA-templated;GO:0009788//negative regulation of abscisic acid-activated signaling pathway;GO:0016036//cellular response to phosphate starvation;GO:0032107//regulation of response to nutrient levels;GO:0080022//primary root development;GO:1901699//cellular response to nitrogen compound;	GO:0005634//nucleus;GO:0005634//nucleus;	GO:0003677//DNA binding;GO:0003700//DNA-binding transcription factor activity;	-
AT5G59260	111.103	173.243	48.9631	0.282627	-1.82303	5.22512e-17	1.02742e-14	5	23907786	23910082	-	2297	LECRK21	GO:0000166;GO:0002229;GO:0002229;GO:0004672;GO:0004672;GO:0004674;GO:0004675;GO:0004675;GO:0005524;GO:0005524;GO:0005524;GO:0005886;GO:0005886;GO:0005886;GO:0006468;GO:0006468;GO:0006952;GO:0006952;GO:0007178;GO:0016020;GO:0016021;GO:0016021;GO:0016301;GO:0016310;GO:0016740;GO:0030246;GO:0030246;GO:0030246;GO:0042742;GO:0042742;	-	-	Probable L-type lectin-domain containing receptor kinase II.1 [Source:UniProtKB/Swiss-Prot;Acc:Q9FIF1]	Q9FIF1 A0A654GCU9	GO:0002229//defense response to oomycetes;GO:0002229//defense response to oomycetes;GO:0006468//protein phosphorylation;GO:0006468//protein phosphorylation;GO:0006952//defense response;GO:0006952//defense response;GO:0007178//transmembrane receptor protein serine/threonine kinase signaling pathway;GO:0016310//phosphorylation;GO:0042742//defense response to bacterium;GO:0042742//defense response t…	GO:0005886//plasma membrane;GO:0005886//plasma membrane;GO:0005886//plasma membrane;GO:0016020//membrane;GO:0016021//integral component of membrane;GO:0016021//integral component of membrane;	GO:0000166//nucleotide binding;GO:0004672//protein kinase activity;GO:0004672//protein kinase activity;GO:0004674//protein serine/threonine kinase activity;GO:0004675//transmembrane receptor protein serine/threonine kinase activity;GO:0004675//transmembrane receptor protein serine/threonine kinase activity;GO:0005524//ATP binding;GO:0005524//ATP binding;GO:0005524//ATP binding;GO:0016301//kinase …	-
AT4G25434	58.8689	23.0181	94.7196	4.115	2.04089	6.19418e-17	1.20781e-14	4	13003568	13005935	-	2138	ATNUDT10	GO:0016787;GO:0016787;GO:0016787;GO:0046872;GO:0016787;GO:0016787;GO:0016787;GO:0046872;GO:0000210;GO:0000210;GO:0005829;GO:0005829;GO:0007165;GO:0016787;GO:0016787;GO:0016787;GO:0035529;GO:0035529;GO:0046872;GO:0046872;GO:0047631;GO:0047631;GO:0047631;GO:0047631;GO:0051287;GO:0051287;GO:0051287;GO:0016787;GO:0016787;GO:0016787;GO:0046872;GO:0016787;GO:0016787;GO:0016787;GO:0046872;GO:0016787;GO:…	-	-	nudix hydrolase homolog 10 [Source:TAIR;Acc:AT4G25434]	Q6NPD7	GO:0007165//signal transduction;	GO:0005829//cytosol;GO:0005829//cytosol;GO:0016020//membrane;GO:0016021//integral component of membrane;GO:0016021//integral component of membrane;GO:0016020//membrane;GO:0016021//integral component of membrane;GO:0016021//integral component of membrane;	GO:0016787//hydrolase activity;GO:0016787//hydrolase activity;GO:0016787//hydrolase activity;GO:0046872//metal ion binding;GO:0016787//hydrolase activity;GO:0016787//hydrolase activity;GO:0016787//hydrolase activity;GO:0046872//metal ion binding;GO:0000210//NAD+ diphosphatase activity;GO:0000210//NAD+ diphosphatase activity;GO:0016787//hydrolase activity;GO:0016787//hydrolase activity;GO:0016787/…	-
AT5G62165	24.2511	44.671	3.83113	0.0857633	-3.5435	8.10251e-17	1.56687e-14	5	24964646	24968607	+	1603	AGL42	GO:0000976;GO:0000977;GO:0000977;GO:0000977;GO:0000981;GO:0000982;GO:0003677;GO:0003677;GO:0003677;GO:0003700;GO:0003700;GO:0003700;GO:0005515;GO:0005634;GO:0005634;GO:0005634;GO:0005634;GO:0006355;GO:0006355;GO:0007275;GO:0007275;GO:0008134;GO:0008134;GO:0009838;GO:0009838;GO:0009908;GO:0009909;GO:0009909;GO:0010048;GO:0010150;GO:0010150;GO:0030154;GO:0030154;GO:0043565;GO:0043565;GO:0044212;GO:…	-	-	MADS-box protein AGL42 [Source:UniProtKB/Swiss- Prot;Acc:Q9FIS1]	Q9FIS1 A0A654GD96	GO:0006355//regulation of transcription, DNA-templated;GO:0006355//regulation of transcription, DNA-templated;GO:0007275//multicellular organism development;GO:0007275//multicellular organism development;GO:0009838//abscission;GO:0009838//abscission;GO:0009908//flower development;GO:0009909//regulation of flower development;GO:0009909//regulation of flower development;GO:0010048//vernalization re…	GO:0005634//nucleus;GO:0005634//nucleus;GO:0005634//nucleus;GO:0005634//nucleus;GO:0005634//nucleus;GO:0005634//nucleus;GO:0005634//nucleus;GO:0005634//nucleus;GO:0005634//nucleus;GO:0005634//nucleus;GO:0005634//nucleus;GO:0005634//nucleus;GO:0005634//nucleus;GO:0005634//nucleus;GO:0005634//nucleus;GO:0005634//nucleus;GO:0005634//nucleus;GO:0005634//nucleus;GO:0005634//nucleus;GO:0005634//nucleus…	GO:0000976//transcription cis-regulatory region binding;GO:0000977//RNA polymerase II transcription regulatory region sequence-specific DNA binding;GO:0000977//RNA polymerase II transcription regulatory region sequence-specific DNA binding;GO:0000977//RNA polymerase II transcription regulatory region sequence-specific DNA binding;GO:0000981//DNA-binding transcription factor activity, RNA polymera…	-
AT2G28780	1166.98	1534.13	799.824	0.521354	-0.939664	9.99845e-17	1.91765e-14	2	12339851	12343443	-	2801	-	GO:0005886;GO:0005886;GO:0016020;GO:0016021;GO:0016021;GO:0022857;GO:0055085;	-	-	p-hydroxybenzoic acid efflux pump subunit [Source:UniProtKB/TrEMBL;Acc:Q84W96]	Q84W96 A0A178VUA5	GO:0055085//transmembrane transport;	GO:0005886//plasma membrane;GO:0005886//plasma membrane;GO:0016020//membrane;GO:0016021//integral component of membrane;GO:0016021//integral component of membrane;	GO:0022857//transmembrane transporter activity;	-
AT1G76690	615.82	411.151	820.489	1.99559	0.996818	1.34093e-16	2.55092e-14	1	28778622	28780483	+	1607	OPR2	GO:0003824;GO:0003824;GO:0005737;GO:0005737;GO:0005739;GO:0006629;GO:0006631;GO:0006633;GO:0009611;GO:0009611;GO:0009695;GO:0010181;GO:0010181;GO:0016020;GO:0016021;GO:0016491;GO:0016491;GO:0016491;GO:0016491;GO:0016629;GO:0016629;GO:0016629;GO:0031408;GO:0031408;GO:0055114;GO:0055114;GO:0055114;	K05894	EC:1.3.1.42	OPR2 [Source:UniProtKB/TrEMBL;Acc:A0A178W9S3]	Q8GYB8 A0A178W9S3	GO:0006629//lipid metabolic process;GO:0006631//fatty acid metabolic process;GO:0006633//fatty acid biosynthetic process;GO:0009611//response to wounding;GO:0009611//response to wounding;GO:0009695//jasmonic acid biosynthetic process;GO:0031408//oxylipin biosynthetic process;GO:0031408//oxylipin biosynthetic process;GO:0055114//obsolete oxidation-reduction process;GO:0055114//obsolete oxidation-r…	GO:0005737//cytoplasm;GO:0005737//cytoplasm;GO:0005739//mitochondrion;GO:0016020//membrane;GO:0016021//integral component of membrane;	GO:0003824//catalytic activity;GO:0003824//catalytic activity;GO:0010181//FMN binding;GO:0010181//FMN binding;GO:0016491//oxidoreductase activity;GO:0016491//oxidoreductase activity;GO:0016491//oxidoreductase activity;GO:0016491//oxidoreductase activity;GO:0016629//12-oxophytodienoate reductase activity;GO:0016629//12-oxophytodienoate reductase activity;GO:0016629//12-oxophytodienoate reductase a…	ko00592(alpha-Linolenic acid metabolism)
AT2G44790	7981.06	9917.81	6044.31	0.609441	-0.714443	1.44878e-16	2.73386e-14	2	18461863	18463533	-	1229	UCC2	GO:0005886;GO:0009055;GO:0009055;GO:0009506;GO:0009506;GO:0016020;GO:0016021;GO:0022900;GO:0031225;GO:0031225;GO:0031225;GO:0046658;GO:0046658;GO:0046658;GO:0046872;GO:0046872;GO:0055114;	-	-	Uclacyanin-2 [Source:UniProtKB/Swiss- Prot;Acc:O80517]	-	GO:0022900//electron transport chain;GO:0055114//obsolete oxidation-reduction process;	GO:0005886//plasma membrane;GO:0009506//plasmodesma;GO:0009506//plasmodesma;GO:0016020//membrane;GO:0016021//integral component of membrane;GO:0031225//anchored component of membrane;GO:0031225//anchored component of membrane;GO:0031225//anchored component of membrane;GO:0046658//anchored component of plasma membrane;GO:0046658//anchored component of plasma membrane;GO:0046658//anchored component…	GO:0009055//electron transfer activity;GO:0009055//electron transfer activity;GO:0046872//metal ion binding;GO:0046872//metal ion binding;	-
AT5G44440	8637.04	5435.2	11838.9	2.17819	1.12313	1.51731e-16	2.84029e-14	5	17910480	17912643	-	2164	-	GO:0000166;GO:0005576;GO:0005576;GO:0005618;GO:0005618;GO:0009651;GO:0009651;GO:0016491;GO:0016491;GO:0016491;GO:0050660;GO:0050660;GO:0055114;GO:0055114;GO:0055114;GO:0071949;GO:0071949;GO:0005576;GO:0005618;GO:0016491;GO:0016491;GO:0050660;GO:0050660;GO:0055114;GO:0055114;GO:0071949;GO:0071949;	-	-	FAD-binding Berberine family protein [Source:TAIR;Acc:AT5G44440]	Q9FI21	GO:0009651//response to salt stress;GO:0009651//response to salt stress;GO:0055114//obsolete oxidation-reduction process;GO:0055114//obsolete oxidation-reduction process;GO:0055114//obsolete oxidation-reduction process;GO:0055114//obsolete oxidation-reduction process;GO:0055114//obsolete oxidation-reduction process;	GO:0005576//extracellular region;GO:0005576//extracellular region;GO:0005618//cell wall;GO:0005618//cell wall;GO:0005576//extracellular region;GO:0005618//cell wall;	GO:0000166//nucleotide binding;GO:0016491//oxidoreductase activity;GO:0016491//oxidoreductase activity;GO:0016491//oxidoreductase activity;GO:0050660//flavin adenine dinucleotide binding;GO:0050660//flavin adenine dinucleotide binding;GO:0071949//FAD binding;GO:0071949//FAD binding;GO:0016491//oxidoreductase activity;GO:0016491//oxidoreductase activity;GO:0050660//flavin adenine dinucleotide bind…	-
AT2G47010	107.624	41.7115	173.537	4.1604	2.05672	1.65457e-16	3.07265e-14	2	19317126	19319397	+	2076	-	GO:0016301;GO:0016301;GO:0016310;GO:0016301;GO:0016301;GO:0016310;GO:0016301;GO:0016301;GO:0016310;	-	-	At2g47010/F14M4.16 [Source:UniProtKB/TrEMBL;Acc:Q944A3]	A0A1P8B1M4	GO:0016310//phosphorylation;GO:0016310//phosphorylation;GO:0016310//phosphorylation;	-	GO:0016301//kinase activity;GO:0016301//kinase activity;GO:0016301//kinase activity;GO:0016301//kinase activity;GO:0016301//kinase activity;GO:0016301//kinase activity;	-
AT1G05680	320.974	199.448	442.5	2.21862	1.14967	1.69133e-16	3.11618e-14	1	1703002	1704838	-	1755	UGT74E2	GO:0008194;GO:0008194;GO:0010016;GO:0010016;GO:0016740;GO:0016757;GO:0016758;GO:0035251;GO:0035251;GO:0042631;GO:0042631;GO:0043231;GO:0052638;GO:0052638;GO:0070301;GO:0070301;GO:0071215;GO:0071215;GO:0071475;GO:0071475;GO:0080024;GO:0080024;GO:0080043;GO:0080043;GO:0080044;GO:0080044;GO:0080167;GO:0080167;	-	-	Glycosyltransferase (Fragment) [Source:UniProtKB/TrEMBL;Acc:A0A0K1SBE8]	Q9SYK9 A0A654E793 A0A0K1SBE8	GO:0010016//shoot system morphogenesis;GO:0010016//shoot system morphogenesis;GO:0042631//cellular response to water deprivation;GO:0042631//cellular response to water deprivation;GO:0070301//cellular response to hydrogen peroxide;GO:0070301//cellular response to hydrogen peroxide;GO:0071215//cellular response to abscisic acid stimulus;GO:0071215//cellular response to abscisic acid stimulus;GO:00…	GO:0043231//intracellular membrane-bounded organelle;	GO:0008194//UDP-glycosyltransferase activity;GO:0008194//UDP-glycosyltransferase activity;GO:0016740//transferase activity;GO:0016757//glycosyltransferase activity;GO:0016758//hexosyltransferase activity;GO:0035251//UDP-glucosyltransferase activity;GO:0035251//UDP-glucosyltransferase activity;GO:0052638//indole-3-butyrate beta-glucosyltransferase activity;GO:0052638//indole-3-butyrate beta-glucos…	-
AT1G51470	493.482	793.343	193.621	0.244057	-2.03471	1.8904e-16	3.43935e-14	1	19087384	19090523	+	1851	TGG5	GO:0004553;GO:0004553;GO:0005975;GO:0005975;GO:0008152;GO:0008422;GO:0008422;GO:0008422;GO:0008422;GO:0009651;GO:0016787;GO:0016798;GO:0019137;GO:0019137;GO:0019137;GO:0019762;GO:0102483;GO:0102483;GO:0102799;GO:0102799;	K01237	EC:3.2.1.147	Myrosinase 5 [Source:UniProtKB/Swiss- Prot;Acc:Q3ECS3]	Q3ECS3 A0A178W999	GO:0005975//carbohydrate metabolic process;GO:0005975//carbohydrate metabolic process;GO:0008152//metabolic process;GO:0009651//response to salt stress;GO:0019762//glucosinolate catabolic process;	-	GO:0004553//hydrolase activity, hydrolyzing O-glycosyl compounds;GO:0004553//hydrolase activity, hydrolyzing O-glycosyl compounds;GO:0008422//beta-glucosidase activity;GO:0008422//beta-glucosidase activity;GO:0008422//beta-glucosidase activity;GO:0008422//beta-glucosidase activity;GO:0016787//hydrolase activity;GO:0016798//hydrolase activity, acting on glycosyl bonds;GO:0019137//thioglucosidase a…	ko00380(Tryptophan metabolism)
AT2G28970	127.778	186.796	68.7599	0.368102	-1.44182	1.89613e-16	3.43935e-14	2	12443721	12448365	+	3050	-	GO:0000166;GO:0004672;GO:0004672;GO:0005515;GO:0005524;GO:0005524;GO:0005524;GO:0006468;GO:0006468;GO:0016020;GO:0016021;GO:0016021;GO:0016301;GO:0016310;GO:0016740;GO:0000166;GO:0004672;GO:0004672;GO:0004674;GO:0005515;GO:0005524;GO:0005524;GO:0005524;GO:0006468;GO:0006468;GO:0016020;GO:0016021;GO:0016021;GO:0016301;GO:0016310;GO:0016740;	-	-	Leucine-rich repeat protein kinase family protein [Source:UniProtKB/TrEMBL;Acc:O81067]	A0A1P8AX40	GO:0006468//protein phosphorylation;GO:0006468//protein phosphorylation;GO:0016310//phosphorylation;GO:0006468//protein phosphorylation;GO:0006468//protein phosphorylation;GO:0016310//phosphorylation;	GO:0016020//membrane;GO:0016021//integral component of membrane;GO:0016021//integral component of membrane;GO:0016020//membrane;GO:0016021//integral component of membrane;GO:0016021//integral component of membrane;	GO:0000166//nucleotide binding;GO:0004672//protein kinase activity;GO:0004672//protein kinase activity;GO:0005515//protein binding;GO:0005524//ATP binding;GO:0005524//ATP binding;GO:0005524//ATP binding;GO:0016301//kinase activity;GO:0016740//transferase activity;GO:0000166//nucleotide binding;GO:0004672//protein kinase activity;GO:0004672//protein kinase activity;GO:0004674//protein serine/threo…	-
AT1G30900	395.784	524.351	267.217	0.509615	-0.972519	1.92684e-16	3.46817e-14	1	10996870	11000809	+	2567	VSR6	GO:0000139;GO:0000139;GO:0005509;GO:0005509;GO:0005768;GO:0005768;GO:0005794;GO:0005802;GO:0005802;GO:0006511;GO:0006511;GO:0006623;GO:0006623;GO:0006896;GO:0006896;GO:0015031;GO:0016020;GO:0016020;GO:0016020;GO:0016021;GO:0016021;GO:0016567;GO:0017119;GO:0017119;GO:0030665;GO:0030665;GO:0031410;GO:0031902;GO:0031902;GO:0061630;GO:0061630;	-	-	Vacuolar-sorting receptor 6 [Source:UniProtKB/Swiss-Prot;Acc:Q9FYH7]	Q9FYH7 A0A5S9WFU1	GO:0006511//ubiquitin-dependent protein catabolic process;GO:0006511//ubiquitin-dependent protein catabolic process;GO:0006623//protein targeting to vacuole;GO:0006623//protein targeting to vacuole;GO:0006896//Golgi to vacuole transport;GO:0006896//Golgi to vacuole transport;GO:0015031//protein transport;GO:0016567//protein ubiquitination;	GO:0000139//Golgi membrane;GO:0000139//Golgi membrane;GO:0005768//endosome;GO:0005768//endosome;GO:0005794//Golgi apparatus;GO:0005802//trans-Golgi network;GO:0005802//trans-Golgi network;GO:0016020//membrane;GO:0016020//membrane;GO:0016020//membrane;GO:0016021//integral component of membrane;GO:0016021//integral component of membrane;GO:0017119//Golgi transport complex;GO:0017119//Golgi transpor…	GO:0005509//calcium ion binding;GO:0005509//calcium ion binding;GO:0061630//ubiquitin protein ligase activity;GO:0061630//ubiquitin protein ligase activity;	-
AT2G42060	175.977	260.599	91.3546	0.350556	-1.51228	1.99014e-16	3.55476e-14	2	17548053	17549121	+	1069	-	GO:0005622;GO:0035556;GO:0035556;GO:0046872;	-	-	At2g42060 [Source:UniProtKB/TrEMBL;Acc:P93741]	A0A178VY89 P93741	GO:0035556//intracellular signal transduction;GO:0035556//intracellular signal transduction;	GO:0005622//intracellular anatomical structure;	GO:0046872//metal ion binding;	-
AT3G49580	121.927	23.9006	219.954	9.20285	3.20208	2.10059e-16	3.72361e-14	3	18374908	18375940	-	886	LSU1	GO:0098869;GO:0098869;GO:0005515;GO:0009651;GO:0009651;GO:0010438;GO:0010438;GO:0098869;GO:0098869;GO:0098869;	-	-	LSU1 [Source:UniProtKB/TrEMBL;Acc:A0A178VF66]	Q9SCK1 A0A178VF66	GO:0098869//cellular oxidant detoxification;GO:0098869//cellular oxidant detoxification;GO:0009651//response to salt stress;GO:0009651//response to salt stress;GO:0010438//cellular response to sulfur starvation;GO:0010438//cellular response to sulfur starvation;GO:0098869//cellular oxidant detoxification;GO:0098869//cellular oxidant detoxification;GO:0098869//cellular oxidant detoxification;	-	GO:0005515//protein binding;	-
AT1G01340	471.802	618.639	324.965	0.52529	-0.928815	3.06218e-16	5.38737e-14	1	132270	135924	-	2686	CNGC10	GO:0000166;GO:0005216;GO:0005216;GO:0005515;GO:0005516;GO:0005516;GO:0005886;GO:0005886;GO:0006811;GO:0006811;GO:0006811;GO:0016020;GO:0016020;GO:0016020;GO:0016021;GO:0016021;GO:0030552;GO:0030552;GO:0030553;GO:0030553;GO:0034220;GO:0055085;GO:0055085;GO:0005216;GO:0005515;GO:0006811;GO:0016020;GO:0055085;	K05391	-	Probable cyclic nucleotide-gated ion channel 10 [Source:UniProtKB/Swiss-Prot;Acc:Q9LNJ0]	Q9LNJ0 A0A178W8D7	GO:0006811//ion transport;GO:0006811//ion transport;GO:0006811//ion transport;GO:0034220//ion transmembrane transport;GO:0055085//transmembrane transport;GO:0055085//transmembrane transport;GO:0006811//ion transport;GO:0055085//transmembrane transport;	GO:0005886//plasma membrane;GO:0005886//plasma membrane;GO:0016020//membrane;GO:0016020//membrane;GO:0016020//membrane;GO:0016021//integral component of membrane;GO:0016021//integral component of membrane;GO:0016020//membrane;	GO:0000166//nucleotide binding;GO:0005216//ion channel activity;GO:0005216//ion channel activity;GO:0005515//protein binding;GO:0005516//calmodulin binding;GO:0005516//calmodulin binding;GO:0030552//cAMP binding;GO:0030552//cAMP binding;GO:0030553//cGMP binding;GO:0030553//cGMP binding;GO:0005216//ion channel activity;GO:0005515//protein binding;	ko04626(Plant-pathogen interaction)
AT4G30140	1943.53	3561.73	325.342	0.0913438	-3.45255	3.5171e-16	6.14154e-14	4	14738326	14740742	-	1518	CDEF1	GO:0005576;GO:0005615;GO:0005615;GO:0005886;GO:0006629;GO:0016042;GO:0016042;GO:0016787;GO:0016788;GO:0016788;GO:0050525;GO:0050525;GO:0090406;GO:0090406;	-	-	CDEF1 [Source:UniProtKB/TrEMBL;Acc:A0A178V2L8]	Q9SZW7 A0A178V2L8	GO:0006629//lipid metabolic process;GO:0016042//lipid catabolic process;GO:0016042//lipid catabolic process;	GO:0005576//extracellular region;GO:0005615//extracellular space;GO:0005615//extracellular space;GO:0005886//plasma membrane;GO:0090406//pollen tube;GO:0090406//pollen tube;	GO:0016787//hydrolase activity;GO:0016788//hydrolase activity, acting on ester bonds;GO:0016788//hydrolase activity, acting on ester bonds;GO:0050525//cutinase activity;GO:0050525//cutinase activity;	-
AT3G05727	295.086	425.407	164.766	0.387314	-1.36843	3.54362e-16	6.14201e-14	3	1693548	1694140	+	517	-	GO:0005576;GO:0005576;GO:0006952;GO:0031640;GO:0031640;GO:0050832;GO:0050832;GO:0099503;	-	-	Defensin-like protein 204 [Source:UniProtKB/Swiss- Prot;Acc:Q56XB0]	Q56XB0 A0A178VHG9	GO:0006952//defense response;GO:0031640//killing of cells of other organism;GO:0031640//killing of cells of other organism;GO:0050832//defense response to fungus;GO:0050832//defense response to fungus;	GO:0005576//extracellular region;GO:0005576//extracellular region;GO:0099503//secretory vesicle;	-	-
AT1G78380	8371.02	6369.49	10372.6	1.62848	0.703522	3.65783e-16	6.29336e-14	1	29486387	29488007	-	1120	GSTU19	GO:0004364;GO:0004364;GO:0004364;GO:0004364;GO:0004601;GO:0004601;GO:0005515;GO:0005737;GO:0005737;GO:0005737;GO:0005737;GO:0005739;GO:0005774;GO:0005774;GO:0005829;GO:0005829;GO:0005829;GO:0005886;GO:0005886;GO:0006749;GO:0006749;GO:0006979;GO:0006979;GO:0009407;GO:0009407;GO:0009507;GO:0009507;GO:0009570;GO:0009570;GO:0009636;GO:0016491;GO:0016740;GO:0042631;GO:0042631;GO:0043295;GO:0043295;GO:…	K00799	EC:2.5.1.18	GSTU19 [Source:UniProtKB/TrEMBL;Acc:A0A178W4K6]	Q9ZRW8 A0A178W4K6	GO:0006749//glutathione metabolic process;GO:0006749//glutathione metabolic process;GO:0006979//response to oxidative stress;GO:0006979//response to oxidative stress;GO:0009407//toxin catabolic process;GO:0009407//toxin catabolic process;GO:0009636//response to toxic substance;GO:0042631//cellular response to water deprivation;GO:0042631//cellular response to water deprivation;GO:0046686//respons…	GO:0005737//cytoplasm;GO:0005737//cytoplasm;GO:0005737//cytoplasm;GO:0005737//cytoplasm;GO:0005739//mitochondrion;GO:0005774//vacuolar membrane;GO:0005774//vacuolar membrane;GO:0005829//cytosol;GO:0005829//cytosol;GO:0005829//cytosol;GO:0005886//plasma membrane;GO:0005886//plasma membrane;GO:0009507//chloroplast;GO:0009507//chloroplast;GO:0009570//chloroplast stroma;GO:0009570//chloroplast stroma;	GO:0004364//glutathione transferase activity;GO:0004364//glutathione transferase activity;GO:0004364//glutathione transferase activity;GO:0004364//glutathione transferase activity;GO:0004601//peroxidase activity;GO:0004601//peroxidase activity;GO:0005515//protein binding;GO:0016491//oxidoreductase activity;GO:0016740//transferase activity;GO:0043295//glutathione binding;GO:0043295//glutathione bi…	ko05418(Fluid shear stress and atherosclerosis);ko05225(Hepatocellular carcinoma);ko05208(Chemical carcinogenesis - reactive oxygen species);ko05207(Chemical carcinogenesis - receptor activation);ko05204(Chemical carcinogenesis - DNA adducts);ko05200(Pathways in cancer);ko04212(Longevity regulating pathway - worm);ko01524(Platinum drug resistance);ko00983(Drug metabolism - other enzymes);ko00982(…
AT3G02850	240.23	373.936	106.525	0.284874	-1.8116	4.31333e-16	7.36698e-14	3	619678	623739	-	2833	SKOR	GO:0005216;GO:0005216;GO:0005244;GO:0005249;GO:0005249;GO:0005267;GO:0005515;GO:0006811;GO:0006811;GO:0006811;GO:0006813;GO:0006813;GO:0006813;GO:0006813;GO:0015271;GO:0015271;GO:0016020;GO:0016020;GO:0016020;GO:0016021;GO:0016021;GO:0034220;GO:0034765;GO:0034765;GO:0055075;GO:0055075;GO:0055085;GO:0055085;GO:0071805;GO:0071805;GO:0005216;GO:0005216;GO:0005249;GO:0005249;GO:0005515;GO:0006811;GO:…	K21867	-	SKOR [Source:UniProtKB/TrEMBL;Acc:A0A178VHK5]	Q9M8S6 A0A178VHK5	GO:0006811//ion transport;GO:0006811//ion transport;GO:0006811//ion transport;GO:0006813//potassium ion transport;GO:0006813//potassium ion transport;GO:0006813//potassium ion transport;GO:0006813//potassium ion transport;GO:0034220//ion transmembrane transport;GO:0034765//regulation of ion transmembrane transport;GO:0034765//regulation of ion transmembrane transport;GO:0055075//potassium ion hom…	GO:0016020//membrane;GO:0016020//membrane;GO:0016020//membrane;GO:0016021//integral component of membrane;GO:0016021//integral component of membrane;GO:0016020//membrane;GO:0016020//membrane;GO:0016020//membrane;GO:0016021//integral component of membrane;GO:0016021//integral component of membrane;GO:0016020//membrane;GO:0016020//membrane;GO:0016020//membrane;GO:0016021//integral component of memb…	GO:0005216//ion channel activity;GO:0005216//ion channel activity;GO:0005244//voltage-gated ion channel activity;GO:0005249//voltage-gated potassium channel activity;GO:0005249//voltage-gated potassium channel activity;GO:0005267//potassium channel activity;GO:0005515//protein binding;GO:0015271//outward rectifier potassium channel activity;GO:0015271//outward rectifier potassium channel activity…	-
AT4G20000	97.1162	145.18	49.0529	0.337878	-1.56543	4.42237e-16	7.49848e-14	4	10838310	10839335	+	1026	-	GO:0008150;	-	-	At4g20000 [Source:UniProtKB/TrEMBL;Acc:O49427]	O49427 A0A178UTR1	GO:0008150//biological_process;	-	-	-
AT2G14510	36.1507	66.9558	5.34564	0.0798384	-3.64677	4.61559e-16	7.76979e-14	2	6170942	6175095	-	2841	-	GO:0000166;GO:0004672;GO:0004672;GO:0004674;GO:0005524;GO:0005524;GO:0005524;GO:0006468;GO:0006468;GO:0016020;GO:0016021;GO:0016021;GO:0016301;GO:0016310;GO:0016740;GO:0000166;GO:0004672;GO:0004672;GO:0004674;GO:0004674;GO:0005515;GO:0005524;GO:0005524;GO:0005524;GO:0005886;GO:0005886;GO:0006468;GO:0006468;GO:0016020;GO:0016021;GO:0016021;GO:0016301;GO:0016310;GO:0016740;	-	-	Leucine-rich repeat protein kinase family protein [Source:TAIR;Acc:AT2G14510]	Q9ZQR3	GO:0006468//protein phosphorylation;GO:0006468//protein phosphorylation;GO:0016310//phosphorylation;GO:0006468//protein phosphorylation;GO:0006468//protein phosphorylation;GO:0016310//phosphorylation;	GO:0016020//membrane;GO:0016021//integral component of membrane;GO:0016021//integral component of membrane;GO:0005886//plasma membrane;GO:0005886//plasma membrane;GO:0016020//membrane;GO:0016021//integral component of membrane;GO:0016021//integral component of membrane;	GO:0000166//nucleotide binding;GO:0004672//protein kinase activity;GO:0004672//protein kinase activity;GO:0004674//protein serine/threonine kinase activity;GO:0005524//ATP binding;GO:0005524//ATP binding;GO:0005524//ATP binding;GO:0016301//kinase activity;GO:0016740//transferase activity;GO:0000166//nucleotide binding;GO:0004672//protein kinase activity;GO:0004672//protein kinase activity;GO:0004…	-
AT2G05380	23277.2	15570.1	30984.3	1.98999	0.99276	6.53991e-16	1.09305e-13	2	1966610	1968142	+	914	GRP3S	GO:0005515;GO:0005576;GO:0005576;GO:0005739;GO:0008150;	-	-	glycine-rich protein 3 short isoform [Source:TAIR;Acc:AT2G05380]	Q9ZSJ6	GO:0008150//biological_process;	GO:0005576//extracellular region;GO:0005576//extracellular region;GO:0005739//mitochondrion;	GO:0005515//protein binding;	-
AT2G21490	18.0036	1.4394	34.5678	24.0155	4.58589	6.61159e-16	1.0972e-13	2	9205990	9207125	-	862	LEA	GO:0003674;GO:0005829;GO:0005829;GO:0005829;GO:0009414;GO:0009414;GO:0009415;GO:0009415;GO:0009631;GO:0009631;GO:0009737;GO:0009737;	-	-	Probable dehydrin LEA [Source:UniProtKB/Swiss- Prot;Acc:Q96261]	Q96261 A0A5S9X028	GO:0009414//response to water deprivation;GO:0009414//response to water deprivation;GO:0009415//response to water;GO:0009415//response to water;GO:0009631//cold acclimation;GO:0009631//cold acclimation;GO:0009737//response to abscisic acid;GO:0009737//response to abscisic acid;	GO:0005829//cytosol;GO:0005829//cytosol;GO:0005829//cytosol;	GO:0003674//molecular_function;	-
AT2G23620	123.228	179.152	67.3045	0.375684	-1.41241	6.87799e-16	1.13337e-13	2	10047308	10049413	-	1111	MES1	GO:0002376;GO:0006952;GO:0009627;GO:0009627;GO:0009694;GO:0009694;GO:0009696;GO:0009696;GO:0009696;GO:0009817;GO:0009817;GO:0016787;GO:0016787;GO:0016788;GO:0016788;GO:0045087;GO:0080030;GO:0080030;GO:0080030;GO:0080031;GO:0080031;GO:0080031;GO:0080032;GO:0080032;GO:0080032;	-	-	Methylesterase 1 [Source:UniProtKB/Swiss- Prot;Acc:Q8S8S9]	Q8S8S9	GO:0002376//immune system process;GO:0006952//defense response;GO:0009627//systemic acquired resistance;GO:0009627//systemic acquired resistance;GO:0009694//jasmonic acid metabolic process;GO:0009694//jasmonic acid metabolic process;GO:0009696//salicylic acid metabolic process;GO:0009696//salicylic acid metabolic process;GO:0009696//salicylic acid metabolic process;GO:0045087//innate immune respo…	-	GO:0016787//hydrolase activity;GO:0016787//hydrolase activity;GO:0016788//hydrolase activity, acting on ester bonds;GO:0016788//hydrolase activity, acting on ester bonds;GO:0080030//methyl indole-3-acetate esterase activity;GO:0080030//methyl indole-3-acetate esterase activity;GO:0080030//methyl indole-3-acetate esterase activity;GO:0080031//methyl salicylate esterase activity;GO:0080031//methyl …	-
AT2G05510	4272.28	5624.92	2919.64	0.519054	-0.946044	8.87104e-16	1.45156e-13	2	2015624	2016772	+	812	-	GO:0008150;	-	-	At2g05510 [Source:UniProtKB/TrEMBL;Acc:Q9SL16]	F4IHA2	GO:0008150//biological_process;	-	-	-
AT4G15550	2649.72	1999.31	3300.13	1.65064	0.723021	9.3361e-16	1.51705e-13	4	8877590	8879327	-	1738	UGT75D1	GO:0008194;GO:0008194;GO:0009636;GO:0009636;GO:0016740;GO:0016757;GO:0016758;GO:0043231;GO:0080043;GO:0080043;GO:0080044;GO:0080044;	K13692	EC:2.4.1.121	UDP-glycosyltransferase 75D1 [Source:UniProtKB/Swiss-Prot;Acc:O23406]	O23406 W8PV63	GO:0009636//response to toxic substance;GO:0009636//response to toxic substance;	GO:0043231//intracellular membrane-bounded organelle;	GO:0008194//UDP-glycosyltransferase activity;GO:0008194//UDP-glycosyltransferase activity;GO:0016740//transferase activity;GO:0016757//glycosyltransferase activity;GO:0016758//hexosyltransferase activity;GO:0080043//quercetin 3-O-glucosyltransferase activity;GO:0080043//quercetin 3-O-glucosyltransferase activity;GO:0080044//quercetin 7-O-glucosyltransferase activity;GO:0080044//quercetin 7-O-gluc…	-
AT1G23730	215.177	89.9567	340.397	3.78401	1.91992	1.07732e-15	1.7385e-13	1	8395466	8398387	+	1649	BCA3	GO:0004089;GO:0004089;GO:0004089;GO:0005737;GO:0005737;GO:0005829;GO:0005829;GO:0005829;GO:0005886;GO:0005886;GO:0008270;GO:0008270;GO:0008270;GO:0010037;GO:0010119;GO:0015976;GO:0015976;GO:0016020;GO:0016829;GO:0004089;GO:0004089;GO:0004089;GO:0005737;GO:0005737;GO:0005829;GO:0005829;GO:0005829;GO:0005886;GO:0005886;GO:0008270;GO:0008270;GO:0010037;GO:0010119;GO:0015976;GO:0015976;GO:0016020;GO:…	K01673	EC:4.2.1.1	Beta carbonic anhydrase 3 [Source:UniProtKB/Swiss- Prot;Acc:Q9ZUC2]	Q9ZUC2	GO:0010037//response to carbon dioxide;GO:0010119//regulation of stomatal movement;GO:0015976//carbon utilization;GO:0015976//carbon utilization;GO:0010037//response to carbon dioxide;GO:0010119//regulation of stomatal movement;GO:0015976//carbon utilization;GO:0015976//carbon utilization;	GO:0005737//cytoplasm;GO:0005737//cytoplasm;GO:0005829//cytosol;GO:0005829//cytosol;GO:0005829//cytosol;GO:0005886//plasma membrane;GO:0005886//plasma membrane;GO:0016020//membrane;GO:0005737//cytoplasm;GO:0005737//cytoplasm;GO:0005829//cytosol;GO:0005829//cytosol;GO:0005829//cytosol;GO:0005886//plasma membrane;GO:0005886//plasma membrane;GO:0016020//membrane;	GO:0004089//carbonate dehydratase activity;GO:0004089//carbonate dehydratase activity;GO:0004089//carbonate dehydratase activity;GO:0008270//zinc ion binding;GO:0008270//zinc ion binding;GO:0008270//zinc ion binding;GO:0016829//lyase activity;GO:0004089//carbonate dehydratase activity;GO:0004089//carbonate dehydratase activity;GO:0004089//carbonate dehydratase activity;GO:0008270//zinc ion bindin…	ko00910(Nitrogen metabolism)
AT5G37690	239.777	326.061	153.493	0.470748	-1.08697	1.21363e-15	1.94432e-13	5	14973353	14976229	-	1442	-	GO:0005576;GO:0005576;GO:0006629;GO:0016042;GO:0016042;GO:0016787;GO:0016788;GO:0016788;GO:0016787;GO:0016788;GO:0016788;	-	-	GDSL esterase/lipase At5g37690 [Source:UniProtKB/Swiss-Prot;Acc:Q9FHQ1]	Q9FHQ1 A0A654G5U1	GO:0006629//lipid metabolic process;GO:0016042//lipid catabolic process;GO:0016042//lipid catabolic process;	GO:0005576//extracellular region;GO:0005576//extracellular region;	GO:0016787//hydrolase activity;GO:0016788//hydrolase activity, acting on ester bonds;GO:0016788//hydrolase activity, acting on ester bonds;GO:0016787//hydrolase activity;GO:0016788//hydrolase activity, acting on ester bonds;GO:0016788//hydrolase activity, acting on ester bonds;	-
AT1G09932	106.445	156.592	56.297	0.359513	-1.47589	1.22148e-15	1.94432e-13	1	3230450	3233259	-	1443	-	GO:0005737;GO:0008150;GO:0016868;	-	-	Phosphoglycerate mutase family protein [Source:UniProtKB/TrEMBL;Acc:Q8GWG7]	A8MQJ6	GO:0008150//biological_process;	GO:0005737//cytoplasm;	GO:0016868//intramolecular transferase activity, phosphotransferases;	-
AT3G06390	1102.77	1732.95	472.585	0.272705	-1.87459	1.29787e-15	2.05196e-13	3	1938335	1939853	-	1324	-	GO:0005886;GO:0005886;GO:0005886;GO:0005886;GO:0016020;GO:0016021;GO:0016021;GO:0051539;GO:0051539;	-	-	CASP-like protein 1D2 [Source:UniProtKB/Swiss- Prot;Acc:Q9SQU2]	Q9SQU2	-	GO:0005886//plasma membrane;GO:0005886//plasma membrane;GO:0005886//plasma membrane;GO:0005886//plasma membrane;GO:0016020//membrane;GO:0016021//integral component of membrane;GO:0016021//integral component of membrane;	GO:0051539//4 iron, 4 sulfur cluster binding;GO:0051539//4 iron, 4 sulfur cluster binding;	-
AT4G34138	1353.03	918.449	1787.62	1.94634	0.960765	1.47128e-15	2.3105e-13	4	16347997	16350203	-	2082	UGT73B1	GO:0008194;GO:0008194;GO:0016740;GO:0016757;GO:0016758;GO:0043231;GO:0080043;GO:0080043;GO:0080044;GO:0080044;	-	-	Glycosyltransferase (Fragment) [Source:UniProtKB/TrEMBL;Acc:W8PUI6]	Q8VZE9 W8PUI6 A0A5S9XYV4	-	GO:0043231//intracellular membrane-bounded organelle;	GO:0008194//UDP-glycosyltransferase activity;GO:0008194//UDP-glycosyltransferase activity;GO:0016740//transferase activity;GO:0016757//glycosyltransferase activity;GO:0016758//hexosyltransferase activity;GO:0080043//quercetin 3-O-glucosyltransferase activity;GO:0080043//quercetin 3-O-glucosyltransferase activity;GO:0080044//quercetin 7-O-glucosyltransferase activity;GO:0080044//quercetin 7-O-gluc…	-
AT3G13950	40.0801	67.2588	12.9015	0.191819	-2.38218	1.65777e-15	2.58602e-13	3	4603885	4605513	+	1206	-	GO:0016020;GO:0016020;GO:0016021;GO:0016021;	-	-	AT3G13950 protein [Source:UniProtKB/TrEMBL;Acc:B9DG91]	B9DG91	-	GO:0016020//membrane;GO:0016020//membrane;GO:0016021//integral component of membrane;GO:0016021//integral component of membrane;	-	-
AT2G15390	194.879	270.954	118.804	0.438464	-1.18947	2.56109e-15	3.9505e-13	2	6709116	6711156	-	2016	FUT4	GO:0005794;GO:0005794;GO:0005794;GO:0006486;GO:0006486;GO:0008107;GO:0008107;GO:0008417;GO:0008417;GO:0008417;GO:0009651;GO:0009651;GO:0009969;GO:0009969;GO:0016020;GO:0016020;GO:0016020;GO:0016021;GO:0016021;GO:0016740;GO:0016757;GO:0031127;GO:0031127;GO:0032580;GO:0032580;GO:0036065;GO:0042546;GO:0042546;GO:0071555;GO:0071555;GO:0008107;GO:0016020;GO:0042546;	K13681	EC:2.4.1.-	Probable fucosyltransferase 4 [Source:UniProtKB/Swiss-Prot;Acc:Q9SJP2]	Q9SJP2	GO:0006486//protein glycosylation;GO:0006486//protein glycosylation;GO:0009651//response to salt stress;GO:0009651//response to salt stress;GO:0009969//xyloglucan biosynthetic process;GO:0009969//xyloglucan biosynthetic process;GO:0036065//fucosylation;GO:0042546//cell wall biogenesis;GO:0042546//cell wall biogenesis;GO:0071555//cell wall organization;GO:0071555//cell wall organization;GO:0042546…	GO:0005794//Golgi apparatus;GO:0005794//Golgi apparatus;GO:0005794//Golgi apparatus;GO:0016020//membrane;GO:0016020//membrane;GO:0016020//membrane;GO:0016021//integral component of membrane;GO:0016021//integral component of membrane;GO:0032580//Golgi cisterna membrane;GO:0032580//Golgi cisterna membrane;GO:0016020//membrane;	GO:0008107//galactoside 2-alpha-L-fucosyltransferase activity;GO:0008107//galactoside 2-alpha-L-fucosyltransferase activity;GO:0008417//fucosyltransferase activity;GO:0008417//fucosyltransferase activity;GO:0008417//fucosyltransferase activity;GO:0016740//transferase activity;GO:0016757//glycosyltransferase activity;GO:0031127//alpha-(1,2)-fucosyltransferase activity;GO:0031127//alpha-(1,2)-fucos…	-
AT2G19060	83.491	147.453	19.5289	0.132442	-2.91657	2.56625e-15	3.9505e-13	2	8256921	8260545	+	1890	-	GO:0005576;GO:0005576;GO:0006629;GO:0016042;GO:0016042;GO:0016787;GO:0016788;GO:0016788;	-	-	GDSL esterase/lipase At2g19060 [Source:UniProtKB/Swiss-Prot;Acc:O64469]	O64469 A0A178VU47	GO:0006629//lipid metabolic process;GO:0016042//lipid catabolic process;GO:0016042//lipid catabolic process;	GO:0005576//extracellular region;GO:0005576//extracellular region;	GO:0016787//hydrolase activity;GO:0016788//hydrolase activity, acting on ester bonds;GO:0016788//hydrolase activity, acting on ester bonds;	-
AT1G36370	1111.45	821.58	1401.31	1.70563	0.770304	2.67477e-15	4.09066e-13	1	13696042	13698739	-	2158	SHM7	GO:0003824;GO:0003824;GO:0004372;GO:0004372;GO:0004372;GO:0004372;GO:0005634;GO:0005634;GO:0005737;GO:0005737;GO:0006544;GO:0006544;GO:0006565;GO:0006565;GO:0006730;GO:0006730;GO:0006730;GO:0008270;GO:0008270;GO:0016597;GO:0016597;GO:0016740;GO:0019264;GO:0019264;GO:0019264;GO:0030170;GO:0030170;GO:0030170;GO:0035999;GO:0035999;GO:0035999;GO:0044030;GO:0044030;GO:0046500;GO:0046500;GO:0046653;GO:…	K00600	EC:2.1.2.1	Serine hydroxymethyltransferase 7 [Source:UniProtKB/Swiss-Prot;Acc:Q84WV0]	Q84WV0 A0A178WMF6	GO:0006544//glycine metabolic process;GO:0006544//glycine metabolic process;GO:0006565//L-serine catabolic process;GO:0006565//L-serine catabolic process;GO:0006730//one-carbon metabolic process;GO:0006730//one-carbon metabolic process;GO:0006730//one-carbon metabolic process;GO:0019264//glycine biosynthetic process from serine;GO:0019264//glycine biosynthetic process from serine;GO:0019264//glyc…	GO:0005634//nucleus;GO:0005634//nucleus;GO:0005737//cytoplasm;GO:0005737//cytoplasm;	GO:0003824//catalytic activity;GO:0003824//catalytic activity;GO:0004372//glycine hydroxymethyltransferase activity;GO:0004372//glycine hydroxymethyltransferase activity;GO:0004372//glycine hydroxymethyltransferase activity;GO:0004372//glycine hydroxymethyltransferase activity;GO:0008270//zinc ion binding;GO:0008270//zinc ion binding;GO:0016597//amino acid binding;GO:0016597//amino acid binding;G…	ko01523(Antifolate resistance);ko00680(Methane metabolism);ko00670(One carbon pool by folate);ko00630(Glyoxylate and dicarboxylate metabolism);ko00460(Cyanoamino acid metabolism);ko00260(Glycine, serine and threonine metabolism)
AT5G61820	6176.69	4275	8078.39	1.88968	0.918144	3.07331e-15	4.66964e-13	5	24834300	24836933	-	2137	-	GO:0005773;GO:0005773;GO:0008150;GO:0016020;GO:0016021;GO:0016021;GO:0005773;GO:0005773;GO:0008150;GO:0016020;GO:0016021;GO:0016021;	-	-	Stress up-regulated Nod 19 protein [Source:UniProtKB/TrEMBL;Acc:Q8VZ21]	Q8VZ21 A0A384KNB4	GO:0008150//biological_process;GO:0008150//biological_process;	GO:0005773//vacuole;GO:0005773//vacuole;GO:0016020//membrane;GO:0016021//integral component of membrane;GO:0016021//integral component of membrane;GO:0005773//vacuole;GO:0005773//vacuole;GO:0016020//membrane;GO:0016021//integral component of membrane;GO:0016021//integral component of membrane;	-	-
AT5G03570	94.6643	140.745	48.5839	0.345192	-1.53453	3.45716e-15	5.21897e-13	5	903470	906833	+	2364	IREG2	GO:0000041;GO:0000041;GO:0005381;GO:0005381;GO:0005381;GO:0005773;GO:0005774;GO:0006811;GO:0006824;GO:0006824;GO:0006826;GO:0006826;GO:0006826;GO:0009705;GO:0009705;GO:0009705;GO:0010106;GO:0010106;GO:0015087;GO:0015087;GO:0015675;GO:0015675;GO:0015675;GO:0016020;GO:0016021;GO:0016021;GO:0016021;GO:0034755;GO:0034755;GO:0035444;GO:0035444;GO:0055068;GO:0055068;GO:0005381;GO:0005381;GO:0005381;GO:…	K14685	-	iron regulated 2 [Source:TAIR;Acc:AT5G03570]	F4KGN5	GO:0000041//transition metal ion transport;GO:0000041//transition metal ion transport;GO:0006811//ion transport;GO:0006824//cobalt ion transport;GO:0006824//cobalt ion transport;GO:0006826//iron ion transport;GO:0006826//iron ion transport;GO:0006826//iron ion transport;GO:0010106//cellular response to iron ion starvation;GO:0010106//cellular response to iron ion starvation;GO:0015675//nickel cat…	GO:0005773//vacuole;GO:0005774//vacuolar membrane;GO:0009705//plant-type vacuole membrane;GO:0009705//plant-type vacuole membrane;GO:0009705//plant-type vacuole membrane;GO:0016020//membrane;GO:0016021//integral component of membrane;GO:0016021//integral component of membrane;GO:0016021//integral component of membrane;GO:0016020//membrane;GO:0016021//integral component of membrane;GO:0016021//int…	GO:0005381//iron ion transmembrane transporter activity;GO:0005381//iron ion transmembrane transporter activity;GO:0005381//iron ion transmembrane transporter activity;GO:0015087//cobalt ion transmembrane transporter activity;GO:0015087//cobalt ion transmembrane transporter activity;GO:0005381//iron ion transmembrane transporter activity;GO:0005381//iron ion transmembrane transporter activity;GO:…	ko04978(Mineral absorption);ko04216(Ferroptosis)
AT5G41300	24.118	43.5724	4.66362	0.107031	-3.22389	3.96814e-15	5.95195e-13	5	16514929	16516331	+	1168	CRRSP59	GO:0005576;GO:0005576;GO:0008150;GO:0031225;GO:0031225;	-	-	Cysteine-rich repeat secretory protein 59 [Source:UniProtKB/Swiss-Prot;Acc:Q9FHD3]	Q9FHD3	GO:0008150//biological_process;	GO:0005576//extracellular region;GO:0005576//extracellular region;GO:0031225//anchored component of membrane;GO:0031225//anchored component of membrane;	-	-
AT1G50060	76.3797	126.348	26.4114	0.209037	-2.25817	5.1988e-15	7.7482e-13	1	18551121	18552660	+	765	-	GO:0003674;GO:0005615;GO:0005615;GO:0009607;	K13449	-	CAP (Cysteine-rich secretory proteins, Antigen 5, and Pathogenesis-related 1 protein) superfamily protein [Source:UniProtKB/TrEMBL;Acc:Q9LPM7]	A0A654EH47 Q9LPM7	GO:0009607//response to biotic stimulus;	GO:0005615//extracellular space;GO:0005615//extracellular space;	GO:0003674//molecular_function;	ko04626(Plant-pathogen interaction);ko04075(Plant hormone signal transduction);ko04016(MAPK signaling pathway - plant)
AT4G28410	304.126	404.849	203.404	0.502418	-0.99304	5.36276e-15	7.94197e-13	4	14052180	14055040	+	1836	-	GO:0003824;GO:0003824;GO:0006520;GO:0006520;GO:0008483;GO:0008483;GO:0009058;GO:0009058;GO:0030170;GO:0030170;GO:0003824;GO:0003824;GO:0006520;GO:0006520;GO:0008483;GO:0008483;GO:0009058;GO:0009058;GO:0030170;GO:0030170;	K00815	EC:2.6.1.5	Tyrosine transaminase family protein [Source:UniProtKB/TrEMBL;Acc:F4JL94]	A0A1P8B6P3	GO:0006520//cellular amino acid metabolic process;GO:0006520//cellular amino acid metabolic process;GO:0009058//biosynthetic process;GO:0009058//biosynthetic process;GO:0006520//cellular amino acid metabolic process;GO:0006520//cellular amino acid metabolic process;GO:0009058//biosynthetic process;GO:0009058//biosynthetic process;	-	GO:0003824//catalytic activity;GO:0003824//catalytic activity;GO:0008483//transaminase activity;GO:0008483//transaminase activity;GO:0030170//pyridoxal phosphate binding;GO:0030170//pyridoxal phosphate binding;GO:0003824//catalytic activity;GO:0003824//catalytic activity;GO:0008483//transaminase activity;GO:0008483//transaminase activity;GO:0030170//pyridoxal phosphate binding;GO:0030170//pyridox…	ko00960(Tropane, piperidine and pyridine alkaloid biosynthesis);ko00950(Isoquinoline alkaloid biosynthesis);ko00401(Novobiocin biosynthesis);ko00400(Phenylalanine, tyrosine and tryptophan biosynthesis);ko00360(Phenylalanine metabolism);ko00350(Tyrosine metabolism);ko00270(Cysteine and methionine metabolism);ko00130(Ubiquinone and other terpenoid-quinone biosynthesis)
AT5G26280	5632.21	6935.66	4328.76	0.624131	-0.68008	6.16447e-15	9.07186e-13	5	9208573	9210654	+	1455	-	GO:0005515;GO:0005515;GO:0009506;GO:0009506;GO:0016020;GO:0005515;	-	-	TRAF-like family protein [Source:TAIR;Acc:AT5G26280]	A8MR02	-	GO:0009506//plasmodesma;GO:0009506//plasmodesma;GO:0016020//membrane;	GO:0005515//protein binding;GO:0005515//protein binding;GO:0005515//protein binding;	-
AT4G24140	231.783	314.654	148.911	0.473253	-1.07932	6.43648e-15	9.41295e-13	4	12529861	12533924	-	1928	BDG3	GO:0005576;GO:0005576;GO:0005618;GO:0005618;GO:0005886;GO:0005886;GO:0016020;GO:0016787;GO:0016787;GO:0071555;GO:0071555;	-	-	Probable lysophospholipase BODYGUARD 3 [Source:UniProtKB/Swiss-Prot;Acc:O22977]	O22977 A0A178UYY1	GO:0071555//cell wall organization;GO:0071555//cell wall organization;	GO:0005576//extracellular region;GO:0005576//extracellular region;GO:0005618//cell wall;GO:0005618//cell wall;GO:0005886//plasma membrane;GO:0005886//plasma membrane;GO:0016020//membrane;	GO:0016787//hydrolase activity;GO:0016787//hydrolase activity;	-
AT2G39530	202.534	287.849	117.218	0.40722	-1.29612	8.06948e-15	1.17278e-12	2	16498364	16499524	-	955	-	GO:0005886;GO:0005886;GO:0005886;GO:0016020;GO:0016021;GO:0016021;GO:0051539;GO:0051539;	-	-	CASP-like protein 4D1 [Source:UniProtKB/Swiss- Prot;Acc:Q8GWD5]	Q8GWD5 A0A654F0A3	-	GO:0005886//plasma membrane;GO:0005886//plasma membrane;GO:0005886//plasma membrane;GO:0016020//membrane;GO:0016021//integral component of membrane;GO:0016021//integral component of membrane;	GO:0051539//4 iron, 4 sulfur cluster binding;GO:0051539//4 iron, 4 sulfur cluster binding;	-
AT4G31330	139.556	58.1713	220.941	3.79812	1.92528	8.70748e-15	1.25769e-12	4	15202288	15203562	+	1197	-	GO:0016020;GO:0016021;GO:0016021;	-	-	Uncharacterized protein At4g31330 [Source:UniProtKB/TrEMBL;Acc:Q9C5C1]	A0A178UYK4 Q9C5C1	-	GO:0016020//membrane;GO:0016021//integral component of membrane;GO:0016021//integral component of membrane;	-	-
AT4G05180	3615.21	2771.64	4458.78	1.60871	0.685905	1.36563e-14	1.96039e-12	4	2671523	2673243	-	1271	PSBQ2	GO:0005509;GO:0005509;GO:0005515;GO:0005829;GO:0009507;GO:0009507;GO:0009507;GO:0009507;GO:0009523;GO:0009523;GO:0009523;GO:0009534;GO:0009534;GO:0009535;GO:0009535;GO:0009535;GO:0009536;GO:0009570;GO:0009570;GO:0009579;GO:0009579;GO:0009579;GO:0009654;GO:0009654;GO:0009767;GO:0009767;GO:0015979;GO:0015979;GO:0015979;GO:0016020;GO:0019898;GO:0019898;GO:0031977;GO:0031977;GO:0045156;GO:0045156;GO:…	K08901	-	Oxygen-evolving enhancer protein 3-2, chloroplastic [Source:UniProtKB/Swiss-Prot;Acc:Q41932]	Q41932 A0A178UX57	GO:0009767//photosynthetic electron transport chain;GO:0009767//photosynthetic electron transport chain;GO:0015979//photosynthesis;GO:0015979//photosynthesis;GO:0015979//photosynthesis;GO:0009767//photosynthetic electron transport chain;GO:0009767//photosynthetic electron transport chain;GO:0015979//photosynthesis;GO:0015979//photosynthesis;GO:0015979//photosynthesis;	GO:0005829//cytosol;GO:0009507//chloroplast;GO:0009507//chloroplast;GO:0009507//chloroplast;GO:0009507//chloroplast;GO:0009523//photosystem II;GO:0009523//photosystem II;GO:0009523//photosystem II;GO:0009534//chloroplast thylakoid;GO:0009534//chloroplast thylakoid;GO:0009535//chloroplast thylakoid membrane;GO:0009535//chloroplast thylakoid membrane;GO:0009535//chloroplast thylakoid membrane;GO:00…	GO:0005509//calcium ion binding;GO:0005509//calcium ion binding;GO:0005515//protein binding;GO:0045156//electron transporter, transferring electrons within the cyclic electron transport pathway of photosynthesis activity;GO:0045156//electron transporter, transferring electrons within the cyclic electron transport pathway of photosynthesis activity;GO:0005509//calcium ion binding;GO:0005509//calci…	ko00195(Photosynthesis)
AT4G25070	170.25	236.117	104.382	0.442079	-1.17762	1.41621e-14	2.02061e-12	4	12872379	12876734	+	2673	-	GO:0000911;GO:0000911;GO:0000911;GO:0000911;	-	-	Caldesmon-like protein [Source:UniProtKB/TrEMBL;Acc:A0MFT2]	A0MFT2 A0A178V607	GO:0000911//cytokinesis by cell plate formation;GO:0000911//cytokinesis by cell plate formation;GO:0000911//cytokinesis by cell plate formation;GO:0000911//cytokinesis by cell plate formation;	-	-	-
AT1G55920	1908.15	1357.63	2458.68	1.81101	0.856796	1.42836e-14	2.02559e-12	1	20912116	20913565	+	1450	SAT1	GO:0005515;GO:0005634;GO:0005634;GO:0005737;GO:0005737;GO:0005737;GO:0005829;GO:0005829;GO:0005829;GO:0006535;GO:0006535;GO:0008652;GO:0009001;GO:0009001;GO:0009001;GO:0009001;GO:0009001;GO:0009409;GO:0009409;GO:0009507;GO:0009507;GO:0009507;GO:0009536;GO:0009970;GO:0009970;GO:0016412;GO:0016740;GO:0016740;GO:0016740;GO:0016746;GO:0019344;	K00640	EC:2.3.1.30	Serine acetyltransferase 1, chloroplastic [Source:UniProtKB/Swiss-Prot;Acc:Q42588]	Q42588	GO:0006535//cysteine biosynthetic process from serine;GO:0006535//cysteine biosynthetic process from serine;GO:0008652//cellular amino acid biosynthetic process;GO:0009409//response to cold;GO:0009409//response to cold;GO:0009970//cellular response to sulfate starvation;GO:0009970//cellular response to sulfate starvation;GO:0019344//cysteine biosynthetic process;	GO:0005634//nucleus;GO:0005634//nucleus;GO:0005737//cytoplasm;GO:0005737//cytoplasm;GO:0005737//cytoplasm;GO:0005829//cytosol;GO:0005829//cytosol;GO:0005829//cytosol;GO:0009507//chloroplast;GO:0009507//chloroplast;GO:0009507//chloroplast;GO:0009536//plastid;	GO:0005515//protein binding;GO:0009001//serine O-acetyltransferase activity;GO:0009001//serine O-acetyltransferase activity;GO:0009001//serine O-acetyltransferase activity;GO:0009001//serine O-acetyltransferase activity;GO:0009001//serine O-acetyltransferase activity;GO:0016412//serine O-acyltransferase activity;GO:0016740//transferase activity;GO:0016740//transferase activity;GO:0016740//transfe…	ko05111(Biofilm formation - Vibrio cholerae);ko00920(Sulfur metabolism);ko00270(Cysteine and methionine metabolism)
AT5G23830	388.162	507.407	268.918	0.529985	-0.915977	1.43862e-14	2.02784e-12	5	8033665	8034977	+	897	-	GO:0005622;GO:0015918;GO:0032366;GO:0032366;GO:0032934;GO:0005622;GO:0032366;GO:0032366;	-	-	MD-2-related lipid recognition domain-containing protein [Source:UniProtKB/TrEMBL;Acc:Q9FF97]	A0A5S9Y6W6 B3H438	GO:0015918//sterol transport;GO:0032366//intracellular sterol transport;GO:0032366//intracellular sterol transport;GO:0032366//intracellular sterol transport;GO:0032366//intracellular sterol transport;	GO:0005622//intracellular anatomical structure;GO:0005622//intracellular anatomical structure;	GO:0032934//sterol binding;	-
AT3G46500	62.7	97.5795	27.8204	0.285105	-1.81043	1.54361e-14	2.15959e-12	3	17120351	17122875	+	1864	-	GO:0016491;GO:0016491;GO:0016491;GO:0046872;GO:0046872;GO:0055114;GO:0055114;GO:0055114;GO:0016491;GO:0016491;GO:0055114;GO:0055114;GO:0016491;GO:0016491;GO:0016491;GO:0046872;GO:0046872;GO:0051213;GO:0055114;GO:0055114;GO:0055114;GO:0016491;GO:0016491;GO:0055114;GO:0055114;GO:0016491;GO:0016491;GO:0016491;GO:0046872;GO:0046872;GO:0055114;GO:0055114;GO:0055114;GO:0016491;GO:0016491;GO:0055114;GO:…	-	-	2-oxoglutarate (2OG) and Fe(II)-dependent oxygenase superfamily protein [Source:UniProtKB/TrEMBL;Acc:A0A1I9LPT9]	F4J939	GO:0055114//obsolete oxidation-reduction process;GO:0055114//obsolete oxidation-reduction process;GO:0055114//obsolete oxidation-reduction process;GO:0055114//obsolete oxidation-reduction process;GO:0055114//obsolete oxidation-reduction process;GO:0055114//obsolete oxidation-reduction process;GO:0055114//obsolete oxidation-reduction process;GO:0055114//obsolete oxidation-reduction process;GO:0055…	-	GO:0016491//oxidoreductase activity;GO:0016491//oxidoreductase activity;GO:0016491//oxidoreductase activity;GO:0046872//metal ion binding;GO:0046872//metal ion binding;GO:0016491//oxidoreductase activity;GO:0016491//oxidoreductase activity;GO:0016491//oxidoreductase activity;GO:0016491//oxidoreductase activity;GO:0016491//oxidoreductase activity;GO:0046872//metal ion binding;GO:0046872//metal ion…	-
AT2G28570	351.371	461.604	241.138	0.522392	-0.936794	1.55054e-14	2.15959e-12	2	12241766	12242778	+	1013	-	GO:0008150;GO:0008150;	-	-	At2g28570 [Source:UniProtKB/TrEMBL;Acc:Q9SK01]	A0A654F7P8 Q9SK01	GO:0008150//biological_process;GO:0008150//biological_process;	-	-	-
AT3G50460	18.2168	34.0859	2.34765	0.0688745	-3.85989	1.7948e-14	2.48501e-12	3	18727666	18728810	+	953	HR2	GO:0006952;GO:0009620;GO:0009620;GO:0009626;GO:0009626;GO:0016020;GO:0016021;GO:0016021;GO:0050832;GO:0050832;	-	-	RPW8-like protein 2 [Source:UniProtKB/Swiss- Prot;Acc:Q9SCS8]	Q9SCS8	GO:0006952//defense response;GO:0009620//response to fungus;GO:0009620//response to fungus;GO:0009626//plant-type hypersensitive response;GO:0009626//plant-type hypersensitive response;GO:0050832//defense response to fungus;GO:0050832//defense response to fungus;	GO:0016020//membrane;GO:0016021//integral component of membrane;GO:0016021//integral component of membrane;	-	-
AT4G15393	112.346	180.748	43.943	0.243117	-2.04028	1.82707e-14	2.5148e-12	4	8804070	8807232	+	1708	CYP702A5	GO:0004497;GO:0004497;GO:0004497;GO:0004497;GO:0005506;GO:0005506;GO:0005783;GO:0005783;GO:0007275;GO:0007275;GO:0010268;GO:0010268;GO:0016020;GO:0016021;GO:0016021;GO:0016125;GO:0016125;GO:0016132;GO:0016132;GO:0016491;GO:0016491;GO:0016705;GO:0016705;GO:0020037;GO:0020037;GO:0046872;GO:0055114;GO:0055114;GO:0055114;GO:0055114;GO:0004497;GO:0004497;GO:0005506;GO:0005506;GO:0016020;GO:0016021;GO:…	-	-	Cytochrome P450, family 702, subfamily A, polypeptide 5 [Source:UniProtKB/TrEMBL;Acc:A8MS53]	A0A654FPJ5 A8MS53	GO:0007275//multicellular organism development;GO:0007275//multicellular organism development;GO:0010268//brassinosteroid homeostasis;GO:0010268//brassinosteroid homeostasis;GO:0016125//sterol metabolic process;GO:0016125//sterol metabolic process;GO:0016132//brassinosteroid biosynthetic process;GO:0016132//brassinosteroid biosynthetic process;GO:0055114//obsolete oxidation-reduction process;GO:0…	GO:0005783//endoplasmic reticulum;GO:0005783//endoplasmic reticulum;GO:0016020//membrane;GO:0016021//integral component of membrane;GO:0016021//integral component of membrane;GO:0016020//membrane;GO:0016021//integral component of membrane;GO:0016021//integral component of membrane;GO:0016020//membrane;GO:0016021//integral component of membrane;GO:0016021//integral component of membrane;	GO:0004497//monooxygenase activity;GO:0004497//monooxygenase activity;GO:0004497//monooxygenase activity;GO:0004497//monooxygenase activity;GO:0005506//iron ion binding;GO:0005506//iron ion binding;GO:0016491//oxidoreductase activity;GO:0016491//oxidoreductase activity;GO:0016705//oxidoreductase activity, acting on paired donors, with incorporation or reduction of molecular oxygen;GO:0016705//oxi…	-
AT5G26920	761.358	1103.73	418.982	0.379604	-1.39743	2.56014e-14	3.5032e-12	5	9475679	9478777	+	2306	CBP60G	GO:0002229;GO:0002229;GO:0002237;GO:0002237;GO:0003677;GO:0003700;GO:0003700;GO:0003700;GO:0003700;GO:0005516;GO:0005516;GO:0005516;GO:0005516;GO:0005634;GO:0005634;GO:0005634;GO:0006355;GO:0006355;GO:0006952;GO:0009617;GO:0009617;GO:0009617;GO:0009620;GO:0009620;GO:0009626;GO:0009626;GO:0009697;GO:0009697;GO:0009738;GO:0009738;GO:0009789;GO:0009789;GO:0009816;GO:0009816;GO:0010112;GO:0010112;GO:…	-	-	Calmodulin-binding protein 60 G [Source:UniProtKB/Swiss-Prot;Acc:F4K2R6]	F4K2R6 A0A654G586	GO:0002229//defense response to oomycetes;GO:0002229//defense response to oomycetes;GO:0002237//response to molecule of bacterial origin;GO:0002237//response to molecule of bacterial origin;GO:0006355//regulation of transcription, DNA-templated;GO:0006355//regulation of transcription, DNA-templated;GO:0006952//defense response;GO:0009617//response to bacterium;GO:0009617//response to bacterium;GO…	GO:0005634//nucleus;GO:0005634//nucleus;GO:0005634//nucleus;GO:0016020//membrane;GO:0016021//integral component of membrane;GO:0016021//integral component of membrane;	GO:0003677//DNA binding;GO:0003700//DNA-binding transcription factor activity;GO:0003700//DNA-binding transcription factor activity;GO:0003700//DNA-binding transcription factor activity;GO:0003700//DNA-binding transcription factor activity;GO:0005516//calmodulin binding;GO:0005516//calmodulin binding;GO:0005516//calmodulin binding;GO:0005516//calmodulin binding;GO:0043565//sequence-specific DNA b…	-
AT4G37070	2049.32	2537.25	1561.39	0.615388	-0.700431	2.5848e-14	3.51638e-12	4	17464594	17467186	-	1853	PLP1	GO:0004620;GO:0004620;GO:0004620;GO:0005737;GO:0005737;GO:0006629;GO:0006629;GO:0006629;GO:0006952;GO:0006952;GO:0010311;GO:0010311;GO:0016042;GO:0016042;GO:0016787;GO:0016787;GO:0047372;GO:0047372;GO:0047372;GO:0006629;GO:0006629;GO:0006629;GO:0006629;GO:0016042;GO:0016042;GO:0016740;GO:0016740;GO:0016787;GO:0016787;GO:0006629;	-	-	Patatin [Source:UniProtKB/TrEMBL;Acc:A0A178UVZ8]	O23179 A0A178UVZ8	GO:0006629//lipid metabolic process;GO:0006629//lipid metabolic process;GO:0006629//lipid metabolic process;GO:0006952//defense response;GO:0006952//defense response;GO:0010311//lateral root formation;GO:0010311//lateral root formation;GO:0016042//lipid catabolic process;GO:0016042//lipid catabolic process;GO:0006629//lipid metabolic process;GO:0006629//lipid metabolic process;GO:0006629//lipid m…	GO:0005737//cytoplasm;GO:0005737//cytoplasm;	GO:0004620//phospholipase activity;GO:0004620//phospholipase activity;GO:0004620//phospholipase activity;GO:0016787//hydrolase activity;GO:0016787//hydrolase activity;GO:0047372//acylglycerol lipase activity;GO:0047372//acylglycerol lipase activity;GO:0047372//acylglycerol lipase activity;GO:0016740//transferase activity;GO:0016740//transferase activity;GO:0016787//hydrolase activity;GO:0016787//…	-
AT1G65845	527.409	676.416	378.402	0.559421	-0.837994	3.02121e-14	4.08632e-12	1	24493011	24493923	-	777	-	GO:0008150;GO:0016020;GO:0016021;GO:0016021;	-	-	At1g65844 [Source:UniProtKB/TrEMBL;Acc:Q9SHX3]	Q9SHX3	GO:0008150//biological_process;	GO:0016020//membrane;GO:0016021//integral component of membrane;GO:0016021//integral component of membrane;	-	-
AT1G51860	383.818	532.736	234.901	0.440932	-1.18137	3.5295e-14	4.74637e-12	1	19257403	19261794	-	3219	-	GO:0000166;GO:0004672;GO:0004672;GO:0004674;GO:0004674;GO:0005524;GO:0005524;GO:0005524;GO:0006468;GO:0006468;GO:0016020;GO:0016021;GO:0016021;GO:0016301;GO:0016310;GO:0016740;GO:0000166;GO:0004672;GO:0004672;GO:0004674;GO:0005524;GO:0005524;GO:0005524;GO:0006468;GO:0006468;GO:0016020;GO:0016021;GO:0016021;GO:0016301;GO:0016310;GO:0016740;	-	-	Probable LRR receptor-like serine/threonine-protein kinase At1g51860 [Source:UniProtKB/Swiss-Prot;Acc:C0LGG4]	C0LGG4	GO:0006468//protein phosphorylation;GO:0006468//protein phosphorylation;GO:0016310//phosphorylation;GO:0006468//protein phosphorylation;GO:0006468//protein phosphorylation;GO:0016310//phosphorylation;	GO:0016020//membrane;GO:0016021//integral component of membrane;GO:0016021//integral component of membrane;GO:0016020//membrane;GO:0016021//integral component of membrane;GO:0016021//integral component of membrane;	GO:0000166//nucleotide binding;GO:0004672//protein kinase activity;GO:0004672//protein kinase activity;GO:0004674//protein serine/threonine kinase activity;GO:0004674//protein serine/threonine kinase activity;GO:0005524//ATP binding;GO:0005524//ATP binding;GO:0005524//ATP binding;GO:0016301//kinase activity;GO:0016740//transferase activity;GO:0000166//nucleotide binding;GO:0004672//protein kinase…	-
AT3G06460	85.3567	131.599	39.1143	0.297223	-1.75038	3.61645e-14	4.8355e-12	3	1982659	1983767	+	1109	-	GO:0005515;GO:0006629;GO:0006631;GO:0006633;GO:0009922;GO:0009922;GO:0016020;GO:0016021;GO:0016021;GO:0016021;GO:0016740;GO:0019367;GO:0019367;GO:0030148;GO:0030148;GO:0030176;GO:0030176;GO:0034625;GO:0034625;GO:0034626;GO:0034626;GO:0042761;GO:0042761;GO:0102336;GO:0102337;GO:0102338;GO:0102756;	-	-	F24P17.4 protein [Source:UniProtKB/TrEMBL;Acc:Q9SQU9]	Q9SQU9 A0A654F4S6	GO:0006629//lipid metabolic process;GO:0006631//fatty acid metabolic process;GO:0006633//fatty acid biosynthetic process;GO:0019367//fatty acid elongation, saturated fatty acid;GO:0019367//fatty acid elongation, saturated fatty acid;GO:0030148//sphingolipid biosynthetic process;GO:0030148//sphingolipid biosynthetic process;GO:0034625//fatty acid elongation, monounsaturated fatty acid;GO:0034625//…	GO:0016020//membrane;GO:0016021//integral component of membrane;GO:0016021//integral component of membrane;GO:0016021//integral component of membrane;GO:0030176//integral component of endoplasmic reticulum membrane;GO:0030176//integral component of endoplasmic reticulum membrane;	GO:0005515//protein binding;GO:0009922//fatty acid elongase activity;GO:0009922//fatty acid elongase activity;GO:0016740//transferase activity;GO:0102336//3-oxo-arachidoyl-CoA synthase activity;GO:0102337//3-oxo-cerotoyl-CoA synthase activity;GO:0102338//3-oxo-lignoceronyl-CoA synthase activity;GO:0102756//very-long-chain 3-ketoacyl-CoA synthase activity;	-
AT4G11170	136.595	198.77	74.4195	0.374401	-1.41734	4.27318e-14	5.68115e-12	4	6811103	6817339	+	3521	-	GO:0005515;GO:0005739;GO:0005739;GO:0006952;GO:0006952;GO:0007165;GO:0007165;GO:0010193;GO:0010193;GO:0016787;GO:0043531;GO:0043531;GO:0050135;GO:0061809;	-	-	Putative disease resistance protein At4g11170 [Source:UniProtKB/Swiss-Prot;Acc:O82500]	O82500	GO:0006952//defense response;GO:0006952//defense response;GO:0007165//signal transduction;GO:0007165//signal transduction;GO:0010193//response to ozone;GO:0010193//response to ozone;	GO:0005739//mitochondrion;GO:0005739//mitochondrion;	GO:0005515//protein binding;GO:0016787//hydrolase activity;GO:0043531//ADP binding;GO:0043531//ADP binding;GO:0050135//NAD(P)+ nucleosidase activity;GO:0061809//NAD+ nucleotidase, cyclic ADP-ribose generating;	-
AT5G62630	518.335	664.4	372.27	0.56031	-0.835702	4.65801e-14	6.14946e-12	5	25143518	25146587	-	2489	HIPL2	GO:0003824;GO:0003824;GO:0005886;GO:0005886;GO:0005886;GO:0009536;GO:0016020;GO:0016491;GO:0016491;GO:0031225;GO:0031225;GO:0031225;GO:0046658;GO:0046658;GO:0055114;	-	-	HIPL2 protein [Source:UniProtKB/Swiss- Prot;Acc:Q94F08]	Q94F08	GO:0055114//obsolete oxidation-reduction process;	GO:0005886//plasma membrane;GO:0005886//plasma membrane;GO:0005886//plasma membrane;GO:0009536//plastid;GO:0016020//membrane;GO:0031225//anchored component of membrane;GO:0031225//anchored component of membrane;GO:0031225//anchored component of membrane;GO:0046658//anchored component of plasma membrane;GO:0046658//anchored component of plasma membrane;	GO:0003824//catalytic activity;GO:0003824//catalytic activity;GO:0016491//oxidoreductase activity;GO:0016491//oxidoreductase activity;	-
AT5G39120	25.9583	48.3775	3.53903	0.0731545	-3.77291	4.678e-14	6.14946e-12	5	15662582	15663527	-	830	-	GO:0005576;GO:0005618;GO:0005618;GO:0030145;GO:0030145;GO:0045735;GO:0045735;GO:0046872;GO:0048046;GO:0048046;	-	-	Germin-like protein subfamily 1 member 15 [Source:UniProtKB/Swiss-Prot;Acc:Q9FIC9]	Q9FIC9 A0A654G6S0	-	GO:0005576//extracellular region;GO:0005618//cell wall;GO:0005618//cell wall;GO:0048046//apoplast;GO:0048046//apoplast;	GO:0030145//manganese ion binding;GO:0030145//manganese ion binding;GO:0045735//nutrient reservoir activity;GO:0045735//nutrient reservoir activity;GO:0046872//metal ion binding;	-
AT2G26410	28.8753	50.0604	7.69011	0.153617	-2.70259	4.96893e-14	6.49542e-12	2	11234267	11236995	-	2244	Iqd4	GO:0005515;GO:0005634;GO:0005634;GO:0005730;GO:0005730;GO:0005515;GO:0005634;GO:0005634;GO:0005730;GO:0005730;	-	-	IQ-domain 4 [Source:UniProtKB/TrEMBL;Acc:F4IUJ7]	F4IUJ7	-	GO:0005634//nucleus;GO:0005634//nucleus;GO:0005730//nucleolus;GO:0005730//nucleolus;GO:0005634//nucleus;GO:0005634//nucleus;GO:0005730//nucleolus;GO:0005730//nucleolus;	GO:0005515//protein binding;GO:0005515//protein binding;	-
AT5G62340	121.549	176.586	66.5127	0.376659	-1.40867	5.74959e-14	7.47414e-12	5	25033471	25034404	+	934	-	GO:0004857;GO:0004857;GO:0004857;GO:0009536;GO:0043086;GO:0043086;GO:0043086;	-	-	At5g62340 [Source:UniProtKB/TrEMBL;Acc:Q9LVA5]	A0A654GDW9 Q9LVA5	GO:0043086//negative regulation of catalytic activity;GO:0043086//negative regulation of catalytic activity;GO:0043086//negative regulation of catalytic activity;	GO:0009536//plastid;	GO:0004857//enzyme inhibitor activity;GO:0004857//enzyme inhibitor activity;GO:0004857//enzyme inhibitor activity;	-
AT2G34660	2547.33	1956.35	3138.3	1.60416	0.681817	6.45057e-14	8.33906e-12	2	14602470	14612565	+	6023	ABCC2	GO:0000166;GO:0000325;GO:0000325;GO:0000325;GO:0005516;GO:0005516;GO:0005524;GO:0005524;GO:0005524;GO:0005773;GO:0005773;GO:0005773;GO:0005774;GO:0005774;GO:0005774;GO:0005774;GO:0005783;GO:0008559;GO:0008559;GO:0016020;GO:0016020;GO:0016020;GO:0016021;GO:0016021;GO:0016021;GO:0016887;GO:0016887;GO:0042626;GO:0042626;GO:0042626;GO:0042626;GO:0042908;GO:0055085;GO:0055085;GO:0055085;GO:1902417;GO:…	-	-	ABC transporter C family member 2 [Source:UniProtKB/Swiss-Prot;Acc:Q42093]	Q42093	GO:0042908//xenobiotic transport;GO:0055085//transmembrane transport;GO:0055085//transmembrane transport;GO:0055085//transmembrane transport;GO:1902418//(+)-abscisic acid D-glucopyranosyl ester transmembrane transport;GO:1902418//(+)-abscisic acid D-glucopyranosyl ester transmembrane transport;GO:0042908//xenobiotic transport;GO:0055085//transmembrane transport;GO:0055085//transmembrane transport…	GO:0000325//plant-type vacuole;GO:0000325//plant-type vacuole;GO:0000325//plant-type vacuole;GO:0005773//vacuole;GO:0005773//vacuole;GO:0005773//vacuole;GO:0005774//vacuolar membrane;GO:0005774//vacuolar membrane;GO:0005774//vacuolar membrane;GO:0005774//vacuolar membrane;GO:0005783//endoplasmic reticulum;GO:0016020//membrane;GO:0016020//membrane;GO:0016020//membrane;GO:0016021//integral componen…	GO:0000166//nucleotide binding;GO:0005516//calmodulin binding;GO:0005516//calmodulin binding;GO:0005524//ATP binding;GO:0005524//ATP binding;GO:0005524//ATP binding;GO:0008559//ABC-type xenobiotic transporter activity;GO:0008559//ABC-type xenobiotic transporter activity;GO:0016887//ATP hydrolysis activity;GO:0016887//ATP hydrolysis activity;GO:0042626//ATPase-coupled transmembrane transporter act…	-
AT4G15760	2627.2	1837.02	3417.38	1.86029	0.895527	7.09453e-14	9.08882e-12	4	8972649	8974769	-	1662	MO1	GO:0004497;GO:0005783;GO:0009620;GO:0009620;GO:0016491;GO:0055114;GO:0071949;GO:0071949;GO:0004497;GO:0004497;GO:0055114;GO:0071949;GO:0071949;	-	-	monooxygenase 1 [Source:TAIR;Acc:AT4G15760]	O81815	GO:0009620//response to fungus;GO:0009620//response to fungus;GO:0055114//obsolete oxidation-reduction process;GO:0055114//obsolete oxidation-reduction process;	GO:0005783//endoplasmic reticulum;	GO:0004497//monooxygenase activity;GO:0016491//oxidoreductase activity;GO:0071949//FAD binding;GO:0071949//FAD binding;GO:0004497//monooxygenase activity;GO:0004497//monooxygenase activity;GO:0071949//FAD binding;GO:0071949//FAD binding;	-
AT5G17820	1163.12	1607.81	718.438	0.446843	-1.16216	7.10823e-14	9.08882e-12	5	5887871	5890260	-	1425	-	GO:0004601;GO:0004601;GO:0004601;GO:0004601;GO:0005576;GO:0005576;GO:0005618;GO:0005618;GO:0005773;GO:0006979;GO:0006979;GO:0006979;GO:0009505;GO:0009505;GO:0009505;GO:0009506;GO:0009506;GO:0009506;GO:0016020;GO:0016491;GO:0020037;GO:0020037;GO:0020037;GO:0042744;GO:0042744;GO:0042744;GO:0046872;GO:0046872;GO:0055114;GO:0055114;GO:0055114;GO:0098869;GO:0004601;GO:0004601;GO:0004601;GO:0005576;GO:…	K00430	EC:1.11.1.7	Peroxidase superfamily protein [Source:TAIR;Acc:AT5G17820]	Q43729 A0A384KCX5 Q53YQ5	GO:0006979//response to oxidative stress;GO:0006979//response to oxidative stress;GO:0006979//response to oxidative stress;GO:0042744//hydrogen peroxide catabolic process;GO:0042744//hydrogen peroxide catabolic process;GO:0042744//hydrogen peroxide catabolic process;GO:0055114//obsolete oxidation-reduction process;GO:0055114//obsolete oxidation-reduction process;GO:0055114//obsolete oxidation-red…	GO:0005576//extracellular region;GO:0005576//extracellular region;GO:0005618//cell wall;GO:0005618//cell wall;GO:0005773//vacuole;GO:0009505//plant-type cell wall;GO:0009505//plant-type cell wall;GO:0009505//plant-type cell wall;GO:0009506//plasmodesma;GO:0009506//plasmodesma;GO:0009506//plasmodesma;GO:0016020//membrane;GO:0005576//extracellular region;GO:0005576//extracellular region;GO:0005773/…	GO:0004601//peroxidase activity;GO:0004601//peroxidase activity;GO:0004601//peroxidase activity;GO:0004601//peroxidase activity;GO:0016491//oxidoreductase activity;GO:0020037//heme binding;GO:0020037//heme binding;GO:0020037//heme binding;GO:0046872//metal ion binding;GO:0046872//metal ion binding;GO:0004601//peroxidase activity;GO:0004601//peroxidase activity;GO:0004601//peroxidase activity;GO:0…	ko00940(Phenylpropanoid biosynthesis)
AT5G64100	4394.56	6883.48	1905.64	0.276843	-1.85286	7.70164e-14	9.79406e-12	5	25650567	25652247	-	1438	PER69	GO:0003729;GO:0003729;GO:0004601;GO:0004601;GO:0004601;GO:0004601;GO:0005576;GO:0005576;GO:0005618;GO:0005618;GO:0005773;GO:0005886;GO:0005886;GO:0006979;GO:0006979;GO:0006979;GO:0009505;GO:0009505;GO:0009506;GO:0009506;GO:0009506;GO:0016491;GO:0020037;GO:0020037;GO:0020037;GO:0042744;GO:0042744;GO:0042744;GO:0046872;GO:0046872;GO:0055114;GO:0055114;GO:0055114;GO:0098869;	K00430	EC:1.11.1.7	Peroxidase [Source:UniProtKB/TrEMBL;Acc:A0A178U798]	Q96511 A0A178U798	GO:0006979//response to oxidative stress;GO:0006979//response to oxidative stress;GO:0006979//response to oxidative stress;GO:0042744//hydrogen peroxide catabolic process;GO:0042744//hydrogen peroxide catabolic process;GO:0042744//hydrogen peroxide catabolic process;GO:0055114//obsolete oxidation-reduction process;GO:0055114//obsolete oxidation-reduction process;GO:0055114//obsolete oxidation-red…	GO:0005576//extracellular region;GO:0005576//extracellular region;GO:0005618//cell wall;GO:0005618//cell wall;GO:0005773//vacuole;GO:0005886//plasma membrane;GO:0005886//plasma membrane;GO:0009505//plant-type cell wall;GO:0009505//plant-type cell wall;GO:0009506//plasmodesma;GO:0009506//plasmodesma;GO:0009506//plasmodesma;	GO:0003729//mRNA binding;GO:0003729//mRNA binding;GO:0004601//peroxidase activity;GO:0004601//peroxidase activity;GO:0004601//peroxidase activity;GO:0004601//peroxidase activity;GO:0016491//oxidoreductase activity;GO:0020037//heme binding;GO:0020037//heme binding;GO:0020037//heme binding;GO:0046872//metal ion binding;GO:0046872//metal ion binding;	ko00940(Phenylpropanoid biosynthesis)
AT4G34131	661.314	479.964	842.665	1.75569	0.812034	8.30901e-14	1.05093e-11	4	16343057	16344818	-	1762	UGT73B3	GO:0006952;GO:0006952;GO:0008194;GO:0008194;GO:0016740;GO:0016757;GO:0016758;GO:0035251;GO:0035251;GO:0043231;GO:0047893;GO:0047893;GO:0051707;GO:0051707;GO:0071456;GO:0080043;GO:0080043;GO:0080044;GO:0102360;GO:0102360;GO:0102425;GO:0102425;	-	-	UDP-glycosyltransferase 73B3 [Source:UniProtKB/Swiss-Prot;Acc:Q8W491]	Q8W491 W8Q6H7	GO:0006952//defense response;GO:0006952//defense response;GO:0051707//response to other organism;GO:0051707//response to other organism;GO:0071456//cellular response to hypoxia;	GO:0043231//intracellular membrane-bounded organelle;	GO:0008194//UDP-glycosyltransferase activity;GO:0008194//UDP-glycosyltransferase activity;GO:0016740//transferase activity;GO:0016757//glycosyltransferase activity;GO:0016758//hexosyltransferase activity;GO:0035251//UDP-glucosyltransferase activity;GO:0035251//UDP-glucosyltransferase activity;GO:0047893//flavonol 3-O-glucosyltransferase activity;GO:0047893//flavonol 3-O-glucosyltransferase activi…	-
AT1G33590	1549.8	1179.97	1919.63	1.62684	0.702072	8.74844e-14	1.10056e-11	1	12177673	12179628	+	1956	-	GO:0005515;GO:0005515;GO:0005515;GO:0005618;GO:0005618;GO:0005634;GO:0009505;GO:0009505;GO:0009507;GO:0080167;GO:0080167;	-	-	Leucine-rich repeat (LRR) family protein [Source:TAIR;Acc:AT1G33590]	F4HR88	GO:0080167//response to karrikin;GO:0080167//response to karrikin;	GO:0005618//cell wall;GO:0005618//cell wall;GO:0005634//nucleus;GO:0009505//plant-type cell wall;GO:0009505//plant-type cell wall;GO:0009507//chloroplast;	GO:0005515//protein binding;GO:0005515//protein binding;GO:0005515//protein binding;	-
AT4G13180	1642.96	1255.26	2030.66	1.61772	0.693958	1.11202e-13	1.39145e-11	4	7657094	7658302	-	1209	-	GO:0005515;GO:0046685;GO:0046685;GO:0055114;	K00059	EC:1.1.1.100	AT4g13180/F17N18_70 [Source:UniProtKB/TrEMBL;Acc:Q9SVQ9]	Q9SVQ9 A0A5S9XRU0	GO:0046685//response to arsenic-containing substance;GO:0046685//response to arsenic-containing substance;GO:0055114//obsolete oxidation-reduction process;	-	GO:0005515//protein binding;	ko00780(Biotin metabolism);ko00333(Prodigiosin biosynthesis);ko00061(Fatty acid biosynthesis)
AT5G63560	379.285	524.887	233.684	0.445208	-1.16745	1.19259e-13	1.48432e-11	5	25449311	25451419	+	1672	FACT	GO:0016747;GO:0016747;GO:0071555;GO:0090430;GO:0090431;	K15400	EC:2.3.1.188	Fatty alcohol:caffeoyl-CoA acyltransferase [Source:UniProtKB/Swiss-Prot;Acc:Q9FFQ7]	Q9FFQ7 A0A178UFT5	GO:0071555//cell wall organization;GO:0090431//alkyl caffeate ester biosynthetic process;	-	GO:0016747//acyltransferase activity, transferring groups other than amino-acyl groups;GO:0016747//acyltransferase activity, transferring groups other than amino-acyl groups;GO:0090430//caffeoyl-CoA: alcohol caffeoyl transferase activity;	ko00073(Cutin, suberine and wax biosynthesis)
AT1G64940	69.788	31.339	108.237	3.45375	1.78816	1.2094e-13	1.49728e-11	1	24123789	24125514	+	1726	CYP89A6	GO:0004497;GO:0005506;GO:0005506;GO:0016020;GO:0016020;GO:0016491;GO:0016705;GO:0016705;GO:0016709;GO:0016709;GO:0020037;GO:0020037;GO:0046872;GO:0055114;GO:0055114;GO:0055114;	K24184	EC:1.14.-.-	Cytochrome P450, family 87, subfamily A, polypeptide 6 [Source:UniProtKB/TrEMBL;Acc:Q9XIQ2]	Q9XIQ2 A0A5S9WSC0	GO:0055114//obsolete oxidation-reduction process;GO:0055114//obsolete oxidation-reduction process;GO:0055114//obsolete oxidation-reduction process;	GO:0016020//membrane;GO:0016020//membrane;	GO:0004497//monooxygenase activity;GO:0005506//iron ion binding;GO:0005506//iron ion binding;GO:0016491//oxidoreductase activity;GO:0016705//oxidoreductase activity, acting on paired donors, with incorporation or reduction of molecular oxygen;GO:0016705//oxidoreductase activity, acting on paired donors, with incorporation or reduction of molecular oxygen;GO:0016709//oxidoreductase activity, actin…	-
AT2G28990	122.195	196.265	48.1253	0.245206	-2.02794	1.2353e-13	1.51951e-11	2	12454637	12459726	+	3258	-	GO:0000166;GO:0004672;GO:0004672;GO:0004674;GO:0004674;GO:0005515;GO:0005515;GO:0005524;GO:0005524;GO:0005524;GO:0006468;GO:0006468;GO:0016020;GO:0016021;GO:0016021;GO:0016301;GO:0016310;GO:0016740;GO:0000166;GO:0004672;GO:0004672;GO:0004674;GO:0004674;GO:0005515;GO:0005515;GO:0005524;GO:0005524;GO:0005524;GO:0006468;GO:0006468;GO:0016020;GO:0016021;GO:0016021;GO:0016301;GO:0016310;GO:0016740;	-	-	Probable leucine-rich repeat receptor-like protein kinase At2g28990 [Source:UniProtKB/Swiss-Prot;Acc:O81069]	O81069	GO:0006468//protein phosphorylation;GO:0006468//protein phosphorylation;GO:0016310//phosphorylation;GO:0006468//protein phosphorylation;GO:0006468//protein phosphorylation;GO:0016310//phosphorylation;	GO:0016020//membrane;GO:0016021//integral component of membrane;GO:0016021//integral component of membrane;GO:0016020//membrane;GO:0016021//integral component of membrane;GO:0016021//integral component of membrane;	GO:0000166//nucleotide binding;GO:0004672//protein kinase activity;GO:0004672//protein kinase activity;GO:0004674//protein serine/threonine kinase activity;GO:0004674//protein serine/threonine kinase activity;GO:0005515//protein binding;GO:0005515//protein binding;GO:0005524//ATP binding;GO:0005524//ATP binding;GO:0005524//ATP binding;GO:0016301//kinase activity;GO:0016740//transferase activity;G…	-
AT2G18540	16.449	1.70062	31.1973	18.3447	4.19729	1.24033e-13	1.51951e-11	2	8042096	8045033	-	2435	-	GO:0008150;GO:0045735;GO:0045735;GO:0045735;GO:0045735;	-	-	RmlC-like cupins superfamily protein [Source:TAIR;Acc:AT2G18540]	F4IQK5	GO:0008150//biological_process;	-	GO:0045735//nutrient reservoir activity;GO:0045735//nutrient reservoir activity;GO:0045735//nutrient reservoir activity;GO:0045735//nutrient reservoir activity;	-
AT5G38910	51.717	90.9153	12.5187	0.137696	-2.86044	1.27434e-13	1.55304e-11	5	15578749	15579733	+	880	-	GO:0045735;GO:0045735;GO:0005576;GO:0005618;GO:0005618;GO:0005618;GO:0030145;GO:0030145;GO:0030145;GO:0045735;GO:0045735;GO:0046872;GO:0048046;GO:0048046;	-	-	Putative germin-like protein subfamily 1 member 9 [Source:UniProtKB/Swiss-Prot;Acc:Q9FMB0]	Q9FMB0 A0A654G6Q3	-	GO:0005576//extracellular region;GO:0005618//cell wall;GO:0005618//cell wall;GO:0005618//cell wall;GO:0048046//apoplast;GO:0048046//apoplast;	GO:0045735//nutrient reservoir activity;GO:0045735//nutrient reservoir activity;GO:0030145//manganese ion binding;GO:0030145//manganese ion binding;GO:0030145//manganese ion binding;GO:0045735//nutrient reservoir activity;GO:0045735//nutrient reservoir activity;GO:0046872//metal ion binding;	-
AT5G01490	85.041	125.656	44.4265	0.353557	-1.49998	1.39961e-13	1.69686e-11	5	195452	198651	+	1857	CAX4	GO:0005773;GO:0005774;GO:0006811;GO:0006812;GO:0006812;GO:0006816;GO:0006816;GO:0006816;GO:0006874;GO:0008324;GO:0008324;GO:0009705;GO:0009705;GO:0009733;GO:0015297;GO:0015368;GO:0015369;GO:0015369;GO:0015369;GO:0015369;GO:0015369;GO:0016020;GO:0016021;GO:0016021;GO:0016021;GO:0048364;GO:0055085;GO:0055085;GO:0070588;GO:0070588;GO:0006812;GO:0006816;GO:0008324;GO:0015369;GO:0016021;GO:0055085;	K07300	-	cation exchanger 4 [Source:TAIR;Acc:AT5G01490]	Q945S5	GO:0006811//ion transport;GO:0006812//cation transport;GO:0006812//cation transport;GO:0006816//calcium ion transport;GO:0006816//calcium ion transport;GO:0006816//calcium ion transport;GO:0006874//cellular calcium ion homeostasis;GO:0009733//response to auxin;GO:0048364//root development;GO:0055085//transmembrane transport;GO:0055085//transmembrane transport;GO:0070588//calcium ion transmembrane…	GO:0005773//vacuole;GO:0005774//vacuolar membrane;GO:0009705//plant-type vacuole membrane;GO:0009705//plant-type vacuole membrane;GO:0016020//membrane;GO:0016021//integral component of membrane;GO:0016021//integral component of membrane;GO:0016021//integral component of membrane;GO:0016021//integral component of membrane;	GO:0008324//cation transmembrane transporter activity;GO:0008324//cation transmembrane transporter activity;GO:0015297//antiporter activity;GO:0015368//calcium:cation antiporter activity;GO:0015369//calcium:proton antiporter activity;GO:0015369//calcium:proton antiporter activity;GO:0015369//calcium:proton antiporter activity;GO:0015369//calcium:proton antiporter activity;GO:0015369//calcium:prot…	-
AT1G71692	110.22	173.044	47.3964	0.273897	-1.86829	1.41843e-13	1.71081e-11	1	26952545	26955127	-	1182	AGL12	GO:0000976;GO:0000977;GO:0000977;GO:0000977;GO:0000981;GO:0003677;GO:0003677;GO:0003677;GO:0003700;GO:0003700;GO:0003700;GO:0005515;GO:0005634;GO:0005634;GO:0005634;GO:0005634;GO:0006355;GO:0006355;GO:0008134;GO:0009908;GO:0009908;GO:0010228;GO:0010228;GO:0040008;GO:0040008;GO:0043565;GO:0045944;GO:0045944;GO:0046983;GO:0046983;GO:0048364;GO:0048364;	-	-	Agamous-like MADS-box protein AGL12 [Source:UniProtKB/Swiss-Prot;Acc:Q38841]	Q38841 A0A5S9WRV9	GO:0006355//regulation of transcription, DNA-templated;GO:0006355//regulation of transcription, DNA-templated;GO:0009908//flower development;GO:0009908//flower development;GO:0010228//vegetative to reproductive phase transition of meristem;GO:0010228//vegetative to reproductive phase transition of meristem;GO:0040008//regulation of growth;GO:0040008//regulation of growth;GO:0045944//positive regu…	GO:0005634//nucleus;GO:0005634//nucleus;GO:0005634//nucleus;GO:0005634//nucleus;	GO:0000976//transcription cis-regulatory region binding;GO:0000977//RNA polymerase II transcription regulatory region sequence-specific DNA binding;GO:0000977//RNA polymerase II transcription regulatory region sequence-specific DNA binding;GO:0000977//RNA polymerase II transcription regulatory region sequence-specific DNA binding;GO:0000981//DNA-binding transcription factor activity, RNA polymera…	-
AT3G09220	2797.91	4280.74	1315.09	0.30721	-1.7027	1.45233e-13	1.74273e-11	3	2827190	2830655	-	2507	LAC7	GO:0005507;GO:0005507;GO:0005576;GO:0016491;GO:0016491;GO:0016491;GO:0016491;GO:0016722;GO:0046274;GO:0046274;GO:0046274;GO:0046872;GO:0048046;GO:0048046;GO:0048046;GO:0052716;GO:0052716;GO:0052716;GO:0055114;GO:0055114;GO:0055114;GO:0005507;GO:0005507;GO:0005576;GO:0016491;GO:0016491;GO:0016491;GO:0046274;GO:0046274;GO:0046274;GO:0046872;GO:0048046;GO:0048046;GO:0048046;GO:0052716;GO:0052716;GO:…	K05909	EC:1.10.3.2	Laccase-7 [Source:UniProtKB/Swiss-Prot;Acc:Q9SR40]	Q9SR40 A0A5S9XAC7	GO:0046274//lignin catabolic process;GO:0046274//lignin catabolic process;GO:0046274//lignin catabolic process;GO:0055114//obsolete oxidation-reduction process;GO:0055114//obsolete oxidation-reduction process;GO:0055114//obsolete oxidation-reduction process;GO:0046274//lignin catabolic process;GO:0046274//lignin catabolic process;GO:0046274//lignin catabolic process;GO:0055114//obsolete oxidation…	GO:0005576//extracellular region;GO:0048046//apoplast;GO:0048046//apoplast;GO:0048046//apoplast;GO:0005576//extracellular region;GO:0048046//apoplast;GO:0048046//apoplast;GO:0048046//apoplast;	GO:0005507//copper ion binding;GO:0005507//copper ion binding;GO:0016491//oxidoreductase activity;GO:0016491//oxidoreductase activity;GO:0016491//oxidoreductase activity;GO:0016491//oxidoreductase activity;GO:0016722//oxidoreductase activity, acting on metal ions;GO:0046872//metal ion binding;GO:0052716//hydroquinone:oxygen oxidoreductase activity;GO:0052716//hydroquinone:oxygen oxidoreductase ac…	-
AT2G36640	64.2381	1.94492	126.531	65.0574	6.02364	1.87599e-13	2.23961e-11	2	15356830	15358619	-	1703	ECP63	GO:0005829;GO:0005829;	-	-	Late embryogenesis abundant protein ECP63 [Source:UniProtKB/Swiss-Prot;Acc:Q9SKP0]	Q9SKP0	-	GO:0005829//cytosol;GO:0005829//cytosol;	-	-
AT5G24220	25.4313	46.4793	4.38335	0.0943074	-3.40648	2.94085e-13	3.49305e-11	5	8225861	8227782	+	1362	-	GO:0006629;GO:0006629;GO:0016787;	-	-	Gb [Source:UniProtKB/TrEMBL;Acc:Q9FNG0]	Q9FNG0	GO:0006629//lipid metabolic process;GO:0006629//lipid metabolic process;	-	GO:0016787//hydrolase activity;	-
AT3G25710	554.084	702.716	405.451	0.576976	-0.793416	3.15884e-13	3.73301e-11	3	9369499	9371487	+	1525	BHLH32	GO:0003677;GO:0003677;GO:0003700;GO:0003700;GO:0005515;GO:0005634;GO:0005634;GO:0005634;GO:0006355;GO:0006355;GO:0009718;GO:0009718;GO:0016036;GO:0016036;GO:0046983;GO:0046983;GO:0048364;GO:0048364;GO:0080147;GO:0080147;	-	-	Transcription factor AIG1 [Source:UniProtKB/Swiss- Prot;Acc:Q9LS08]	Q9LS08 A0A178VA88	GO:0006355//regulation of transcription, DNA-templated;GO:0006355//regulation of transcription, DNA-templated;GO:0009718//anthocyanin-containing compound biosynthetic process;GO:0009718//anthocyanin-containing compound biosynthetic process;GO:0016036//cellular response to phosphate starvation;GO:0016036//cellular response to phosphate starvation;GO:0048364//root development;GO:0048364//root devel…	GO:0005634//nucleus;GO:0005634//nucleus;GO:0005634//nucleus;	GO:0003677//DNA binding;GO:0003677//DNA binding;GO:0003700//DNA-binding transcription factor activity;GO:0003700//DNA-binding transcription factor activity;GO:0005515//protein binding;GO:0046983//protein dimerization activity;GO:0046983//protein dimerization activity;	-
AT3G46400	28.8034	49.5343	8.0725	0.162968	-2.61734	3.38513e-13	3.98033e-11	3	17073144	17077500	+	2876	-	GO:0000166;GO:0004672;GO:0004672;GO:0004674;GO:0005515;GO:0005524;GO:0005524;GO:0005524;GO:0006468;GO:0006468;GO:0016020;GO:0016021;GO:0016021;GO:0016301;GO:0016310;GO:0016740;	-	-	Leucine-rich repeat protein kinase family protein [Source:UniProtKB/TrEMBL;Acc:F4J927]	F4J927	GO:0006468//protein phosphorylation;GO:0006468//protein phosphorylation;GO:0016310//phosphorylation;	GO:0016020//membrane;GO:0016021//integral component of membrane;GO:0016021//integral component of membrane;	GO:0000166//nucleotide binding;GO:0004672//protein kinase activity;GO:0004672//protein kinase activity;GO:0004674//protein serine/threonine kinase activity;GO:0005515//protein binding;GO:0005524//ATP binding;GO:0005524//ATP binding;GO:0005524//ATP binding;GO:0016301//kinase activity;GO:0016740//transferase activity;	-
AT2G02850	152.051	220.012	84.0905	0.382208	-1.38757	3.65403e-13	4.27503e-11	2	826299	827994	-	995	ARPN	GO:0005576;GO:0009055;GO:0009055;GO:0009856;GO:0009856;GO:0022900;GO:0031012;GO:0031012;GO:0046658;GO:0046658;GO:0046872;GO:0046872;GO:0048046;GO:0048046;GO:0048653;GO:0048653;GO:0055114;GO:0099503;	-	-	Basic blue protein [Source:UniProtKB/Swiss- Prot;Acc:Q8LG89]	Q8LG89 A0A5S9WWU2	GO:0009856//pollination;GO:0009856//pollination;GO:0022900//electron transport chain;GO:0048653//anther development;GO:0048653//anther development;GO:0055114//obsolete oxidation-reduction process;	GO:0005576//extracellular region;GO:0031012//extracellular matrix;GO:0031012//extracellular matrix;GO:0046658//anchored component of plasma membrane;GO:0046658//anchored component of plasma membrane;GO:0048046//apoplast;GO:0048046//apoplast;GO:0099503//secretory vesicle;	GO:0009055//electron transfer activity;GO:0009055//electron transfer activity;GO:0046872//metal ion binding;GO:0046872//metal ion binding;	-
AT5G52300	435.926	213.272	658.581	3.08799	1.62667	3.71673e-13	4.32676e-11	5	21237021	21239531	+	2171	LTI65	GO:0003674;GO:0009409;GO:0009409;GO:0009414;GO:0009414;GO:0009651;GO:0009651;GO:0009737;GO:0009737;GO:0009737;GO:0009738;GO:0009738;GO:0010150;GO:0010150;GO:0009737;GO:0009737;	-	-	Low-temperature-induced 65 kDa protein [Source:UniProtKB/Swiss-Prot;Acc:Q04980]	Q04980 A0A178UMP3	GO:0009409//response to cold;GO:0009409//response to cold;GO:0009414//response to water deprivation;GO:0009414//response to water deprivation;GO:0009651//response to salt stress;GO:0009651//response to salt stress;GO:0009737//response to abscisic acid;GO:0009737//response to abscisic acid;GO:0009737//response to abscisic acid;GO:0009738//abscisic acid-activated signaling pathway;GO:0009738//absci…	-	GO:0003674//molecular_function;	-
AT2G15090	1784.41	1373.84	2194.98	1.59769	0.67599	3.9939e-13	4.6264e-11	2	6542166	6544118	+	1953	KCS8	GO:0003824;GO:0005783;GO:0005783;GO:0005783;GO:0005789;GO:0005789;GO:0006633;GO:0006633;GO:0006633;GO:0016020;GO:0016020;GO:0016020;GO:0016021;GO:0016021;GO:0016740;GO:0016746;GO:0016746;GO:0016747;GO:0016747;GO:0102336;GO:0102336;GO:0102337;GO:0102337;GO:0102338;GO:0102338;GO:0102756;GO:0102756;	K15397	EC:2.3.1.199	3-ketoacyl-CoA synthase 8 [Source:UniProtKB/Swiss- Prot;Acc:Q4V3C9]	Q4V3C9 A0A5S9WY70	GO:0006633//fatty acid biosynthetic process;GO:0006633//fatty acid biosynthetic process;GO:0006633//fatty acid biosynthetic process;	GO:0005783//endoplasmic reticulum;GO:0005783//endoplasmic reticulum;GO:0005783//endoplasmic reticulum;GO:0005789//endoplasmic reticulum membrane;GO:0005789//endoplasmic reticulum membrane;GO:0016020//membrane;GO:0016020//membrane;GO:0016020//membrane;GO:0016021//integral component of membrane;GO:0016021//integral component of membrane;	GO:0003824//catalytic activity;GO:0016740//transferase activity;GO:0016746//acyltransferase activity;GO:0016746//acyltransferase activity;GO:0016747//acyltransferase activity, transferring groups other than amino-acyl groups;GO:0016747//acyltransferase activity, transferring groups other than amino-acyl groups;GO:0102336//3-oxo-arachidoyl-CoA synthase activity;GO:0102336//3-oxo-arachidoyl-CoA syn…	ko04626(Plant-pathogen interaction);ko00062(Fatty acid elongation)
AT1G18880	1315.84	1626.78	1004.91	0.617728	-0.694957	4.10667e-13	4.73359e-11	1	6520721	6523368	+	1970	NPF2.9	GO:0005886;GO:0005886;GO:0005886;GO:0005886;GO:0010233;GO:0010233;GO:0015112;GO:0015112;GO:0016020;GO:0016020;GO:0016020;GO:0016021;GO:0016021;GO:0022857;GO:0022857;GO:0055085;GO:0055085;GO:0090408;GO:0090408;	-	-	Protein NRT1/ PTR FAMILY 2.9 [Source:UniProtKB/Swiss-Prot;Acc:Q9M9V7]	Q9M9V7 A0A178WEW3	GO:0010233//phloem transport;GO:0010233//phloem transport;GO:0055085//transmembrane transport;GO:0055085//transmembrane transport;GO:0090408//phloem nitrate loading;GO:0090408//phloem nitrate loading;	GO:0005886//plasma membrane;GO:0005886//plasma membrane;GO:0005886//plasma membrane;GO:0005886//plasma membrane;GO:0016020//membrane;GO:0016020//membrane;GO:0016020//membrane;GO:0016021//integral component of membrane;GO:0016021//integral component of membrane;	GO:0015112//nitrate transmembrane transporter activity;GO:0015112//nitrate transmembrane transporter activity;GO:0022857//transmembrane transporter activity;GO:0022857//transmembrane transporter activity;	-
AT5G60520	65.3542	99.2738	31.4345	0.316644	-1.65906	4.46389e-13	5.12013e-11	5	24331670	24333144	-	1331	-	-	-	-	At5g60520 [Source:UniProtKB/TrEMBL;Acc:Q9FKJ5]	Q9FKJ5 A0A654GD85	-	-	-	-
AT1G21110	352.273	519.512	185.035	0.35617	-1.48936	5.47446e-13	6.24863e-11	1	7389981	7391603	-	1435	IGMT3	GO:0005829;GO:0008168;GO:0008168;GO:0008171;GO:0008171;GO:0008171;GO:0008757;GO:0008757;GO:0016740;GO:0019438;GO:0019438;GO:0032259;GO:0032259;GO:0046983;GO:0046983;	K22703	EC:2.1.1.-	Indole glucosinolate O-methyltransferase 3 [Source:UniProtKB/Swiss-Prot;Acc:Q9LPU6]	Q9LPU6	GO:0019438//aromatic compound biosynthetic process;GO:0019438//aromatic compound biosynthetic process;GO:0032259//methylation;GO:0032259//methylation;	GO:0005829//cytosol;	GO:0008168//methyltransferase activity;GO:0008168//methyltransferase activity;GO:0008171//O-methyltransferase activity;GO:0008171//O-methyltransferase activity;GO:0008171//O-methyltransferase activity;GO:0008757//S-adenosylmethionine-dependent methyltransferase activity;GO:0008757//S-adenosylmethionine-dependent methyltransferase activity;GO:0016740//transferase activity;GO:0046983//protein dimer…	-
AT5G62330	18.544	33.9918	3.09624	0.0910878	-3.4566	5.62818e-13	6.3929e-11	5	25031563	25032276	+	623	-	GO:0008150;	-	-	BEST Arabidopsis thaliana protein match is: Plant invertase/pectin methylesterase inhibitor superfamily protein (TAIR:AT5G62340.1); Ha. [Source:TAIR;Acc:AT5G62330]	A0A5S9YGU9 F4K6G6	GO:0008150//biological_process;	-	-	-
AT1G62180	253.169	172.594	333.744	1.9337	0.951362	8.36546e-13	9.4562e-11	1	22975530	22977885	-	2049	APR2	GO:0000103;GO:0000103;GO:0003824;GO:0003824;GO:0004604;GO:0004604;GO:0005515;GO:0008652;GO:0009507;GO:0009507;GO:0009507;GO:0009536;GO:0009570;GO:0009570;GO:0009973;GO:0009973;GO:0016491;GO:0016671;GO:0016671;GO:0019344;GO:0019344;GO:0019379;GO:0019379;GO:0019419;GO:0019419;GO:0033741;GO:0033741;GO:0045454;GO:0055114;GO:0055114;GO:0055114;GO:0003824;GO:0003824;GO:0005623;GO:0016671;GO:0016671;GO:…	K05907	EC:1.8.4.9	5'-adenylylsulfate reductase 2, chloroplastic [Source:UniProtKB/Swiss-Prot;Acc:P92981]	P92981	GO:0000103//sulfate assimilation;GO:0000103//sulfate assimilation;GO:0008652//cellular amino acid biosynthetic process;GO:0019344//cysteine biosynthetic process;GO:0019344//cysteine biosynthetic process;GO:0019379//sulfate assimilation, phosphoadenylyl sulfate reduction by phosphoadenylyl-sulfate reductase (thioredoxin);GO:0019379//sulfate assimilation, phosphoadenylyl sulfate reduction by phosph…	GO:0009507//chloroplast;GO:0009507//chloroplast;GO:0009507//chloroplast;GO:0009536//plastid;GO:0009570//chloroplast stroma;GO:0009570//chloroplast stroma;GO:0005623//obsolete cell;	GO:0003824//catalytic activity;GO:0003824//catalytic activity;GO:0004604//phosphoadenylyl-sulfate reductase (thioredoxin) activity;GO:0004604//phosphoadenylyl-sulfate reductase (thioredoxin) activity;GO:0005515//protein binding;GO:0009973//adenylyl-sulfate reductase activity;GO:0009973//adenylyl-sulfate reductase activity;GO:0016491//oxidoreductase activity;GO:0016671//oxidoreductase activity, ac…	ko00920(Sulfur metabolism)
AT4G08620	31.0887	9.94967	52.2277	5.24919	2.39209	8.68305e-13	9.76801e-11	4	5500313	5506313	+	2359	SULTR1;1	GO:0005886;GO:0005887;GO:0008271;GO:0008271;GO:0008271;GO:0008272;GO:0008272;GO:0008272;GO:0008272;GO:0015116;GO:0015116;GO:0015116;GO:0015293;GO:0015293;GO:0015301;GO:0015301;GO:0016020;GO:0016020;GO:0016020;GO:0016021;GO:0016021;GO:0016021;GO:0055085;GO:0055085;GO:1902358;GO:1902358;GO:1902358;	K17470	-	Sulfate transporter 1.1 [Source:UniProtKB/Swiss- Prot;Acc:Q9SAY1]	Q9SAY1	GO:0008272//sulfate transport;GO:0008272//sulfate transport;GO:0008272//sulfate transport;GO:0008272//sulfate transport;GO:0055085//transmembrane transport;GO:0055085//transmembrane transport;GO:1902358//sulfate transmembrane transport;GO:1902358//sulfate transmembrane transport;GO:1902358//sulfate transmembrane transport;	GO:0005886//plasma membrane;GO:0005887//integral component of plasma membrane;GO:0016020//membrane;GO:0016020//membrane;GO:0016020//membrane;GO:0016021//integral component of membrane;GO:0016021//integral component of membrane;GO:0016021//integral component of membrane;	GO:0008271//secondary active sulfate transmembrane transporter activity;GO:0008271//secondary active sulfate transmembrane transporter activity;GO:0008271//secondary active sulfate transmembrane transporter activity;GO:0015116//sulfate transmembrane transporter activity;GO:0015116//sulfate transmembrane transporter activity;GO:0015116//sulfate transmembrane transporter activity;GO:0015293//sympor…	-
AT2G19110	3491.59	4247.17	2736	0.644195	-0.63443	1.00144e-12	1.12118e-10	2	8278789	8286561	+	4256	HMA4	GO:0000166;GO:0000166;GO:0000166;GO:0005385;GO:0005385;GO:0005515;GO:0005524;GO:0005524;GO:0005886;GO:0005886;GO:0006812;GO:0006812;GO:0006829;GO:0006829;GO:0008551;GO:0009506;GO:0009506;GO:0010038;GO:0010038;GO:0010043;GO:0010043;GO:0015086;GO:0015086;GO:0015691;GO:0015691;GO:0016020;GO:0016021;GO:0016021;GO:0016021;GO:0016463;GO:0016463;GO:0019829;GO:0019829;GO:0030001;GO:0030001;GO:0030001;GO:…	K01534	EC:7.2.2.12 7.2.2.21	Putative cadmium/zinc-transporting ATPase HMA4 [Source:UniProtKB/Swiss-Prot;Acc:O64474]	O64474 A0A384L331 Q0WUP4	GO:0006812//cation transport;GO:0006812//cation transport;GO:0006829//zinc ion transport;GO:0006829//zinc ion transport;GO:0010038//response to metal ion;GO:0010038//response to metal ion;GO:0010043//response to zinc ion;GO:0010043//response to zinc ion;GO:0015691//cadmium ion transport;GO:0015691//cadmium ion transport;GO:0030001//metal ion transport;GO:0030001//metal ion transport;GO:0030001//m…	GO:0005886//plasma membrane;GO:0005886//plasma membrane;GO:0009506//plasmodesma;GO:0009506//plasmodesma;GO:0016020//membrane;GO:0016021//integral component of membrane;GO:0016021//integral component of membrane;GO:0016021//integral component of membrane;GO:0005886//plasma membrane;GO:0005886//plasma membrane;GO:0009506//plasmodesma;GO:0009506//plasmodesma;GO:0016020//membrane;GO:0016021//integral…	GO:0000166//nucleotide binding;GO:0000166//nucleotide binding;GO:0000166//nucleotide binding;GO:0005385//zinc ion transmembrane transporter activity;GO:0005385//zinc ion transmembrane transporter activity;GO:0005515//protein binding;GO:0005524//ATP binding;GO:0005524//ATP binding;GO:0008551//P-type cadmium transporter activity;GO:0015086//cadmium ion transmembrane transporter activity;GO:0015086/…	-
AT4G01450	590.764	744.666	436.863	0.586656	-0.769412	1.12454e-12	1.25301e-10	4	608273	610765	+	1766	-	GO:0005886;GO:0005886;GO:0016020;GO:0016020;GO:0016020;GO:0016021;GO:0016021;GO:0016021;GO:0022857;GO:0022857;GO:0055085;GO:0016020;GO:0016021;GO:0022857;GO:0016020;GO:0016020;GO:0016020;GO:0016021;GO:0016021;GO:0016021;GO:0022857;GO:0022857;GO:0055085;GO:0016020;GO:0016021;GO:0022857;	-	-	WAT1-related protein At4g01450 [Source:UniProtKB/Swiss-Prot;Acc:Q9M129]	Q9M129 A0A654FKV8	GO:0055085//transmembrane transport;GO:0055085//transmembrane transport;	GO:0005886//plasma membrane;GO:0005886//plasma membrane;GO:0016020//membrane;GO:0016020//membrane;GO:0016020//membrane;GO:0016021//integral component of membrane;GO:0016021//integral component of membrane;GO:0016021//integral component of membrane;GO:0016020//membrane;GO:0016021//integral component of membrane;GO:0016020//membrane;GO:0016020//membrane;GO:0016020//membrane;GO:0016021//integral com…	GO:0022857//transmembrane transporter activity;GO:0022857//transmembrane transporter activity;GO:0022857//transmembrane transporter activity;GO:0022857//transmembrane transporter activity;GO:0022857//transmembrane transporter activity;GO:0022857//transmembrane transporter activity;	-
AT4G21903	70.2314	105.007	35.4558	0.337652	-1.56639	1.18782e-12	1.31724e-10	4	11620889	11624459	-	2263	-	GO:0006855;GO:0015238;GO:0015297;GO:0015297;GO:0016020;GO:0016020;GO:0016020;GO:0016020;GO:0016021;GO:0016021;GO:0022857;GO:0042908;GO:0042910;GO:0042910;GO:0055085;GO:0055085;GO:0015238;GO:0015297;GO:0015297;GO:0016020;GO:0016020;GO:0016020;GO:0016021;GO:0016021;GO:0042908;GO:0042910;GO:0042910;GO:0055085;GO:0055085;GO:0015238;GO:0015297;GO:0015297;GO:0016020;GO:0016020;GO:0016020;GO:0016021;GO:…	K03327	-	Protein DETOXIFICATION [Source:UniProtKB/TrEMBL;Acc:F4JKB8]	F4JKB9 A0A178UZF1	GO:0006855//xenobiotic transmembrane transport;GO:0042908//xenobiotic transport;GO:0055085//transmembrane transport;GO:0055085//transmembrane transport;GO:0042908//xenobiotic transport;GO:0055085//transmembrane transport;GO:0055085//transmembrane transport;GO:0042908//xenobiotic transport;GO:0055085//transmembrane transport;GO:0055085//transmembrane transport;	GO:0016020//membrane;GO:0016020//membrane;GO:0016020//membrane;GO:0016020//membrane;GO:0016021//integral component of membrane;GO:0016021//integral component of membrane;GO:0016020//membrane;GO:0016020//membrane;GO:0016020//membrane;GO:0016021//integral component of membrane;GO:0016021//integral component of membrane;GO:0016020//membrane;GO:0016020//membrane;GO:0016020//membrane;GO:0016021//integ…	GO:0015297//antiporter activity;GO:0015297//antiporter activity;GO:0022857//transmembrane transporter activity;GO:0042910//xenobiotic transmembrane transporter activity;GO:0042910//xenobiotic transmembrane transporter activity;GO:0015297//antiporter activity;GO:0015297//antiporter activity;GO:0042910//xenobiotic transmembrane transporter activity;GO:0042910//xenobiotic transmembrane transporter a…	-
AT3G28080	24.3937	6.33915	42.4482	6.69621	2.74334	1.21762e-12	1.34391e-10	3	10451403	10455323	+	2603	-	GO:0016020;GO:0016021;GO:0016021;GO:0016021;GO:0022857;GO:0022857;GO:0055085;GO:0016020;GO:0016021;GO:0016021;GO:0016021;GO:0022857;GO:0022857;GO:0055085;GO:0016020;GO:0016020;GO:0016020;GO:0016021;GO:0016021;GO:0016021;GO:0022857;GO:0022857;GO:0055085;GO:0016020;GO:0016021;GO:0016021;GO:0016021;GO:0022857;GO:0022857;GO:0055085;GO:0016020;GO:0016021;GO:0016021;GO:0016021;GO:0022857;GO:0022857;GO:…	-	-	WAT1-related protein At3g28080 [Source:UniProtKB/Swiss-Prot;Acc:F4IYZ0]	F4IYZ0	GO:0055085//transmembrane transport;GO:0055085//transmembrane transport;GO:0055085//transmembrane transport;GO:0055085//transmembrane transport;GO:0055085//transmembrane transport;GO:0055085//transmembrane transport;GO:0055085//transmembrane transport;GO:0055085//transmembrane transport;	GO:0016020//membrane;GO:0016021//integral component of membrane;GO:0016021//integral component of membrane;GO:0016021//integral component of membrane;GO:0016020//membrane;GO:0016021//integral component of membrane;GO:0016021//integral component of membrane;GO:0016021//integral component of membrane;GO:0016020//membrane;GO:0016020//membrane;GO:0016020//membrane;GO:0016021//integral component of me…	GO:0022857//transmembrane transporter activity;GO:0022857//transmembrane transporter activity;GO:0022857//transmembrane transporter activity;GO:0022857//transmembrane transporter activity;GO:0022857//transmembrane transporter activity;GO:0022857//transmembrane transporter activity;GO:0022857//transmembrane transporter activity;GO:0022857//transmembrane transporter activity;GO:0022857//transmembra…	-
AT5G38540	62.5731	94.8586	30.2876	0.319293	-1.64705	1.38162e-12	1.51221e-10	5	15426556	15430794	-	2225	-	GO:0030246;GO:0030246;GO:0030246;GO:0030246;GO:0030246;GO:0030246;	-	-	Mannose-binding lectin superfamily protein [Source:TAIR;Acc:AT5G38540]	A0A1P8BGF4	-	-	GO:0030246//carbohydrate binding;GO:0030246//carbohydrate binding;GO:0030246//carbohydrate binding;GO:0030246//carbohydrate binding;GO:0030246//carbohydrate binding;GO:0030246//carbohydrate binding;	-
AT4G19920	44.0873	70.1869	17.9877	0.256282	-1.96419	1.38302e-12	1.51221e-10	4	10797198	10798527	-	1186	-	GO:0003674;GO:0005515;GO:0005575;GO:0007165;GO:0007165;	-	-	Toll-Interleukin-Resistance (TIR) domain family protein [Source:UniProtKB/TrEMBL;Acc:F4JU09]	F4JU09 A0A5S9XU70	GO:0007165//signal transduction;GO:0007165//signal transduction;	GO:0005575//cellular_component;	GO:0003674//molecular_function;GO:0005515//protein binding;	-
AT5G46260	76.2906	112.803	39.778	0.352631	-1.50377	1.42667e-12	1.55268e-10	5	18758699	18763503	-	4166	-	GO:0005515;GO:0006952;GO:0007165;GO:0007165;GO:0016787;GO:0043531;GO:0043531;GO:0050135;GO:0061809;	-	-	Disease resistance protein (TIR-NBS-LRR class) family [Source:UniProtKB/TrEMBL;Acc:Q9FL35]	Q9FL35	GO:0006952//defense response;GO:0007165//signal transduction;GO:0007165//signal transduction;	-	GO:0005515//protein binding;GO:0016787//hydrolase activity;GO:0043531//ADP binding;GO:0043531//ADP binding;GO:0050135//NAD(P)+ nucleosidase activity;GO:0061809//NAD+ nucleotidase, cyclic ADP-ribose generating;	-
AT1G44050	37.945	61.616	14.2741	0.231663	-2.1099	1.72812e-12	1.87205e-10	1	16739192	16741652	+	2461	-	GO:0005622;GO:0035556;GO:0035556;	-	-	Cysteine/Histidine-rich C1 domain family protein [Source:UniProtKB/TrEMBL;Acc:Q9LNZ0]	Q9LNZ0	GO:0035556//intracellular signal transduction;GO:0035556//intracellular signal transduction;	GO:0005622//intracellular anatomical structure;	-	-
AT3G48640	10.5513	20.8349	0.267657	0.0128466	-6.28247	1.75431e-12	1.89166e-10	3	18021356	18022648	-	1160	-	GO:0008150;GO:0016020;GO:0016021;GO:0016021;GO:0008150;GO:0016020;GO:0016021;GO:0016021;GO:0008150;GO:0016020;GO:0016021;GO:0016021;	-	-	Transmembrane protein [Source:UniProtKB/TrEMBL;Acc:Q9SMN5]	Q9SMN5	GO:0008150//biological_process;GO:0008150//biological_process;GO:0008150//biological_process;	GO:0016020//membrane;GO:0016021//integral component of membrane;GO:0016021//integral component of membrane;GO:0016020//membrane;GO:0016021//integral component of membrane;GO:0016021//integral component of membrane;GO:0016020//membrane;GO:0016021//integral component of membrane;GO:0016021//integral component of membrane;	-	-
AT3G48080	164.296	223.312	105.281	0.471453	-1.08481	1.97703e-12	2.12205e-10	3	17752463	17755190	-	2576	EDS1B	GO:0005634;GO:0005634;GO:0005737;GO:0005737;GO:0006629;GO:0006629;GO:0006952;GO:0006952;GO:0016787;GO:0016787;	K18875	-	Protein EDS1B [Source:UniProtKB/Swiss- Prot;Acc:Q9SU71]	Q9SU71	GO:0006629//lipid metabolic process;GO:0006629//lipid metabolic process;GO:0006952//defense response;GO:0006952//defense response;	GO:0005634//nucleus;GO:0005634//nucleus;GO:0005737//cytoplasm;GO:0005737//cytoplasm;	GO:0016787//hydrolase activity;GO:0016787//hydrolase activity;	ko04626(Plant-pathogen interaction)
AT3G48450	79.0887	119.901	38.2766	0.319235	-1.64731	2.04482e-12	2.18478e-10	3	17943933	17945138	-	919	-	GO:0005886;GO:0005886;GO:0010204;GO:0005886;GO:0005886;GO:0010204;	-	-	At3g48450 [Source:UniProtKB/TrEMBL;Acc:Q8LCF4]	A0A654FIB0 Q8LCF4	-	GO:0005886//plasma membrane;GO:0005886//plasma membrane;GO:0005886//plasma membrane;GO:0005886//plasma membrane;	-	-
AT5G52720	22.4349	39.4124	5.45731	0.138467	-2.85239	3.01842e-12	3.21036e-10	5	21378702	21379744	+	749	-	GO:0046872;GO:0046872;	-	-	Copper transport protein family [Source:TAIR;Acc:AT5G52720]	F4KHL6	-	-	GO:0046872//metal ion binding;GO:0046872//metal ion binding;	-
AT3G01175	146.978	225.58	68.3758	0.303111	-1.72208	3.06394e-12	3.24404e-10	3	59423	62291	+	1884	-	GO:0003735;GO:0005840;GO:0006412;GO:0016020;GO:0016021;GO:0016021;	-	-	Transmembrane protein [Source:UniProtKB/TrEMBL;Acc:F4J4Q8]	F4J4Q8	GO:0006412//translation;	GO:0005840//ribosome;GO:0016020//membrane;GO:0016021//integral component of membrane;GO:0016021//integral component of membrane;	GO:0003735//structural constituent of ribosome;	-
AT2G45550	13.4693	25.6507	1.28797	0.0502117	-4.31583	3.1935e-12	3.36598e-10	2	18773517	18775797	-	1703	CYP76C4	GO:0004497;GO:0005506;GO:0005506;GO:0016020;GO:0016020;GO:0016021;GO:0016021;GO:0016491;GO:0016705;GO:0016705;GO:0016709;GO:0020037;GO:0020037;GO:0046872;GO:0055114;GO:0055114;GO:0055114;	K20556	-	Cytochrome P450 76C4 [Source:UniProtKB/Swiss- Prot;Acc:O64635]	O64635	GO:0055114//obsolete oxidation-reduction process;GO:0055114//obsolete oxidation-reduction process;GO:0055114//obsolete oxidation-reduction process;	GO:0016020//membrane;GO:0016020//membrane;GO:0016021//integral component of membrane;GO:0016021//integral component of membrane;	GO:0004497//monooxygenase activity;GO:0005506//iron ion binding;GO:0005506//iron ion binding;GO:0016491//oxidoreductase activity;GO:0016705//oxidoreductase activity, acting on paired donors, with incorporation or reduction of molecular oxygen;GO:0016705//oxidoreductase activity, acting on paired donors, with incorporation or reduction of molecular oxygen;GO:0016709//oxidoreductase activity, actin…	-
AT3G44326	219.378	290.651	148.105	0.509562	-0.97267	3.22186e-12	3.38064e-10	3	16000879	16002163	-	1285	-	GO:0003674;GO:0005515;GO:0016020;GO:0016020;GO:0016020;GO:0016021;GO:0019005;GO:0019005;GO:0019218;GO:0019218;	-	-	F-box protein At3g44326 [Source:UniProtKB/Swiss- Prot;Acc:Q2V3R1]	Q2V3R1	GO:0019218//regulation of steroid metabolic process;GO:0019218//regulation of steroid metabolic process;	GO:0016020//membrane;GO:0016020//membrane;GO:0016020//membrane;GO:0016021//integral component of membrane;GO:0019005//SCF ubiquitin ligase complex;GO:0019005//SCF ubiquitin ligase complex;	GO:0003674//molecular_function;GO:0005515//protein binding;	-
AT1G73270	83.2501	121.313	45.1876	0.372489	-1.42473	3.5908e-12	3.75094e-10	1	27549021	27552517	-	1602	SCPL6	GO:0004180;GO:0004185;GO:0004185;GO:0005576;GO:0005576;GO:0006508;GO:0006508;GO:0006508;GO:0008233;GO:0016747;GO:0016787;GO:0019748;GO:0019748;GO:0004185;GO:0006508;	K16296	EC:3.4.16.-	Serine carboxypeptidase-like 6 [Source:UniProtKB/Swiss-Prot;Acc:Q9CAU0]	Q9CAU0	GO:0006508//proteolysis;GO:0006508//proteolysis;GO:0006508//proteolysis;GO:0019748//secondary metabolic process;GO:0019748//secondary metabolic process;GO:0006508//proteolysis;	GO:0005576//extracellular region;GO:0005576//extracellular region;	GO:0004180//carboxypeptidase activity;GO:0004185//serine-type carboxypeptidase activity;GO:0004185//serine-type carboxypeptidase activity;GO:0008233//peptidase activity;GO:0016747//acyltransferase activity, transferring groups other than amino-acyl groups;GO:0016787//hydrolase activity;GO:0004185//serine-type carboxypeptidase activity;	-
AT1G75270	458.294	336.473	580.115	1.7241	0.785847	3.83313e-12	3.98629e-10	1	28250075	28251469	-	1054	DHAR2	GO:0004364;GO:0004364;GO:0005515;GO:0005737;GO:0005739;GO:0005829;GO:0005829;GO:0005829;GO:0005886;GO:0005886;GO:0009636;GO:0010731;GO:0010731;GO:0010731;GO:0016491;GO:0016740;GO:0043295;GO:0043295;GO:0045174;GO:0045174;GO:0045174;GO:0045174;GO:0055114;GO:0080151;GO:0080151;GO:0098869;	K21888	EC:1.8.5.1 2.5.1.18	Glutathione S-transferase DHAR2 [Source:UniProtKB/Swiss-Prot;Acc:Q9FRL8]	Q9FRL8	GO:0009636//response to toxic substance;GO:0010731//protein glutathionylation;GO:0010731//protein glutathionylation;GO:0010731//protein glutathionylation;GO:0055114//obsolete oxidation-reduction process;GO:0080151//positive regulation of salicylic acid mediated signaling pathway;GO:0080151//positive regulation of salicylic acid mediated signaling pathway;GO:0098869//cellular oxidant detoxificatio…	GO:0005737//cytoplasm;GO:0005739//mitochondrion;GO:0005829//cytosol;GO:0005829//cytosol;GO:0005829//cytosol;GO:0005886//plasma membrane;GO:0005886//plasma membrane;	GO:0004364//glutathione transferase activity;GO:0004364//glutathione transferase activity;GO:0005515//protein binding;GO:0016491//oxidoreductase activity;GO:0016740//transferase activity;GO:0043295//glutathione binding;GO:0043295//glutathione binding;GO:0045174//glutathione dehydrogenase (ascorbate) activity;GO:0045174//glutathione dehydrogenase (ascorbate) activity;GO:0045174//glutathione dehydr…	ko00480(Glutathione metabolism);ko00053(Ascorbate and aldarate metabolism)
AT1G51790	364.041	511.96	216.123	0.422148	-1.24418	4.15511e-12	4.30201e-10	1	19206615	19211971	-	4043	-	GO:0004672;GO:0004672;GO:0005515;GO:0005515;GO:0005524;GO:0005524;GO:0006468;GO:0006468;GO:0016020;GO:0016021;GO:0016021;GO:0016301;GO:0016310;GO:0004672;GO:0004672;GO:0005515;GO:0005524;GO:0005524;GO:0006468;GO:0006468;GO:0016020;GO:0016021;GO:0016021;GO:0016301;GO:0016310;GO:0004672;GO:0004672;GO:0005515;GO:0005524;GO:0005524;GO:0006468;GO:0006468;GO:0016020;GO:0016021;GO:0016021;GO:0016301;GO:…	-	-	Leucine-rich repeat protein kinase family protein [Source:TAIR;Acc:AT1G51790]	F4IB60	GO:0006468//protein phosphorylation;GO:0006468//protein phosphorylation;GO:0016310//phosphorylation;GO:0006468//protein phosphorylation;GO:0006468//protein phosphorylation;GO:0016310//phosphorylation;GO:0006468//protein phosphorylation;GO:0006468//protein phosphorylation;GO:0016310//phosphorylation;	GO:0016020//membrane;GO:0016021//integral component of membrane;GO:0016021//integral component of membrane;GO:0016020//membrane;GO:0016021//integral component of membrane;GO:0016021//integral component of membrane;GO:0016020//membrane;GO:0016021//integral component of membrane;GO:0016021//integral component of membrane;	GO:0004672//protein kinase activity;GO:0004672//protein kinase activity;GO:0005515//protein binding;GO:0005515//protein binding;GO:0005524//ATP binding;GO:0005524//ATP binding;GO:0016301//kinase activity;GO:0004672//protein kinase activity;GO:0004672//protein kinase activity;GO:0005515//protein binding;GO:0005524//ATP binding;GO:0005524//ATP binding;GO:0016301//kinase activity;GO:0004672//protein…	-
AT1G55850	2762.4	2176.16	3348.65	1.53879	0.621792	4.56878e-12	4.70946e-10	1	20876440	20879482	+	2570	CSLE1	GO:0000139;GO:0000139;GO:0005634;GO:0005783;GO:0005783;GO:0005794;GO:0005794;GO:0005794;GO:0005802;GO:0005802;GO:0005886;GO:0005886;GO:0005886;GO:0009833;GO:0009833;GO:0016020;GO:0016020;GO:0016020;GO:0016021;GO:0016021;GO:0016740;GO:0016757;GO:0016759;GO:0016760;GO:0016760;GO:0030244;GO:0030244;GO:0051753;GO:0071555;GO:0071555;GO:0097502;	-	-	Cellulose synthase-like protein E1 [Source:UniProtKB/Swiss-Prot;Acc:Q8VZK9]	Q8VZK9 W8PVZ2	GO:0009833//plant-type primary cell wall biogenesis;GO:0009833//plant-type primary cell wall biogenesis;GO:0030244//cellulose biosynthetic process;GO:0030244//cellulose biosynthetic process;GO:0071555//cell wall organization;GO:0071555//cell wall organization;GO:0097502//mannosylation;	GO:0000139//Golgi membrane;GO:0000139//Golgi membrane;GO:0005634//nucleus;GO:0005783//endoplasmic reticulum;GO:0005783//endoplasmic reticulum;GO:0005794//Golgi apparatus;GO:0005794//Golgi apparatus;GO:0005794//Golgi apparatus;GO:0005802//trans-Golgi network;GO:0005802//trans-Golgi network;GO:0005886//plasma membrane;GO:0005886//plasma membrane;GO:0005886//plasma membrane;GO:0016020//membrane;GO:0…	GO:0016740//transferase activity;GO:0016757//glycosyltransferase activity;GO:0016759//cellulose synthase activity;GO:0016760//cellulose synthase (UDP-forming) activity;GO:0016760//cellulose synthase (UDP-forming) activity;GO:0051753//mannan synthase activity;	-
AT2G25260	270.908	353.058	188.758	0.534639	-0.903363	5.24789e-12	5.38576e-10	2	10755524	10757947	-	1351	HPAT2	GO:0005794;GO:0005794;GO:0008150;GO:0016020;GO:0016021;GO:0016021;GO:0016740;GO:0016740;GO:0016757;GO:1990585;GO:1990585;	K20782	EC:2.4.2.58	Hydroxyproline O-arabinosyltransferase 2 [Source:UniProtKB/Swiss-Prot;Acc:Q494Q2]	Q494Q2 A0A384KWV8 A0A178VXC3	GO:0008150//biological_process;	GO:0005794//Golgi apparatus;GO:0005794//Golgi apparatus;GO:0016020//membrane;GO:0016021//integral component of membrane;GO:0016021//integral component of membrane;	GO:0016740//transferase activity;GO:0016740//transferase activity;GO:0016757//glycosyltransferase activity;GO:1990585//hydroxyproline O-arabinosyltransferase activity;GO:1990585//hydroxyproline O-arabinosyltransferase activity;	ko00514(Other types of O-glycan biosynthesis)
AT3G47790	165.55	234.993	96.1078	0.408982	-1.28989	5.41583e-12	5.52745e-10	3	17629530	17633942	+	3173	ABCA8	GO:0000166;GO:0005524;GO:0005524;GO:0005524;GO:0016020;GO:0016021;GO:0016021;GO:0016021;GO:0016887;GO:0016887;GO:0042626;GO:0042626;GO:0055085;GO:0055085;GO:0000166;GO:0005524;GO:0005524;GO:0005524;GO:0016020;GO:0016021;GO:0016021;GO:0016021;GO:0016887;GO:0016887;GO:0042626;GO:0042626;GO:0055085;GO:0055085;GO:0000166;GO:0005215;GO:0005319;GO:0005524;GO:0005524;GO:0005524;GO:0006869;GO:0006869;GO:…	-	-	ABC transporter A family member 8 [Source:UniProtKB/Swiss-Prot;Acc:Q8LPK0]	Q8LPK0	GO:0055085//transmembrane transport;GO:0055085//transmembrane transport;GO:0055085//transmembrane transport;GO:0055085//transmembrane transport;GO:0006869//lipid transport;GO:0006869//lipid transport;GO:0055085//transmembrane transport;GO:0055085//transmembrane transport;	GO:0016020//membrane;GO:0016021//integral component of membrane;GO:0016021//integral component of membrane;GO:0016021//integral component of membrane;GO:0016020//membrane;GO:0016021//integral component of membrane;GO:0016021//integral component of membrane;GO:0016021//integral component of membrane;GO:0016020//membrane;GO:0016021//integral component of membrane;GO:0016021//integral component of m…	GO:0000166//nucleotide binding;GO:0005524//ATP binding;GO:0005524//ATP binding;GO:0005524//ATP binding;GO:0016887//ATP hydrolysis activity;GO:0016887//ATP hydrolysis activity;GO:0042626//ATPase-coupled transmembrane transporter activity;GO:0042626//ATPase-coupled transmembrane transporter activity;GO:0000166//nucleotide binding;GO:0005524//ATP binding;GO:0005524//ATP binding;GO:0005524//ATP bindi…	-
AT4G03480	23.5922	44.329	2.85534	0.0644125	-3.95652	5.4332e-12	5.52745e-10	4	1545470	1548871	-	2534	-	GO:0005515;GO:0016020;GO:0016020;GO:0016020;GO:0016021;GO:0016021;GO:0016021;GO:0031347;GO:0031347;GO:0071446;GO:0071446;GO:2000031;GO:2000031;GO:0005515;GO:0016020;GO:0016021;GO:0016021;GO:0016021;GO:0031347;GO:0031347;GO:0071446;GO:0071446;GO:2000031;GO:2000031;	-	-	Ankyrin repeat family protein [Source:UniProtKB/TrEMBL;Acc:F4JG86]	A0A1P8B6T3	GO:0031347//regulation of defense response;GO:0031347//regulation of defense response;GO:0071446//cellular response to salicylic acid stimulus;GO:0071446//cellular response to salicylic acid stimulus;GO:2000031//regulation of salicylic acid mediated signaling pathway;GO:2000031//regulation of salicylic acid mediated signaling pathway;GO:0031347//regulation of defense response;GO:0031347//regulati…	GO:0016020//membrane;GO:0016020//membrane;GO:0016020//membrane;GO:0016021//integral component of membrane;GO:0016021//integral component of membrane;GO:0016021//integral component of membrane;GO:0016020//membrane;GO:0016021//integral component of membrane;GO:0016021//integral component of membrane;GO:0016021//integral component of membrane;	GO:0005515//protein binding;GO:0005515//protein binding;	-
AT1G72100	33.795	2.91939	64.6707	22.1522	4.46938	5.89129e-12	5.96755e-10	1	27127170	27128978	+	1690	-	GO:0016020;GO:0016021;GO:0016021;GO:1990457;GO:1990457;	-	-	Late embryogenesis abundant domain-containing protein / LEA domain-containing protein [Source:UniProtKB/TrEMBL;Acc:Q9C7H3]	Q9C7H3	-	GO:0016020//membrane;GO:0016021//integral component of membrane;GO:0016021//integral component of membrane;GO:1990457//pexophagosome;GO:1990457//pexophagosome;	-	-
AT1G75030	146.175	232.927	59.4244	0.255121	-1.97075	6.04474e-12	6.08622e-10	1	28174187	28175456	+	1173	ATLP-3	GO:0005576;GO:0006952;	-	-	At1g75030 [Source:UniProtKB/TrEMBL;Acc:Q9C9P9]	Q9C9P9 A0A178W858	GO:0006952//defense response;	GO:0005576//extracellular region;	-	-
AT3G58550	395.463	540.921	250.005	0.462184	-1.11346	6.06047e-12	6.08622e-10	3	21649364	21650347	-	790	-	GO:0031225;GO:0031225;	-	-	At3g58550 [Source:UniProtKB/TrEMBL;Acc:Q9M2G1]	Q9M2G1 A0A384KKJ8	-	GO:0031225//anchored component of membrane;GO:0031225//anchored component of membrane;	-	-
AT5G10770	6879.12	4968.33	8789.91	1.76919	0.823087	6.29257e-12	6.2923e-10	5	3403021	3405571	-	1975	-	GO:0003677;GO:0004190;GO:0004190;GO:0004190;GO:0005886;GO:0005886;GO:0006508;GO:0006508;GO:0006508;GO:0008233;GO:0016020;GO:0016787;GO:0030163;GO:0031225;GO:0031225;	-	-	Aspartyl protease family protein At5g10770 [Source:UniProtKB/Swiss-Prot;Acc:Q8S9J6]	Q8S9J6 A0A654G013	GO:0006508//proteolysis;GO:0006508//proteolysis;GO:0006508//proteolysis;GO:0030163//protein catabolic process;	GO:0005886//plasma membrane;GO:0005886//plasma membrane;GO:0016020//membrane;GO:0031225//anchored component of membrane;GO:0031225//anchored component of membrane;	GO:0003677//DNA binding;GO:0004190//aspartic-type endopeptidase activity;GO:0004190//aspartic-type endopeptidase activity;GO:0004190//aspartic-type endopeptidase activity;GO:0008233//peptidase activity;GO:0016787//hydrolase activity;	-
AT5G46040	32.4718	53.6264	11.3172	0.211038	-2.24442	6.35916e-12	6.33183e-10	5	18671397	18673551	-	1761	NPF5.3	GO:0009624;GO:0009624;GO:0015333;GO:0016020;GO:0016020;GO:0016020;GO:0016021;GO:0016021;GO:0022857;GO:0022857;GO:0035673;GO:0042937;GO:0042937;GO:0042939;GO:0055085;GO:0055085;GO:1904680;	-	-	Protein NRT1/ PTR FAMILY 5.3 [Source:UniProtKB/Swiss-Prot;Acc:Q9FNL8]	Q9FNL8	GO:0009624//response to nematode;GO:0009624//response to nematode;GO:0042939//tripeptide transport;GO:0055085//transmembrane transport;GO:0055085//transmembrane transport;	GO:0016020//membrane;GO:0016020//membrane;GO:0016020//membrane;GO:0016021//integral component of membrane;GO:0016021//integral component of membrane;	GO:0015333//peptide:proton symporter activity;GO:0022857//transmembrane transporter activity;GO:0022857//transmembrane transporter activity;GO:0035673//oligopeptide transmembrane transporter activity;GO:0042937//tripeptide transmembrane transporter activity;GO:0042937//tripeptide transmembrane transporter activity;GO:1904680//peptide transmembrane transporter activity;	-
AT1G21100	3187.14	4895.14	1479.14	0.302164	-1.7266	7.6444e-12	7.5793e-10	1	7386762	7388512	-	1545	IGMT1	GO:0005515;GO:0005515;GO:0005829;GO:0008168;GO:0008168;GO:0008168;GO:0008168;GO:0008171;GO:0008171;GO:0008171;GO:0008757;GO:0008757;GO:0016740;GO:0019438;GO:0019438;GO:0032259;GO:0032259;GO:0042343;GO:0042343;GO:0046983;GO:0046983;	K22703	EC:2.1.1.-	Indole glucosinolate O-methyltransferase 1 [Source:UniProtKB/Swiss-Prot;Acc:Q9LPU5]	Q9LPU5 A0A654EBL9	GO:0019438//aromatic compound biosynthetic process;GO:0019438//aromatic compound biosynthetic process;GO:0032259//methylation;GO:0032259//methylation;GO:0042343//indole glucosinolate metabolic process;GO:0042343//indole glucosinolate metabolic process;	GO:0005829//cytosol;	GO:0005515//protein binding;GO:0005515//protein binding;GO:0008168//methyltransferase activity;GO:0008168//methyltransferase activity;GO:0008168//methyltransferase activity;GO:0008168//methyltransferase activity;GO:0008171//O-methyltransferase activity;GO:0008171//O-methyltransferase activity;GO:0008171//O-methyltransferase activity;GO:0008757//S-adenosylmethionine-dependent methyltransferase act…	-
AT1G12805	12.3851	23.7347	1.03539	0.0436235	-4.51875	8.64518e-12	8.53538e-10	1	4366577	4367136	+	560	-	GO:0008150;	-	-	Nucleotide binding protein [Source:UniProtKB/TrEMBL;Acc:Q3EDD5]	A0A654EBB3 Q3EDD5	GO:0008150//biological_process;	-	-	-
AT1G09080	54.8768	100.359	9.3943	0.0936066	-3.41725	9.03823e-12	8.88595e-10	1	2929217	2931850	-	2125	MED37B	GO:0000166;GO:0005524;GO:0005524;GO:0005783;GO:0000166;GO:0005524;GO:0005524;GO:0005524;GO:0005634;GO:0005634;GO:0005634;GO:0005737;GO:0005737;GO:0005783;GO:0005788;GO:0005788;GO:0005788;GO:0006986;GO:0006986;GO:0009860;GO:0009860;GO:0016020;GO:0016020;GO:0016592;GO:0016592;GO:0016887;GO:0016887;GO:0030433;GO:0030433;GO:0030968;GO:0030968;GO:0031072;GO:0031072;GO:0034605;GO:0034620;GO:0034620;GO:…	K09490	EC:3.6.4.10	Probable mediator of RNA polymerase II transcription subunit 37b [Source:UniProtKB/Swiss- Prot;Acc:Q8H1B3]	Q8H1B3	GO:0006986//response to unfolded protein;GO:0006986//response to unfolded protein;GO:0009860//pollen tube growth;GO:0009860//pollen tube growth;GO:0030433//ubiquitin-dependent ERAD pathway;GO:0030433//ubiquitin-dependent ERAD pathway;GO:0030968//endoplasmic reticulum unfolded protein response;GO:0030968//endoplasmic reticulum unfolded protein response;GO:0034605//cellular response to heat;GO:0034…	GO:0005783//endoplasmic reticulum;GO:0005634//nucleus;GO:0005634//nucleus;GO:0005634//nucleus;GO:0005737//cytoplasm;GO:0005737//cytoplasm;GO:0005783//endoplasmic reticulum;GO:0005788//endoplasmic reticulum lumen;GO:0005788//endoplasmic reticulum lumen;GO:0005788//endoplasmic reticulum lumen;GO:0016020//membrane;GO:0016020//membrane;GO:0016592//mediator complex;GO:0016592//mediator complex;GO:0034…	GO:0000166//nucleotide binding;GO:0005524//ATP binding;GO:0005524//ATP binding;GO:0000166//nucleotide binding;GO:0005524//ATP binding;GO:0005524//ATP binding;GO:0005524//ATP binding;GO:0016887//ATP hydrolysis activity;GO:0016887//ATP hydrolysis activity;GO:0031072//heat shock protein binding;GO:0031072//heat shock protein binding;GO:0044183//protein folding chaperone;GO:0044183//protein folding c…	ko05417(Lipid and atherosclerosis);ko05022(Pathways of neurodegeneration - multiple diseases);ko05020(Prion disease);ko05014(Amyotrophic lateral sclerosis);ko05012(Parkinson disease);ko04918(Thyroid hormone synthesis);ko04612(Antigen processing and presentation);ko04141(Protein processing in endoplasmic reticulum);ko03060(Protein export)
AT5G26340	974.278	704.453	1244.1	1.76606	0.820531	9.10963e-12	8.91867e-10	5	9243398	9247540	-	2580	STP13	GO:0005351;GO:0005355;GO:0005358;GO:0005358;GO:0005886;GO:0005886;GO:0005886;GO:0005887;GO:0008643;GO:0008645;GO:0008645;GO:0009414;GO:0009414;GO:0009506;GO:0009506;GO:0009536;GO:0009651;GO:0009651;GO:0009679;GO:0009679;GO:0009737;GO:0009737;GO:0015145;GO:0015145;GO:0015293;GO:0015749;GO:0015749;GO:0016020;GO:0016020;GO:0016020;GO:0016021;GO:0016021;GO:0016021;GO:0022857;GO:0022857;GO:0055085;GO:…	K24193	-	STP13 [Source:UniProtKB/TrEMBL;Acc:A0A178UHA7]	Q94AZ2 A0A178UHA7	GO:0008643//carbohydrate transport;GO:0008645//hexose transmembrane transport;GO:0008645//hexose transmembrane transport;GO:0009414//response to water deprivation;GO:0009414//response to water deprivation;GO:0009651//response to salt stress;GO:0009651//response to salt stress;GO:0009737//response to abscisic acid;GO:0009737//response to abscisic acid;GO:0015749//monosaccharide transmembrane trans…	GO:0005886//plasma membrane;GO:0005886//plasma membrane;GO:0005886//plasma membrane;GO:0005887//integral component of plasma membrane;GO:0009506//plasmodesma;GO:0009506//plasmodesma;GO:0009536//plastid;GO:0016020//membrane;GO:0016020//membrane;GO:0016020//membrane;GO:0016021//integral component of membrane;GO:0016021//integral component of membrane;GO:0016021//integral component of membrane;	GO:0005351//carbohydrate:proton symporter activity;GO:0005355//glucose transmembrane transporter activity;GO:0005358//high-affinity glucose:proton symporter activity;GO:0005358//high-affinity glucose:proton symporter activity;GO:0009679//hexose:proton symporter activity;GO:0009679//hexose:proton symporter activity;GO:0015145//monosaccharide transmembrane transporter activity;GO:0015145//monosacch…	-
AT4G37940	75.5787	110.61	40.5477	0.366583	-1.44779	9.67164e-12	9.42944e-10	4	17835217	17838969	-	2266	AGL21	GO:0000977;GO:0000977;GO:0003677;GO:0003677;GO:0003677;GO:0003700;GO:0003700;GO:0003700;GO:0005515;GO:0005515;GO:0005634;GO:0005634;GO:0005634;GO:0005634;GO:0006351;GO:0006355;GO:0006355;GO:0008134;GO:0008134;GO:0045944;GO:0045944;GO:0046983;GO:0046983;GO:0000977;GO:0000977;GO:0003677;GO:0003677;GO:0003677;GO:0003700;GO:0003700;GO:0005634;GO:0005634;GO:0005634;GO:0006351;GO:0006355;GO:0006355;GO:…	K09264	-	Agamous-like MADS-box protein AGL21 [Source:UniProtKB/Swiss-Prot;Acc:Q9SZJ6]	Q9SZJ6 Q29PR0 A0A5S9XZN1	GO:0006351//transcription, DNA-templated;GO:0006355//regulation of transcription, DNA-templated;GO:0006355//regulation of transcription, DNA-templated;GO:0045944//positive regulation of transcription by RNA polymerase II;GO:0045944//positive regulation of transcription by RNA polymerase II;GO:0006351//transcription, DNA-templated;GO:0006355//regulation of transcription, DNA-templated;GO:0006355//…	GO:0005634//nucleus;GO:0005634//nucleus;GO:0005634//nucleus;GO:0005634//nucleus;GO:0005634//nucleus;GO:0005634//nucleus;GO:0005634//nucleus;GO:0005634//nucleus;GO:0005634//nucleus;GO:0005634//nucleus;GO:0005634//nucleus;GO:0005634//nucleus;	GO:0000977//RNA polymerase II transcription regulatory region sequence-specific DNA binding;GO:0000977//RNA polymerase II transcription regulatory region sequence-specific DNA binding;GO:0003677//DNA binding;GO:0003677//DNA binding;GO:0003677//DNA binding;GO:0003700//DNA-binding transcription factor activity;GO:0003700//DNA-binding transcription factor activity;GO:0003700//DNA-binding transcripti…	-
AT1G07560	162.285	219.019	105.55	0.481922	-1.05313	1.15049e-11	1.11702e-09	1	2327315	2331148	+	2673	-	GO:0000166;GO:0004672;GO:0004672;GO:0004674;GO:0004674;GO:0005515;GO:0005515;GO:0005524;GO:0005524;GO:0005524;GO:0006468;GO:0006468;GO:0016020;GO:0016021;GO:0016021;GO:0016301;GO:0016310;GO:0016740;	-	-	Probable LRR receptor-like serine/threonine-protein kinase At1g07560 [Source:UniProtKB/Swiss-Prot;Acc:C0LGD9]	C0LGD9	GO:0006468//protein phosphorylation;GO:0006468//protein phosphorylation;GO:0016310//phosphorylation;	GO:0016020//membrane;GO:0016021//integral component of membrane;GO:0016021//integral component of membrane;	GO:0000166//nucleotide binding;GO:0004672//protein kinase activity;GO:0004672//protein kinase activity;GO:0004674//protein serine/threonine kinase activity;GO:0004674//protein serine/threonine kinase activity;GO:0005515//protein binding;GO:0005515//protein binding;GO:0005524//ATP binding;GO:0005524//ATP binding;GO:0005524//ATP binding;GO:0016301//kinase activity;GO:0016740//transferase activity;	-
AT3G18400	124.355	176.059	72.6503	0.412648	-1.27702	1.66951e-11	1.61425e-09	3	6318409	6320712	-	1400	anac058	GO:0003677;GO:0003677;GO:0003700;GO:0003700;GO:0005634;GO:0006355;GO:0006355;	-	-	NAC domain containing protein 58 [Source:UniProtKB/TrEMBL;Acc:Q9LS50]	Q9LS50 A0A654F8E4	GO:0006355//regulation of transcription, DNA-templated;GO:0006355//regulation of transcription, DNA-templated;	GO:0005634//nucleus;	GO:0003677//DNA binding;GO:0003677//DNA binding;GO:0003700//DNA-binding transcription factor activity;GO:0003700//DNA-binding transcription factor activity;	-
AT1G60050	19.3994	4.12278	34.676	8.41083	3.07225	1.78132e-11	1.71527e-09	1	22121375	22123881	-	1479	-	GO:0005886;GO:0005886;GO:0016020;GO:0016020;GO:0016020;GO:0016021;GO:0016021;GO:0016021;GO:0022857;GO:0022857;GO:0055085;	-	-	WAT1-related protein [Source:UniProtKB/TrEMBL;Acc:A0A178WGH0]	Q9ZUI8 A0A178WGH0	GO:0055085//transmembrane transport;	GO:0005886//plasma membrane;GO:0005886//plasma membrane;GO:0016020//membrane;GO:0016020//membrane;GO:0016020//membrane;GO:0016021//integral component of membrane;GO:0016021//integral component of membrane;GO:0016021//integral component of membrane;	GO:0022857//transmembrane transporter activity;GO:0022857//transmembrane transporter activity;	-
AT4G26470	168.638	235.289	101.987	0.433453	-1.20605	1.87936e-11	1.80226e-09	4	13370951	13372460	+	1325	-	GO:0005509;GO:0005509;GO:0005509;GO:0005509;GO:0005634;GO:0005737;GO:0005737;GO:0019722;GO:0030234;GO:0046872;GO:0051300;GO:0005509;GO:0005509;	K13448	-	Calcium-binding EF-hand family protein [Source:TAIR;Acc:AT4G26470]	Q52K82 A0A178UXI5	GO:0019722//calcium-mediated signaling;GO:0051300//spindle pole body organization;	GO:0005634//nucleus;GO:0005737//cytoplasm;GO:0005737//cytoplasm;	GO:0005509//calcium ion binding;GO:0005509//calcium ion binding;GO:0005509//calcium ion binding;GO:0005509//calcium ion binding;GO:0030234//enzyme regulator activity;GO:0046872//metal ion binding;GO:0005509//calcium ion binding;GO:0005509//calcium ion binding;	ko04626(Plant-pathogen interaction)
AT4G13300	30.0066	49.8675	10.1458	0.203455	-2.29722	1.91101e-11	1.82513e-09	4	7742871	7746394	-	1696	TPS13	GO:0000287;GO:0000287;GO:0005737;GO:0005737;GO:0009611;GO:0009611;GO:0009975;GO:0009975;GO:0009975;GO:0010333;GO:0010333;GO:0016106;GO:0016106;GO:0016114;GO:0016829;GO:0016829;GO:0016829;GO:0045338;GO:0045338;GO:0046872;GO:0051762;GO:0051762;GO:0052683;GO:0052683;	K15795	EC:4.2.3.40	(Z)-gamma-bisabolene synthase 2 [Source:UniProtKB/Swiss-Prot;Acc:Q9T0K1]	Q9T0K1	GO:0009611//response to wounding;GO:0009611//response to wounding;GO:0016106//sesquiterpenoid biosynthetic process;GO:0016106//sesquiterpenoid biosynthetic process;GO:0016114//terpenoid biosynthetic process;GO:0045338//farnesyl diphosphate metabolic process;GO:0045338//farnesyl diphosphate metabolic process;GO:0051762//sesquiterpene biosynthetic process;GO:0051762//sesquiterpene biosynthetic proc…	GO:0005737//cytoplasm;GO:0005737//cytoplasm;	GO:0000287//magnesium ion binding;GO:0000287//magnesium ion binding;GO:0009975//cyclase activity;GO:0009975//cyclase activity;GO:0009975//cyclase activity;GO:0010333//terpene synthase activity;GO:0010333//terpene synthase activity;GO:0016829//lyase activity;GO:0016829//lyase activity;GO:0016829//lyase activity;GO:0046872//metal ion binding;GO:0052683//(Z)-gamma-bisabolene synthase activity;GO:005…	ko00909(Sesquiterpenoid and triterpenoid biosynthesis)
AT1G04560	74.0325	5.2917	142.773	26.9806	4.75385	1.97514e-11	1.87871e-09	1	1244947	1246059	+	855	-	GO:0008150;GO:0016020;GO:0016021;GO:0016021;	-	-	AWPM-19-like family protein [Source:UniProtKB/TrEMBL;Acc:O23029]	O23029 A0A178WQ99	GO:0008150//biological_process;	GO:0016020//membrane;GO:0016021//integral component of membrane;GO:0016021//integral component of membrane;	-	-
AT4G05200	408.498	586.867	230.13	0.392133	-1.35059	2.01709e-11	1.91084e-09	4	2679723	2682384	-	2173	CRK25	GO:0000166;GO:0004672;GO:0004672;GO:0004674;GO:0004674;GO:0004674;GO:0005524;GO:0005524;GO:0005524;GO:0005886;GO:0005886;GO:0006468;GO:0006468;GO:0006468;GO:0016020;GO:0016021;GO:0016021;GO:0016301;GO:0016310;GO:0016740;GO:0042742;GO:0042742;GO:0000166;GO:0004672;GO:0004672;GO:0004674;GO:0005524;GO:0005524;GO:0005524;GO:0006468;GO:0006468;GO:0016020;GO:0016021;GO:0016021;GO:0016301;GO:0016310;GO:…	-	-	cysteine-rich RLK (RECEPTOR-like protein kinase) 25 [Source:TAIR;Acc:AT4G05200]	Q9M0X5	GO:0006468//protein phosphorylation;GO:0006468//protein phosphorylation;GO:0006468//protein phosphorylation;GO:0016310//phosphorylation;GO:0042742//defense response to bacterium;GO:0042742//defense response to bacterium;GO:0006468//protein phosphorylation;GO:0006468//protein phosphorylation;GO:0016310//phosphorylation;	GO:0005886//plasma membrane;GO:0005886//plasma membrane;GO:0016020//membrane;GO:0016021//integral component of membrane;GO:0016021//integral component of membrane;GO:0016020//membrane;GO:0016021//integral component of membrane;GO:0016021//integral component of membrane;	GO:0000166//nucleotide binding;GO:0004672//protein kinase activity;GO:0004672//protein kinase activity;GO:0004674//protein serine/threonine kinase activity;GO:0004674//protein serine/threonine kinase activity;GO:0004674//protein serine/threonine kinase activity;GO:0005524//ATP binding;GO:0005524//ATP binding;GO:0005524//ATP binding;GO:0016301//kinase activity;GO:0016740//transferase activity;GO:0…	-
AT1G09500	18.3175	3.85821	32.7768	8.49533	3.08667	2.10574e-11	1.98678e-09	1	3066674	3068796	+	1931	-	GO:0003824;GO:0003824;GO:0004022;GO:0004022;GO:0005515;GO:0016491;GO:0016491;GO:0016616;GO:0016616;GO:0050662;GO:0055114;GO:0003824;GO:0003824;GO:0050662;GO:0003824;GO:0003824;GO:0050662;	-	-	At1g09500/F14J9_16 [Source:UniProtKB/TrEMBL;Acc:O80533]	B9DG15	GO:0055114//obsolete oxidation-reduction process;	-	GO:0003824//catalytic activity;GO:0003824//catalytic activity;GO:0004022//alcohol dehydrogenase (NAD+) activity;GO:0004022//alcohol dehydrogenase (NAD+) activity;GO:0005515//protein binding;GO:0016491//oxidoreductase activity;GO:0016491//oxidoreductase activity;GO:0016616//oxidoreductase activity, acting on the CH-OH group of donors, NAD or NADP as acceptor;GO:0016616//oxidoreductase activity, ac…	-
AT3G55150	105.69	155.34	56.0395	0.360755	-1.47091	2.16032e-11	2.03009e-09	3	20440491	20442650	-	2160	ATEXO70H1	GO:0000145;GO:0000145;GO:0002237;GO:0005634;GO:0005829;GO:0006887;GO:0006887;GO:0006887;GO:0006952;GO:0009617;GO:0009620;GO:0012505;GO:0015031;GO:0016020;GO:0031982;GO:0045335;GO:1900426;	K07195	-	Exocyst complex component EXO70H1 [Source:UniProtKB/Swiss-Prot;Acc:Q8VY27]	Q8VY27	GO:0002237//response to molecule of bacterial origin;GO:0006887//exocytosis;GO:0006887//exocytosis;GO:0006887//exocytosis;GO:0006952//defense response;GO:0009617//response to bacterium;GO:0009620//response to fungus;GO:0015031//protein transport;GO:1900426//positive regulation of defense response to bacterium;	GO:0000145//exocyst;GO:0000145//exocyst;GO:0005634//nucleus;GO:0005829//cytosol;GO:0012505//endomembrane system;GO:0016020//membrane;GO:0031982//vesicle;GO:0045335//phagocytic vesicle;	-	ko05132(Salmonella infection);ko04910(Insulin signaling pathway)
AT1G01560	30.794	50.796	10.7919	0.212456	-2.23476	2.24755e-11	2.10361e-09	1	202103	204440	+	1848	MPK11	GO:0000165;GO:0000166;GO:0004672;GO:0004672;GO:0004674;GO:0004707;GO:0004707;GO:0004707;GO:0005524;GO:0005524;GO:0005524;GO:0005622;GO:0006468;GO:0006468;GO:0016301;GO:0016310;GO:0016740;GO:0000165;GO:0000166;GO:0004672;GO:0004672;GO:0004674;GO:0004707;GO:0004707;GO:0004707;GO:0004707;GO:0004707;GO:0005515;GO:0005524;GO:0005524;GO:0005524;GO:0005622;GO:0005634;GO:0005634;GO:0005737;GO:0005737;GO:…	K04464	EC:2.7.11.24	Mitogen-activated protein kinase 11 [Source:UniProtKB/Swiss-Prot;Acc:Q9LMM5]	Q9LMM5 A0A178W1B0	GO:0000165//MAPK cascade;GO:0006468//protein phosphorylation;GO:0006468//protein phosphorylation;GO:0016310//phosphorylation;GO:0000165//MAPK cascade;GO:0006468//protein phosphorylation;GO:0006468//protein phosphorylation;GO:0009737//response to abscisic acid;GO:0009737//response to abscisic acid;GO:0010468//regulation of gene expression;GO:0010468//regulation of gene expression;GO:0016310//phosp…	GO:0005622//intracellular anatomical structure;GO:0005622//intracellular anatomical structure;GO:0005634//nucleus;GO:0005634//nucleus;GO:0005737//cytoplasm;GO:0005737//cytoplasm;GO:0005829//cytosol;GO:0005829//cytosol;	GO:0000166//nucleotide binding;GO:0004672//protein kinase activity;GO:0004672//protein kinase activity;GO:0004674//protein serine/threonine kinase activity;GO:0004707//MAP kinase activity;GO:0004707//MAP kinase activity;GO:0004707//MAP kinase activity;GO:0005524//ATP binding;GO:0005524//ATP binding;GO:0005524//ATP binding;GO:0016301//kinase activity;GO:0016740//transferase activity;GO:0000166//nu…	ko05418(Fluid shear stress and atherosclerosis);ko05206(MicroRNAs in cancer);ko04921(Oxytocin signaling pathway);ko04912(GnRH signaling pathway);ko04722(Neurotrophin signaling pathway);ko04657(IL-17 signaling pathway);ko04540(Gap junction);ko04139(Mitophagy - yeast);ko04138(Autophagy - yeast);ko04011(MAPK signaling pathway - yeast);ko04010(MAPK signaling pathway)
AT4G15920	474.276	595.601	352.951	0.592596	-0.754878	2.34889e-11	2.18971e-09	4	9030486	9033648	-	1287	SWEET17	GO:0005353;GO:0005515;GO:0005773;GO:0005774;GO:0005886;GO:0006995;GO:0007623;GO:0008643;GO:0008643;GO:0009646;GO:0009705;GO:0009750;GO:0015755;GO:0016020;GO:0016021;GO:0016021;GO:0016021;GO:0016021;GO:0051119;GO:0051119;GO:0051260;GO:0070417;GO:1902334;	K15382	-	Nodulin MtN3 family protein [Source:TAIR;Acc:AT4G15920]	Q84WN3	GO:0006995//cellular response to nitrogen starvation;GO:0007623//circadian rhythm;GO:0008643//carbohydrate transport;GO:0008643//carbohydrate transport;GO:0009646//response to absence of light;GO:0009750//response to fructose;GO:0015755//fructose transmembrane transport;GO:0051260//protein homooligomerization;GO:0070417//cellular response to cold;GO:1902334//fructose export from vacuole to cytopl…	GO:0005773//vacuole;GO:0005774//vacuolar membrane;GO:0005886//plasma membrane;GO:0009705//plant-type vacuole membrane;GO:0016020//membrane;GO:0016021//integral component of membrane;GO:0016021//integral component of membrane;GO:0016021//integral component of membrane;GO:0016021//integral component of membrane;	GO:0005353//fructose transmembrane transporter activity;GO:0005515//protein binding;GO:0051119//sugar transmembrane transporter activity;GO:0051119//sugar transmembrane transporter activity;	-
AT5G47240	346.377	248.655	444.1	1.78601	0.836742	2.77366e-11	2.57543e-09	5	19183523	19185644	+	1657	atnudt8	GO:0016787;GO:0016787;GO:0016787;GO:0046872;GO:0005829;GO:0005829;GO:0007165;GO:0009611;GO:0009611;GO:0016787;GO:0016787;GO:0016787;GO:0035529;GO:0035529;GO:0046872;GO:0046872;GO:0047631;GO:0047631;GO:0051287;GO:0051287;	-	-	nudix hydrolase homolog 8 [Source:TAIR;Acc:AT5G47240]	Q8L7W2 A0A5S9YBU1	GO:0007165//signal transduction;GO:0009611//response to wounding;GO:0009611//response to wounding;	GO:0005829//cytosol;GO:0005829//cytosol;	GO:0016787//hydrolase activity;GO:0016787//hydrolase activity;GO:0016787//hydrolase activity;GO:0046872//metal ion binding;GO:0016787//hydrolase activity;GO:0016787//hydrolase activity;GO:0016787//hydrolase activity;GO:0035529//NADH pyrophosphatase activity;GO:0035529//NADH pyrophosphatase activity;GO:0046872//metal ion binding;GO:0046872//metal ion binding;GO:0047631//ADP-ribose diphosphatase ac…	-
AT1G33790	1089.04	768.983	1409.1	1.83242	0.873746	2.87918e-11	2.66284e-09	1	12256474	12260638	+	2759	JAL4	GO:0030246;GO:0030246;GO:0030246;GO:0030246;GO:0030246;GO:0030246;GO:0030246;GO:0030246;GO:0030246;GO:0009507;GO:0030246;GO:0030246;GO:0030246;GO:0030246;GO:0030246;GO:0030246;GO:0030246;	-	-	Jacalin-related lectin 4 [Source:UniProtKB/Swiss- Prot;Acc:Q9LQ31]	Q9LQ31	-	GO:0009507//chloroplast;	GO:0030246//carbohydrate binding;GO:0030246//carbohydrate binding;GO:0030246//carbohydrate binding;GO:0030246//carbohydrate binding;GO:0030246//carbohydrate binding;GO:0030246//carbohydrate binding;GO:0030246//carbohydrate binding;GO:0030246//carbohydrate binding;GO:0030246//carbohydrate binding;GO:0030246//carbohydrate binding;GO:0030246//carbohydrate binding;GO:0030246//carbohydrate binding;GO:…	-
AT2G28270	17.8196	32.0648	3.57442	0.111475	-3.16521	2.90941e-11	2.6802e-09	2	12053542	12054538	+	997	-	-	-	-	Cysteine/Histidine-rich C1 domain family protein [Source:UniProtKB/TrEMBL;Acc:Q9SL28]	A0A178VWF4 Q9SL28	-	-	-	-
AT3G51360	54.6434	85.405	23.8818	0.27963	-1.83841	3.0639e-11	2.80683e-09	3	19064203	19066734	-	2182	-	GO:0004190;GO:0004190;GO:0006508;GO:0006508;GO:0006508;GO:0008233;GO:0004190;GO:0004190;GO:0006508;GO:0006508;GO:0006508;GO:0008233;GO:0016787;GO:0004190;GO:0004190;GO:0004190;GO:0006508;GO:0006508;GO:0006508;GO:0008233;GO:0016787;GO:0004190;GO:0004190;GO:0006508;GO:0006508;GO:0006508;GO:0008233;GO:0016787;GO:0004190;GO:0004190;GO:0006508;GO:0006508;GO:0006508;GO:0008233;GO:0016787;GO:0004190;GO:…	-	-	Eukaryotic aspartyl protease family protein [Source:UniProtKB/TrEMBL;Acc:A0A1I9LQZ6]	A0A1I9LQZ5	GO:0006508//proteolysis;GO:0006508//proteolysis;GO:0006508//proteolysis;GO:0006508//proteolysis;GO:0006508//proteolysis;GO:0006508//proteolysis;GO:0006508//proteolysis;GO:0006508//proteolysis;GO:0006508//proteolysis;GO:0006508//proteolysis;GO:0006508//proteolysis;GO:0006508//proteolysis;GO:0006508//proteolysis;GO:0006508//proteolysis;GO:0006508//proteolysis;GO:0006508//proteolysis;GO:0006508//pro…	GO:0016020//membrane;GO:0016021//integral component of membrane;	GO:0004190//aspartic-type endopeptidase activity;GO:0004190//aspartic-type endopeptidase activity;GO:0008233//peptidase activity;GO:0004190//aspartic-type endopeptidase activity;GO:0004190//aspartic-type endopeptidase activity;GO:0008233//peptidase activity;GO:0016787//hydrolase activity;GO:0004190//aspartic-type endopeptidase activity;GO:0004190//aspartic-type endopeptidase activity;GO:0004190//…	-
AT1G79410	539.239	405.991	672.486	1.6564	0.728055	3.07085e-11	2.80683e-09	1	29867854	29869784	-	1931	OCT5	GO:0000166;GO:0005524;GO:0005524;GO:0005739;GO:0005773;GO:0005774;GO:0006811;GO:0006811;GO:0009705;GO:0009705;GO:0016020;GO:0016021;GO:0016021;GO:0016021;GO:0022857;GO:0022857;GO:0042631;GO:0042631;GO:0055085;GO:0055085;GO:0070417;GO:0070417;GO:0071472;GO:0071472;	-	-	Organic cation/carnitine transporter 5 [Source:UniProtKB/Swiss-Prot;Acc:Q9SAK7]	Q9SAK7 A0A654EQD3	GO:0006811//ion transport;GO:0006811//ion transport;GO:0042631//cellular response to water deprivation;GO:0042631//cellular response to water deprivation;GO:0055085//transmembrane transport;GO:0055085//transmembrane transport;GO:0070417//cellular response to cold;GO:0070417//cellular response to cold;GO:0071472//cellular response to salt stress;GO:0071472//cellular response to salt stress;	GO:0005739//mitochondrion;GO:0005773//vacuole;GO:0005774//vacuolar membrane;GO:0009705//plant-type vacuole membrane;GO:0009705//plant-type vacuole membrane;GO:0016020//membrane;GO:0016021//integral component of membrane;GO:0016021//integral component of membrane;GO:0016021//integral component of membrane;	GO:0000166//nucleotide binding;GO:0005524//ATP binding;GO:0005524//ATP binding;GO:0022857//transmembrane transporter activity;GO:0022857//transmembrane transporter activity;	-
AT2G14560	20.1199	39.4595	0.780346	0.0197759	-5.66011	3.41872e-11	3.11263e-09	2	6213617	6215932	+	2232	LURP1	GO:0005739;GO:0009751;GO:0009751;GO:0050832;GO:0050832;	-	-	Protein of unknown function (DUF567) [Source:TAIR;Acc:AT2G14560]	Q9ZQR8 A0A5S9WY14	GO:0009751//response to salicylic acid;GO:0009751//response to salicylic acid;GO:0050832//defense response to fungus;GO:0050832//defense response to fungus;	GO:0005739//mitochondrion;	-	-
AT1G51890	367.318	530.692	203.945	0.384301	-1.37969	3.7459e-11	3.38438e-09	1	19274604	19278798	-	3339	-	GO:0000166;GO:0004672;GO:0004672;GO:0005524;GO:0005524;GO:0005524;GO:0006468;GO:0006468;GO:0016020;GO:0016021;GO:0016021;GO:0016301;GO:0016310;GO:0016740;GO:0000166;GO:0004672;GO:0004672;GO:0005524;GO:0005524;GO:0005524;GO:0006468;GO:0006468;GO:0016020;GO:0016021;GO:0016021;GO:0016301;GO:0016310;GO:0016740;GO:0000166;GO:0004672;GO:0004672;GO:0004674;GO:0005515;GO:0005524;GO:0005524;GO:0005524;GO:…	-	-	Leucine-rich repeat protein kinase family protein [Source:TAIR;Acc:AT1G51890]	C0LGG6	GO:0006468//protein phosphorylation;GO:0006468//protein phosphorylation;GO:0016310//phosphorylation;GO:0006468//protein phosphorylation;GO:0006468//protein phosphorylation;GO:0016310//phosphorylation;GO:0006468//protein phosphorylation;GO:0006468//protein phosphorylation;GO:0016310//phosphorylation;GO:0006468//protein phosphorylation;GO:0006468//protein phosphorylation;GO:0016310//phosphorylation…	GO:0016020//membrane;GO:0016021//integral component of membrane;GO:0016021//integral component of membrane;GO:0016020//membrane;GO:0016021//integral component of membrane;GO:0016021//integral component of membrane;GO:0016020//membrane;GO:0016021//integral component of membrane;GO:0016021//integral component of membrane;GO:0005886//plasma membrane;GO:0005886//plasma membrane;GO:0016020//membrane;G…	GO:0000166//nucleotide binding;GO:0004672//protein kinase activity;GO:0004672//protein kinase activity;GO:0005524//ATP binding;GO:0005524//ATP binding;GO:0005524//ATP binding;GO:0016301//kinase activity;GO:0016740//transferase activity;GO:0000166//nucleotide binding;GO:0004672//protein kinase activity;GO:0004672//protein kinase activity;GO:0005524//ATP binding;GO:0005524//ATP binding;GO:0005524//…	-
AT5G40590	128.547	184.841	72.2541	0.390899	-1.35513	3.74612e-11	3.38438e-09	5	16251318	16252434	-	1117	-	-	-	-	At5g40590 [Source:UniProtKB/TrEMBL;Acc:Q9FM39]	Q9FM39 A0A5S9Y9M9	-	-	-	-
AT1G51270	262.63	400.777	124.483	0.310605	-1.68685	3.82955e-11	3.44645e-09	1	19007364	19011285	+	3205	-	GO:0005515;GO:0007165;GO:0007165;GO:0005515;GO:0005789;GO:0005789;GO:0007165;GO:0007165;GO:0005515;GO:0005789;GO:0005789;GO:0007165;GO:0007165;GO:0005515;GO:0005789;GO:0005789;GO:0007165;GO:0007165;GO:0005515;GO:0005789;GO:0005789;GO:0007165;GO:0007165;GO:0005515;GO:0005789;GO:0005789;GO:0007165;GO:0007165;GO:0005515;GO:0005789;GO:0005789;GO:0005789;GO:0005886;GO:0007165;GO:0007165;GO:0016787;GO:…	-	-	Vesicle-associated protein 1-4 [Source:UniProtKB/TrEMBL;Acc:F4I818]	Q9SYC9	GO:0007165//signal transduction;GO:0007165//signal transduction;GO:0007165//signal transduction;GO:0007165//signal transduction;GO:0007165//signal transduction;GO:0007165//signal transduction;GO:0007165//signal transduction;GO:0007165//signal transduction;GO:0007165//signal transduction;GO:0007165//signal transduction;GO:0007165//signal transduction;GO:0007165//signal transduction;GO:0007165//sig…	GO:0005789//endoplasmic reticulum membrane;GO:0005789//endoplasmic reticulum membrane;GO:0005789//endoplasmic reticulum membrane;GO:0005789//endoplasmic reticulum membrane;GO:0005789//endoplasmic reticulum membrane;GO:0005789//endoplasmic reticulum membrane;GO:0005789//endoplasmic reticulum membrane;GO:0005789//endoplasmic reticulum membrane;GO:0005789//endoplasmic reticulum membrane;GO:0005789//…	GO:0005515//protein binding;GO:0005515//protein binding;GO:0005515//protein binding;GO:0005515//protein binding;GO:0005515//protein binding;GO:0005515//protein binding;GO:0005515//protein binding;GO:0016787//hydrolase activity;GO:0050135//NAD(P)+ nucleosidase activity;GO:0061809//NAD+ nucleotidase, cyclic ADP-ribose generating;GO:0005515//protein binding;GO:0005515//protein binding;GO:0005515//pr…	-
AT2G17280	113.817	157.563	70.0702	0.444713	-1.16905	4.25677e-11	3.81625e-09	2	7513128	7515117	+	1235	PGM	GO:0005737;GO:0005829;GO:0005829;GO:0016868;GO:0005737;GO:0005829;GO:0005829;GO:0016868;	-	-	Phosphoglycerate mutase-like protein [Source:UniProtKB/Swiss-Prot;Acc:Q8GY96]	Q8GY96	-	GO:0005737//cytoplasm;GO:0005829//cytosol;GO:0005829//cytosol;GO:0005737//cytoplasm;GO:0005829//cytosol;GO:0005829//cytosol;	GO:0016868//intramolecular transferase activity, phosphotransferases;GO:0016868//intramolecular transferase activity, phosphotransferases;	-
AT1G64900	42.3331	18.3576	66.3086	3.61206	1.85282	4.49119e-11	4.01105e-09	1	24113109	24114984	+	1876	CYP89A2	GO:0004497;GO:0005506;GO:0005506;GO:0016020;GO:0016020;GO:0016020;GO:0016021;GO:0016021;GO:0016491;GO:0016705;GO:0016705;GO:0016709;GO:0016709;GO:0020037;GO:0020037;GO:0046872;GO:0055114;GO:0055114;GO:0055114;	K24184	EC:1.14.-.-	Cytochrome P450 89A2 [Source:UniProtKB/Swiss- Prot;Acc:Q42602]	Q42602 A0A5S9WS02	GO:0055114//obsolete oxidation-reduction process;GO:0055114//obsolete oxidation-reduction process;GO:0055114//obsolete oxidation-reduction process;	GO:0016020//membrane;GO:0016020//membrane;GO:0016020//membrane;GO:0016021//integral component of membrane;GO:0016021//integral component of membrane;	GO:0004497//monooxygenase activity;GO:0005506//iron ion binding;GO:0005506//iron ion binding;GO:0016491//oxidoreductase activity;GO:0016705//oxidoreductase activity, acting on paired donors, with incorporation or reduction of molecular oxygen;GO:0016705//oxidoreductase activity, acting on paired donors, with incorporation or reduction of molecular oxygen;GO:0016709//oxidoreductase activity, actin…	-
AT5G06740	352.611	451.166	254.056	0.56311	-0.828512	4.63461e-11	4.1234e-09	5	2083964	2086218	+	2255	-	GO:0000166;GO:0004672;GO:0004672;GO:0004674;GO:0005524;GO:0005524;GO:0005524;GO:0005886;GO:0006468;GO:0006468;GO:0016020;GO:0016021;GO:0016021;GO:0016301;GO:0016310;GO:0016740;GO:0030246;GO:0030246;GO:0030246;GO:0000166;GO:0002229;GO:0002229;GO:0004672;GO:0004672;GO:0004674;GO:0004675;GO:0004675;GO:0005524;GO:0005524;GO:0005524;GO:0005886;GO:0005886;GO:0005886;GO:0006468;GO:0006468;GO:0006952;GO:…	-	-	Concanavalin A-like lectin protein kinase family protein [Source:TAIR;Acc:AT5G06740]	Q9FG33 A0A178UPB5	GO:0006468//protein phosphorylation;GO:0006468//protein phosphorylation;GO:0016310//phosphorylation;GO:0002229//defense response to oomycetes;GO:0002229//defense response to oomycetes;GO:0006468//protein phosphorylation;GO:0006468//protein phosphorylation;GO:0006952//defense response;GO:0006952//defense response;GO:0007178//transmembrane receptor protein serine/threonine kinase signaling pathway;…	GO:0005886//plasma membrane;GO:0016020//membrane;GO:0016021//integral component of membrane;GO:0016021//integral component of membrane;GO:0005886//plasma membrane;GO:0005886//plasma membrane;GO:0005886//plasma membrane;GO:0016020//membrane;GO:0016021//integral component of membrane;GO:0016021//integral component of membrane;	GO:0000166//nucleotide binding;GO:0004672//protein kinase activity;GO:0004672//protein kinase activity;GO:0004674//protein serine/threonine kinase activity;GO:0005524//ATP binding;GO:0005524//ATP binding;GO:0005524//ATP binding;GO:0016301//kinase activity;GO:0016740//transferase activity;GO:0030246//carbohydrate binding;GO:0030246//carbohydrate binding;GO:0030246//carbohydrate binding;GO:0000166/…	-
AT3G15280	8.09116	0	16.1823	Inf	Inf	4.83823e-11	4.28825e-09	3	5143965	5144750	-	712	-	-	-	-	AT3g15280/K7L4_8 [Source:UniProtKB/TrEMBL;Acc:Q9LDN8]	Q9LDN8 A0A384LI47	-	-	-	-
AT5G46450	244.108	171.799	316.417	1.84179	0.88111	5.28441e-11	4.66603e-09	5	18835605	18840058	+	3897	-	GO:0005515;GO:0006952;GO:0007165;GO:0007165;GO:0016787;GO:0043531;GO:0043531;GO:0050135;GO:0061809;GO:0005515;GO:0006952;GO:0007165;GO:0007165;GO:0016787;GO:0043531;GO:0043531;GO:0050135;GO:0061809;GO:0005515;GO:0006952;GO:0007165;GO:0007165;GO:0016787;GO:0043531;GO:0043531;GO:0050135;GO:0061809;	-	-	Disease resistance protein (TIR-NBS-LRR class) family [Source:UniProtKB/TrEMBL;Acc:Q9FHG0]	A0A1P8BG45	GO:0006952//defense response;GO:0007165//signal transduction;GO:0007165//signal transduction;GO:0006952//defense response;GO:0007165//signal transduction;GO:0007165//signal transduction;GO:0006952//defense response;GO:0007165//signal transduction;GO:0007165//signal transduction;	-	GO:0005515//protein binding;GO:0016787//hydrolase activity;GO:0043531//ADP binding;GO:0043531//ADP binding;GO:0050135//NAD(P)+ nucleosidase activity;GO:0061809//NAD+ nucleotidase, cyclic ADP-ribose generating;GO:0005515//protein binding;GO:0016787//hydrolase activity;GO:0043531//ADP binding;GO:0043531//ADP binding;GO:0050135//NAD(P)+ nucleosidase activity;GO:0061809//NAD+ nucleotidase, cyclic ADP…	-
AT2G43590	3144.65	4598.07	1691.24	0.367816	-1.44295	5.59052e-11	4.91776e-09	2	18081304	18082776	-	1110	-	GO:0000272;GO:0000272;GO:0004568;GO:0004568;GO:0004568;GO:0004568;GO:0005975;GO:0005975;GO:0005975;GO:0006032;GO:0006032;GO:0006032;GO:0006952;GO:0006952;GO:0008061;GO:0008061;GO:0008061;GO:0008152;GO:0016787;GO:0016798;GO:0016998;GO:0016998;GO:0099503;	K01183	EC:3.2.1.14	Endochitinase At2g43590 [Source:UniProtKB/Swiss- Prot;Acc:O24658]	O24658 A0A654F2Y0	GO:0000272//polysaccharide catabolic process;GO:0000272//polysaccharide catabolic process;GO:0005975//carbohydrate metabolic process;GO:0005975//carbohydrate metabolic process;GO:0005975//carbohydrate metabolic process;GO:0006032//chitin catabolic process;GO:0006032//chitin catabolic process;GO:0006032//chitin catabolic process;GO:0006952//defense response;GO:0006952//defense response;GO:0008152/…	GO:0099503//secretory vesicle;	GO:0004568//chitinase activity;GO:0004568//chitinase activity;GO:0004568//chitinase activity;GO:0004568//chitinase activity;GO:0008061//chitin binding;GO:0008061//chitin binding;GO:0008061//chitin binding;GO:0016787//hydrolase activity;GO:0016798//hydrolase activity, acting on glycosyl bonds;	ko00520(Amino sugar and nucleotide sugar metabolism)
AT4G09770	57.7541	86.3849	29.1233	0.337134	-1.5686	5.75159e-11	5.03605e-09	4	6154259	6155953	-	1297	-	GO:0005515;GO:0004197;GO:0004843;GO:0005515;GO:0016579;GO:0005515;GO:0005515;GO:0005515;	-	-	TRAF-like family protein [Source:TAIR;Acc:AT4G09770]	F4JKS7	GO:0016579//protein deubiquitination;	-	GO:0005515//protein binding;GO:0004197//cysteine-type endopeptidase activity;GO:0004843//thiol-dependent deubiquitinase;GO:0005515//protein binding;GO:0005515//protein binding;GO:0005515//protein binding;GO:0005515//protein binding;	-
AT4G33720	23.5028	41.4922	5.51339	0.132878	-2.91183	5.76803e-11	5.03605e-09	4	16182743	16183619	+	877	-	GO:0003674;GO:0005576;GO:0005576;GO:0005615;GO:0005615;GO:0006952;GO:0008150;GO:0009607;	K13449	-	AT4g33720/T16L1_210 [Source:UniProtKB/TrEMBL;Acc:O81888]	A0A178V0U9 O81888	GO:0006952//defense response;GO:0008150//biological_process;GO:0009607//response to biotic stimulus;	GO:0005576//extracellular region;GO:0005576//extracellular region;GO:0005615//extracellular space;GO:0005615//extracellular space;	GO:0003674//molecular_function;	ko04626(Plant-pathogen interaction);ko04075(Plant hormone signal transduction);ko04016(MAPK signaling pathway - plant)
AT1G12520	1248.75	1516.31	981.194	0.647091	-0.627959	6.36475e-11	5.53639e-09	1	4267074	4268982	-	1426	CCS	GO:0004784;GO:0005507;GO:0005507;GO:0005576;GO:0005615;GO:0005615;GO:0005737;GO:0005737;GO:0005737;GO:0005829;GO:0005829;GO:0006801;GO:0006801;GO:0006878;GO:0006878;GO:0008270;GO:0009507;GO:0009507;GO:0009507;GO:0009536;GO:0009570;GO:0009570;GO:0016532;GO:0016532;GO:0016532;GO:0019430;GO:0019430;GO:0030001;GO:0030001;GO:0043085;GO:0046872;GO:0046872;GO:0046872;GO:0006801;GO:0006801;GO:0030001;GO:…	K04569	-	Copper chaperone for superoxide dismutase, chloroplastic/cytosolic [Source:UniProtKB/Swiss- Prot;Acc:Q9LD47]	Q9LD47 A0A654E995	GO:0006801//superoxide metabolic process;GO:0006801//superoxide metabolic process;GO:0006878//cellular copper ion homeostasis;GO:0006878//cellular copper ion homeostasis;GO:0019430//removal of superoxide radicals;GO:0019430//removal of superoxide radicals;GO:0030001//metal ion transport;GO:0030001//metal ion transport;GO:0043085//positive regulation of catalytic activity;GO:0006801//superoxide me…	GO:0005576//extracellular region;GO:0005615//extracellular space;GO:0005615//extracellular space;GO:0005737//cytoplasm;GO:0005737//cytoplasm;GO:0005737//cytoplasm;GO:0005829//cytosol;GO:0005829//cytosol;GO:0009507//chloroplast;GO:0009507//chloroplast;GO:0009507//chloroplast;GO:0009536//plastid;GO:0009570//chloroplast stroma;GO:0009570//chloroplast stroma;	GO:0004784//superoxide dismutase activity;GO:0005507//copper ion binding;GO:0005507//copper ion binding;GO:0008270//zinc ion binding;GO:0016532//superoxide dismutase copper chaperone activity;GO:0016532//superoxide dismutase copper chaperone activity;GO:0016532//superoxide dismutase copper chaperone activity;GO:0046872//metal ion binding;GO:0046872//metal ion binding;GO:0046872//metal ion binding…	ko05022(Pathways of neurodegeneration - multiple diseases);ko05014(Amyotrophic lateral sclerosis)
AT2G31020	356.619	451.864	261.375	0.578436	-0.78977	6.43914e-11	5.56788e-09	2	13201350	13204948	+	2867	ORP1A	GO:0005829;GO:0006869;GO:0008289;GO:0008289;GO:0015248;GO:0015918;GO:0016020;GO:0032934;GO:0043231;	K20456	-	ORP1A [Source:UniProtKB/TrEMBL;Acc:A0A384KLT5]	A0A178VQE1 A0A384KLT5	GO:0006869//lipid transport;GO:0015918//sterol transport;	GO:0005829//cytosol;GO:0016020//membrane;GO:0043231//intracellular membrane-bounded organelle;	GO:0008289//lipid binding;GO:0008289//lipid binding;GO:0015248//sterol transporter activity;GO:0032934//sterol binding;	-
AT1G78410	17.9893	32.1014	3.87724	0.120781	-3.04953	6.44855e-11	5.56788e-09	1	29502506	29503938	+	1198	VQ10	GO:0005515;GO:0005634;GO:0005634;GO:0006979;GO:0006979;GO:0005515;GO:0005634;GO:0005634;GO:0006979;GO:0006979;	-	-	VQ motif-containing protein 10 [Source:UniProtKB/Swiss-Prot;Acc:Q8VYI5]	Q8VYI5 A0A178WJ54	GO:0006979//response to oxidative stress;GO:0006979//response to oxidative stress;GO:0006979//response to oxidative stress;GO:0006979//response to oxidative stress;	GO:0005634//nucleus;GO:0005634//nucleus;GO:0005634//nucleus;GO:0005634//nucleus;	GO:0005515//protein binding;GO:0005515//protein binding;	-
AT5G40420	46.4696	10.4883	82.451	7.86123	2.97475	6.83947e-11	5.8837e-09	5	16173340	16174783	-	925	OLEO2	GO:0003729;GO:0003729;GO:0005811;GO:0009845;GO:0009845;GO:0010344;GO:0010344;GO:0010344;GO:0012511;GO:0012511;GO:0012511;GO:0012511;GO:0016020;GO:0016021;GO:0016021;GO:0016021;GO:0019915;GO:0019915;GO:0019915;GO:0050826;GO:0050826;GO:0050826;	-	-	Oleosin 21.2 kDa [Source:UniProtKB/Swiss- Prot;Acc:Q39165]	Q39165 A0A178UA73	GO:0009845//seed germination;GO:0009845//seed germination;GO:0010344//seed oilbody biogenesis;GO:0010344//seed oilbody biogenesis;GO:0010344//seed oilbody biogenesis;GO:0019915//lipid storage;GO:0019915//lipid storage;GO:0019915//lipid storage;GO:0050826//response to freezing;GO:0050826//response to freezing;GO:0050826//response to freezing;	GO:0005811//lipid droplet;GO:0012511//monolayer-surrounded lipid storage body;GO:0012511//monolayer-surrounded lipid storage body;GO:0012511//monolayer-surrounded lipid storage body;GO:0012511//monolayer-surrounded lipid storage body;GO:0016020//membrane;GO:0016021//integral component of membrane;GO:0016021//integral component of membrane;GO:0016021//integral component of membrane;	GO:0003729//mRNA binding;GO:0003729//mRNA binding;	-
AT3G09940	243.524	358.039	129.01	0.360324	-1.47263	7.39415e-11	6.33757e-09	3	3056375	3059244	-	1593	MDAR3	GO:0016491;GO:0016491;GO:0050660;GO:0050660;GO:0055114;GO:0055114;GO:0005737;GO:0005829;GO:0005829;GO:0009414;GO:0009414;GO:0009610;GO:0009610;GO:0009651;GO:0009753;GO:0009753;GO:0016491;GO:0016491;GO:0016491;GO:0016656;GO:0016656;GO:0016656;GO:0043903;GO:0043903;GO:0050660;GO:0050660;GO:0055114;GO:0055114;GO:0055114;	K08232	EC:1.6.5.4	Monodehydroascorbate reductase 3 [Source:UniProtKB/Swiss-Prot;Acc:Q9SR59]	Q9SR59 A0A5S9XAK8	GO:0055114//obsolete oxidation-reduction process;GO:0055114//obsolete oxidation-reduction process;GO:0009414//response to water deprivation;GO:0009414//response to water deprivation;GO:0009610//response to symbiotic fungus;GO:0009610//response to symbiotic fungus;GO:0009651//response to salt stress;GO:0009753//response to jasmonic acid;GO:0009753//response to jasmonic acid;GO:0043903//regulation …	GO:0005737//cytoplasm;GO:0005829//cytosol;GO:0005829//cytosol;	GO:0016491//oxidoreductase activity;GO:0016491//oxidoreductase activity;GO:0050660//flavin adenine dinucleotide binding;GO:0050660//flavin adenine dinucleotide binding;GO:0016491//oxidoreductase activity;GO:0016491//oxidoreductase activity;GO:0016491//oxidoreductase activity;GO:0016656//monodehydroascorbate reductase (NADH) activity;GO:0016656//monodehydroascorbate reductase (NADH) activity;GO:00…	ko00053(Ascorbate and aldarate metabolism)
AT1G67000	38.7799	63.676	13.8838	0.218037	-2.19735	7.6144e-11	6.50253e-09	1	25003818	25007647	-	3121	LRK10L-2.8	GO:0000166;GO:0004672;GO:0004672;GO:0004674;GO:0004674;GO:0005524;GO:0005524;GO:0005524;GO:0006468;GO:0006468;GO:0016020;GO:0016021;GO:0016021;GO:0016301;GO:0016310;GO:0016740;GO:0030247;GO:0030247;	-	-	LEAF RUST 10 DISEASE-RESISTANCE LOCUS RECEPTOR-LIKE PROTEIN KINASE-like 2.8 [Source:UniProtKB/Swiss- Prot;Acc:Q3ECH2]	Q3ECH2	GO:0006468//protein phosphorylation;GO:0006468//protein phosphorylation;GO:0016310//phosphorylation;	GO:0016020//membrane;GO:0016021//integral component of membrane;GO:0016021//integral component of membrane;	GO:0000166//nucleotide binding;GO:0004672//protein kinase activity;GO:0004672//protein kinase activity;GO:0004674//protein serine/threonine kinase activity;GO:0004674//protein serine/threonine kinase activity;GO:0005524//ATP binding;GO:0005524//ATP binding;GO:0005524//ATP binding;GO:0016301//kinase activity;GO:0016740//transferase activity;GO:0030247//polysaccharide binding;GO:0030247//polysaccha…	-
AT4G29740	89.0632	142.04	36.0864	0.254058	-1.97677	8.40283e-11	7.13894e-09	4	14566183	14569380	+	2318	CKX4	GO:0003824;GO:0003824;GO:0005576;GO:0005615;GO:0005615;GO:0008131;GO:0008131;GO:0009690;GO:0009690;GO:0009823;GO:0009823;GO:0016491;GO:0016491;GO:0016491;GO:0016491;GO:0019139;GO:0019139;GO:0019139;GO:0019139;GO:0050660;GO:0050660;GO:0055114;GO:0055114;GO:0055114;GO:0055114;GO:0071949;GO:0071949;GO:0003824;GO:0003824;GO:0009690;GO:0009690;GO:0016491;GO:0016491;GO:0019139;GO:0019139;GO:0019139;GO:…	K00279	EC:1.5.99.12	Cytokinin dehydrogenase 4 [Source:UniProtKB/Swiss- Prot;Acc:Q9FUJ2]	Q9FUJ2	GO:0009690//cytokinin metabolic process;GO:0009690//cytokinin metabolic process;GO:0009823//cytokinin catabolic process;GO:0009823//cytokinin catabolic process;GO:0055114//obsolete oxidation-reduction process;GO:0055114//obsolete oxidation-reduction process;GO:0055114//obsolete oxidation-reduction process;GO:0055114//obsolete oxidation-reduction process;GO:0009690//cytokinin metabolic process;GO:…	GO:0005576//extracellular region;GO:0005615//extracellular space;GO:0005615//extracellular space;	GO:0003824//catalytic activity;GO:0003824//catalytic activity;GO:0008131//primary amine oxidase activity;GO:0008131//primary amine oxidase activity;GO:0016491//oxidoreductase activity;GO:0016491//oxidoreductase activity;GO:0016491//oxidoreductase activity;GO:0016491//oxidoreductase activity;GO:0019139//cytokinin dehydrogenase activity;GO:0019139//cytokinin dehydrogenase activity;GO:0019139//cytok…	ko00908(Zeatin biosynthesis)
AT5G07390	178.781	236.87	120.693	0.509535	-0.972746	8.42065e-11	7.13894e-09	5	2335895	2339913	-	3160	RBOHA	GO:0004601;GO:0004601;GO:0004601;GO:0005509;GO:0005509;GO:0005509;GO:0005886;GO:0016020;GO:0016020;GO:0016020;GO:0016021;GO:0016021;GO:0016174;GO:0016491;GO:0016491;GO:0016491;GO:0031226;GO:0031226;GO:0046872;GO:0050664;GO:0050664;GO:0055114;GO:0055114;GO:0055114;GO:0055114;GO:0098869;GO:0004601;GO:0004601;GO:0004601;GO:0005509;GO:0005509;GO:0016020;GO:0016020;GO:0016020;GO:0016021;GO:0016021;GO:…	K13447	EC:1.6.3.- 1.11.1.-	Respiratory burst oxidase homolog protein A [Source:UniProtKB/Swiss-Prot;Acc:O81209]	O81209	GO:0055114//obsolete oxidation-reduction process;GO:0055114//obsolete oxidation-reduction process;GO:0055114//obsolete oxidation-reduction process;GO:0055114//obsolete oxidation-reduction process;GO:0098869//cellular oxidant detoxification;GO:0055114//obsolete oxidation-reduction process;GO:0055114//obsolete oxidation-reduction process;GO:0055114//obsolete oxidation-reduction process;GO:0098869//…	GO:0005886//plasma membrane;GO:0016020//membrane;GO:0016020//membrane;GO:0016020//membrane;GO:0016021//integral component of membrane;GO:0016021//integral component of membrane;GO:0031226//intrinsic component of plasma membrane;GO:0031226//intrinsic component of plasma membrane;GO:0016020//membrane;GO:0016020//membrane;GO:0016020//membrane;GO:0016021//integral component of membrane;GO:0016021//in…	GO:0004601//peroxidase activity;GO:0004601//peroxidase activity;GO:0004601//peroxidase activity;GO:0005509//calcium ion binding;GO:0005509//calcium ion binding;GO:0005509//calcium ion binding;GO:0016174//NAD(P)H oxidase H2O2-forming activity;GO:0016491//oxidoreductase activity;GO:0016491//oxidoreductase activity;GO:0016491//oxidoreductase activity;GO:0046872//metal ion binding;GO:0050664//oxidore…	ko04626(Plant-pathogen interaction);ko04016(MAPK signaling pathway - plant)
AT5G07650	54.333	82.0621	26.6038	0.324191	-1.62508	8.51154e-11	7.18995e-09	5	2416200	2422073	-	2882	-	-	-	-	Actin-binding FH2 protein [Source:TAIR;Acc:AT5G07650]	P0C5K3 A0A654FZB6	-	-	-	-
AT5G58860	1119.93	1667.36	572.499	0.343357	-1.54222	8.6496e-11	7.28028e-09	5	23765791	23768111	-	1864	CYP86A1	GO:0004497;GO:0005506;GO:0005506;GO:0005773;GO:0005773;GO:0006631;GO:0006631;GO:0010345;GO:0010345;GO:0016020;GO:0016021;GO:0016021;GO:0016491;GO:0016705;GO:0016705;GO:0018685;GO:0018685;GO:0020037;GO:0020037;GO:0046872;GO:0055114;GO:0055114;GO:0055114;	K15401	EC:1.14.14.80	Cytochrome P450 86A1 [Source:UniProtKB/Swiss- Prot;Acc:P48422]	P48422 A0A654GCB6	GO:0006631//fatty acid metabolic process;GO:0006631//fatty acid metabolic process;GO:0010345//suberin biosynthetic process;GO:0010345//suberin biosynthetic process;GO:0055114//obsolete oxidation-reduction process;GO:0055114//obsolete oxidation-reduction process;GO:0055114//obsolete oxidation-reduction process;	GO:0005773//vacuole;GO:0005773//vacuole;GO:0016020//membrane;GO:0016021//integral component of membrane;GO:0016021//integral component of membrane;	GO:0004497//monooxygenase activity;GO:0005506//iron ion binding;GO:0005506//iron ion binding;GO:0016491//oxidoreductase activity;GO:0016705//oxidoreductase activity, acting on paired donors, with incorporation or reduction of molecular oxygen;GO:0016705//oxidoreductase activity, acting on paired donors, with incorporation or reduction of molecular oxygen;GO:0018685//alkane 1-monooxygenase activit…	ko00073(Cutin, suberine and wax biosynthesis);ko00071(Fatty acid degradation)
AT5G10210	155.948	208.976	102.919	0.492491	-1.02183	8.69023e-11	7.28421e-09	5	3206140	3207136	+	997	-	GO:0008150;	-	-	At5g10210 [Source:UniProtKB/TrEMBL;Acc:Q9LX09]	Q9LX09	GO:0008150//biological_process;	-	-	-
AT3G20380	110.072	152.274	67.8701	0.445709	-1.16582	8.71652e-11	7.28421e-09	3	7108097	7109970	+	1414	-	GO:0005515;	-	-	TRAF-like family protein [Source:UniProtKB/TrEMBL;Acc:Q9LTQ4]	Q9LTQ4	-	-	GO:0005515//protein binding;	-
AT5G46110	4006.53	3217.71	4795.35	1.4903	0.575599	8.79998e-11	7.32779e-09	5	18697235	18700900	+	2303	APE2	GO:0008643;GO:0016020;GO:0016021;GO:0016021;GO:0016021;GO:0022857;GO:0022857;GO:0031969;GO:0055085;GO:0055085;GO:0005794;GO:0008643;GO:0009507;GO:0009536;GO:0009643;GO:0009643;GO:0015120;GO:0015120;GO:0015297;GO:0015713;GO:0015713;GO:0016020;GO:0016021;GO:0016021;GO:0016021;GO:0022857;GO:0022857;GO:0022857;GO:0031969;GO:0031969;GO:0035436;GO:0035436;GO:0055085;GO:0055085;GO:0071917;GO:0071917;GO:…	K15283	-	Glucose-6-phosphate/phosphate translocator-like protein [Source:UniProtKB/TrEMBL;Acc:A0A219I0W9]	Q9ZSR7 A0A5S9YBI1	GO:0008643//carbohydrate transport;GO:0055085//transmembrane transport;GO:0055085//transmembrane transport;GO:0008643//carbohydrate transport;GO:0009643//photosynthetic acclimation;GO:0009643//photosynthetic acclimation;GO:0015713//phosphoglycerate transmembrane transport;GO:0015713//phosphoglycerate transmembrane transport;GO:0035436//triose phosphate transmembrane transport;GO:0035436//triose p…	GO:0016020//membrane;GO:0016021//integral component of membrane;GO:0016021//integral component of membrane;GO:0016021//integral component of membrane;GO:0031969//chloroplast membrane;GO:0005794//Golgi apparatus;GO:0009507//chloroplast;GO:0009536//plastid;GO:0016020//membrane;GO:0016021//integral component of membrane;GO:0016021//integral component of membrane;GO:0016021//integral component of mem…	GO:0022857//transmembrane transporter activity;GO:0022857//transmembrane transporter activity;GO:0015120//phosphoglycerate transmembrane transporter activity;GO:0015120//phosphoglycerate transmembrane transporter activity;GO:0015297//antiporter activity;GO:0022857//transmembrane transporter activity;GO:0022857//transmembrane transporter activity;GO:0022857//transmembrane transporter activity;GO:0…	-
AT1G18970	484.942	705.551	264.332	0.374645	-1.4164	8.92366e-11	7.40442e-09	1	6554496	6555610	-	1115	GLP1	GO:0005576;GO:0005618;GO:0005618;GO:0005618;GO:0030145;GO:0030145;GO:0030145;GO:0045735;GO:0045735;GO:0046872;GO:0048046;GO:0048046;	-	-	Germin-like protein subfamily T member 1 [Source:UniProtKB/Swiss-Prot;Acc:P92995]	P92995 A0A5S9V337	-	GO:0005576//extracellular region;GO:0005618//cell wall;GO:0005618//cell wall;GO:0005618//cell wall;GO:0048046//apoplast;GO:0048046//apoplast;	GO:0030145//manganese ion binding;GO:0030145//manganese ion binding;GO:0030145//manganese ion binding;GO:0045735//nutrient reservoir activity;GO:0045735//nutrient reservoir activity;GO:0046872//metal ion binding;	-
AT1G33110	457.856	343.462	572.251	1.66613	0.736497	9.01152e-11	7.4436e-09	1	12004854	12008852	+	2053	DTX21	GO:0005634;GO:0006855;GO:0015238;GO:0015297;GO:0015297;GO:0016020;GO:0016020;GO:0016020;GO:0016020;GO:0016021;GO:0016021;GO:0022857;GO:0042908;GO:0042910;GO:0042910;GO:0055085;GO:0055085;GO:0015238;GO:0015297;GO:0015297;GO:0016020;GO:0016020;GO:0016020;GO:0016021;GO:0016021;GO:0042908;GO:0042910;GO:0042910;GO:0055085;GO:0055085;	K03327	-	Protein DETOXIFICATION [Source:UniProtKB/TrEMBL;Acc:A0A178WPH4]	Q8W488 A0A178WPH4	GO:0006855//xenobiotic transmembrane transport;GO:0042908//xenobiotic transport;GO:0055085//transmembrane transport;GO:0055085//transmembrane transport;GO:0042908//xenobiotic transport;GO:0055085//transmembrane transport;GO:0055085//transmembrane transport;	GO:0005634//nucleus;GO:0016020//membrane;GO:0016020//membrane;GO:0016020//membrane;GO:0016020//membrane;GO:0016021//integral component of membrane;GO:0016021//integral component of membrane;GO:0016020//membrane;GO:0016020//membrane;GO:0016020//membrane;GO:0016021//integral component of membrane;GO:0016021//integral component of membrane;	GO:0015297//antiporter activity;GO:0015297//antiporter activity;GO:0022857//transmembrane transporter activity;GO:0042910//xenobiotic transmembrane transporter activity;GO:0042910//xenobiotic transmembrane transporter activity;GO:0015297//antiporter activity;GO:0015297//antiporter activity;GO:0042910//xenobiotic transmembrane transporter activity;GO:0042910//xenobiotic transmembrane transporter a…	-
AT4G14630	291.992	433.844	150.14	0.346068	-1.53087	9.0345e-11	7.4436e-09	4	8392825	8393860	+	944	GLP9	GO:0000325;GO:0000325;GO:0005576;GO:0005576;GO:0005576;GO:0005618;GO:0005618;GO:0005618;GO:0005886;GO:0005886;GO:0009651;GO:0030145;GO:0030145;GO:0030145;GO:0045735;GO:0045735;GO:0046872;GO:0048046;GO:0048046;	-	-	At4g14630 [Source:UniProtKB/TrEMBL;Acc:Q56XY5]	Q9LEA7 Q56XY5	GO:0009651//response to salt stress;	GO:0000325//plant-type vacuole;GO:0000325//plant-type vacuole;GO:0005576//extracellular region;GO:0005576//extracellular region;GO:0005576//extracellular region;GO:0005618//cell wall;GO:0005618//cell wall;GO:0005618//cell wall;GO:0005886//plasma membrane;GO:0005886//plasma membrane;GO:0048046//apoplast;GO:0048046//apoplast;	GO:0030145//manganese ion binding;GO:0030145//manganese ion binding;GO:0030145//manganese ion binding;GO:0045735//nutrient reservoir activity;GO:0045735//nutrient reservoir activity;GO:0046872//metal ion binding;	-
AT4G38080	2192.56	3237.19	1147.93	0.354607	-1.49571	9.69562e-11	7.96028e-09	4	17882644	17883612	+	969	-	GO:0003674;	-	-	At4g38080 [Source:UniProtKB/TrEMBL;Acc:Q9SZK8]	A0A178UW62 Q9SZK8	-	-	GO:0003674//molecular_function;	-
AT3G22890	3743.72	3010.8	4476.65	1.48686	0.572273	1.02546e-10	8.38974e-09	3	8112614	8115024	+	1905	APS1	GO:0000103;GO:0000103;GO:0000103;GO:0000166;GO:0001887;GO:0001887;GO:0004020;GO:0004020;GO:0004781;GO:0004781;GO:0004781;GO:0004781;GO:0005524;GO:0005524;GO:0005886;GO:0005886;GO:0009507;GO:0009507;GO:0009507;GO:0009536;GO:0009570;GO:0009570;GO:0009570;GO:0009735;GO:0016310;GO:0016740;GO:0016779;GO:0046686;GO:0046686;GO:0070814;GO:0070814;	K13811	EC:2.7.7.4 2.7.1.25	ATP sulfurylase 1, chloroplastic [Source:UniProtKB/Swiss-Prot;Acc:Q9LIK9]	Q9LIK9 A0A178VCV2	GO:0000103//sulfate assimilation;GO:0000103//sulfate assimilation;GO:0000103//sulfate assimilation;GO:0001887//selenium compound metabolic process;GO:0001887//selenium compound metabolic process;GO:0009735//response to cytokinin;GO:0016310//phosphorylation;GO:0046686//response to cadmium ion;GO:0046686//response to cadmium ion;GO:0070814//hydrogen sulfide biosynthetic process;GO:0070814//hydrogen…	GO:0005886//plasma membrane;GO:0005886//plasma membrane;GO:0009507//chloroplast;GO:0009507//chloroplast;GO:0009507//chloroplast;GO:0009536//plastid;GO:0009570//chloroplast stroma;GO:0009570//chloroplast stroma;GO:0009570//chloroplast stroma;	GO:0000166//nucleotide binding;GO:0004020//adenylylsulfate kinase activity;GO:0004020//adenylylsulfate kinase activity;GO:0004781//sulfate adenylyltransferase (ATP) activity;GO:0004781//sulfate adenylyltransferase (ATP) activity;GO:0004781//sulfate adenylyltransferase (ATP) activity;GO:0004781//sulfate adenylyltransferase (ATP) activity;GO:0005524//ATP binding;GO:0005524//ATP binding;GO:0016740//…	ko00920(Sulfur metabolism);ko00450(Selenocompound metabolism);ko00261(Monobactam biosynthesis);ko00230(Purine metabolism)
AT5G24160	74.2627	24.5451	123.98	5.05113	2.33661	1.02979e-10	8.39587e-09	5	8182917	8186704	-	2280	SQE6	GO:0004506;GO:0004506;GO:0004506;GO:0004506;GO:0005783;GO:0005783;GO:0016020;GO:0016021;GO:0016021;GO:0016021;GO:0016126;GO:0016126;GO:0016126;GO:0016491;GO:0050660;GO:0050660;GO:0055114;GO:0055114;GO:0055114;GO:0004497;GO:0004506;GO:0004506;GO:0004506;GO:0016020;GO:0016021;GO:0016021;GO:0016021;GO:0016126;GO:0016126;GO:0016491;GO:0016491;GO:0050660;GO:0050660;GO:0055114;GO:0055114;GO:0004497;GO:…	K00511	EC:1.14.14.17	Squalene epoxidase 6 [Source:UniProtKB/Swiss- Prot;Acc:O65402]	O65402	GO:0016126//sterol biosynthetic process;GO:0016126//sterol biosynthetic process;GO:0016126//sterol biosynthetic process;GO:0055114//obsolete oxidation-reduction process;GO:0055114//obsolete oxidation-reduction process;GO:0055114//obsolete oxidation-reduction process;GO:0016126//sterol biosynthetic process;GO:0016126//sterol biosynthetic process;GO:0055114//obsolete oxidation-reduction process;GO:…	GO:0005783//endoplasmic reticulum;GO:0005783//endoplasmic reticulum;GO:0016020//membrane;GO:0016021//integral component of membrane;GO:0016021//integral component of membrane;GO:0016021//integral component of membrane;GO:0016020//membrane;GO:0016021//integral component of membrane;GO:0016021//integral component of membrane;GO:0016021//integral component of membrane;GO:0016021//integral component …	GO:0004506//squalene monooxygenase activity;GO:0004506//squalene monooxygenase activity;GO:0004506//squalene monooxygenase activity;GO:0004506//squalene monooxygenase activity;GO:0016491//oxidoreductase activity;GO:0050660//flavin adenine dinucleotide binding;GO:0050660//flavin adenine dinucleotide binding;GO:0004497//monooxygenase activity;GO:0004506//squalene monooxygenase activity;GO:0004506//…	ko00909(Sesquiterpenoid and triterpenoid biosynthesis);ko00100(Steroid biosynthesis)
AT4G16860	61.4318	26.8908	95.9727	3.56898	1.83551	1.11628e-10	9.06936e-09	4	9488466	9495837	-	4027	RPP4	GO:0000166;GO:0005515;GO:0005515;GO:0005524;GO:0005524;GO:0006952;GO:0006952;GO:0006952;GO:0007165;GO:0007165;GO:0009817;GO:0009817;GO:0016787;GO:0030275;GO:0030275;GO:0043531;GO:0043531;GO:0050135;GO:0061809;GO:0000166;GO:0005515;GO:0005524;GO:0043531;GO:0043531;	-	-	Disease resistance protein RPP4 [Source:UniProtKB/Swiss-Prot;Acc:F4JNA9]	F4JNA9	GO:0006952//defense response;GO:0006952//defense response;GO:0006952//defense response;GO:0007165//signal transduction;GO:0007165//signal transduction;	-	GO:0000166//nucleotide binding;GO:0005515//protein binding;GO:0005515//protein binding;GO:0005524//ATP binding;GO:0005524//ATP binding;GO:0016787//hydrolase activity;GO:0030275//LRR domain binding;GO:0030275//LRR domain binding;GO:0043531//ADP binding;GO:0043531//ADP binding;GO:0050135//NAD(P)+ nucleosidase activity;GO:0061809//NAD+ nucleotidase, cyclic ADP-ribose generating;GO:0000166//nucleotid…	-
AT2G35612	18.7157	32.9894	4.44207	0.134651	-2.8927	1.12241e-10	9.08761e-09	2	14954883	14955605	-	723	CEP4	GO:0005179;GO:0005179;GO:0006970;GO:0006995;GO:0007165;GO:0007275;GO:0009651;GO:0048046;GO:0048364;GO:0048364;GO:0048831;GO:0060359;GO:1901371;GO:1902025;GO:2000280;	-	-	FUNCTIONS IN: molecular_function unknown; INVOLVED IN: biological_process unknown; LOCATED IN: endomembrane system; EXPRESSED IN: flower; BEST Arabidopsis thaliana protein match is: Copper amine oxidase family protein (TAIR:AT1G31670.1); Has 35333 B /.../its to 34131 proteins in 2444 species: Archae - 798; Bacteria - 22429; Metazoa - 974; Fungi - 991; Plants - 531; Viruses - 0; Other Eukaryotes -…	Q3EBM6 A0A178VSS5	GO:0006970//response to osmotic stress;GO:0006995//cellular response to nitrogen starvation;GO:0007165//signal transduction;GO:0007275//multicellular organism development;GO:0009651//response to salt stress;GO:0048364//root development;GO:0048364//root development;GO:0048831//regulation of shoot system development;GO:0060359//response to ammonium ion;GO:1901371//regulation of leaf morphogenesis;G…	GO:0048046//apoplast;	GO:0005179//hormone activity;GO:0005179//hormone activity;	-
AT1G26390	216.074	345.158	86.9901	0.25203	-1.98833	1.19942e-10	9.67769e-09	1	9130013	9131779	-	1767	FOX2	GO:0000166;GO:0005576;GO:0005576;GO:0005618;GO:0005618;GO:0016491;GO:0016491;GO:0016491;GO:0050660;GO:0050660;GO:0055114;GO:0055114;GO:0055114;GO:0071949;GO:0071949;	-	-	Berberine bridge enzyme-like 4 [Source:UniProtKB/Swiss-Prot;Acc:Q9FZC5]	Q9FZC5	GO:0055114//obsolete oxidation-reduction process;GO:0055114//obsolete oxidation-reduction process;GO:0055114//obsolete oxidation-reduction process;	GO:0005576//extracellular region;GO:0005576//extracellular region;GO:0005618//cell wall;GO:0005618//cell wall;	GO:0000166//nucleotide binding;GO:0016491//oxidoreductase activity;GO:0016491//oxidoreductase activity;GO:0016491//oxidoreductase activity;GO:0050660//flavin adenine dinucleotide binding;GO:0050660//flavin adenine dinucleotide binding;GO:0071949//FAD binding;GO:0071949//FAD binding;	-
AT1G14870	2086.36	2763.73	1408.99	0.509815	-0.971953	1.24709e-10	1.00085e-08	1	5128344	5129731	-	1092	PCR2	GO:0005886;GO:0005886;GO:0005886;GO:0006979;GO:0006979;GO:0016020;GO:0016021;GO:0016021;GO:0016020;GO:0016021;GO:0016021;	-	-	PCR2 [Source:UniProtKB/TrEMBL;Acc:A0A178WDU8]	Q9LQU4 A0A178WDU8	GO:0006979//response to oxidative stress;GO:0006979//response to oxidative stress;	GO:0005886//plasma membrane;GO:0005886//plasma membrane;GO:0005886//plasma membrane;GO:0016020//membrane;GO:0016021//integral component of membrane;GO:0016021//integral component of membrane;GO:0016020//membrane;GO:0016021//integral component of membrane;GO:0016021//integral component of membrane;	-	-
AT3G52780	46.7327	76.0946	17.3708	0.228279	-2.13113	1.24897e-10	1.00085e-08	3	19561260	19564350	-	1708	PAP20	GO:0003993;GO:0003993;GO:0003993;GO:0003993;GO:0005576;GO:0005576;GO:0016311;GO:0016787;GO:0016787;GO:0016787;GO:0046872;GO:0046872;GO:0046872;GO:0003993;GO:0016787;GO:0046872;	K22390	-	Probable purple acid phosphatase 20 [Source:UniProtKB/Swiss-Prot;Acc:Q9LXI7]	Q9LXI7	GO:0016311//dephosphorylation;	GO:0005576//extracellular region;GO:0005576//extracellular region;	GO:0003993//acid phosphatase activity;GO:0003993//acid phosphatase activity;GO:0003993//acid phosphatase activity;GO:0003993//acid phosphatase activity;GO:0016787//hydrolase activity;GO:0016787//hydrolase activity;GO:0016787//hydrolase activity;GO:0046872//metal ion binding;GO:0046872//metal ion binding;GO:0046872//metal ion binding;GO:0003993//acid phosphatase activity;GO:0016787//hydrolase acti…	-
AT3G04570	493.373	613.853	372.893	0.607464	-0.71913	1.27334e-10	1.01689e-08	3	1230746	1232451	+	1706	AHL19	GO:0002376;GO:0003677;GO:0003680;GO:0003680;GO:0003680;GO:0003680;GO:0003700;GO:0003700;GO:0003700;GO:0005634;GO:0005634;GO:0005634;GO:0006351;GO:0006355;GO:0006952;GO:0045087;GO:0045087;GO:0045824;GO:0045824;GO:0050832;GO:0050832;	-	-	AT-hook motif nuclear-localized protein 19 [Source:UniProtKB/Swiss-Prot;Acc:Q9SR17]	Q9SR17 A0A178VG97	GO:0002376//immune system process;GO:0006351//transcription, DNA-templated;GO:0006355//regulation of transcription, DNA-templated;GO:0006952//defense response;GO:0045087//innate immune response;GO:0045087//innate immune response;GO:0045824//negative regulation of innate immune response;GO:0045824//negative regulation of innate immune response;GO:0050832//defense response to fungus;GO:0050832//def…	GO:0005634//nucleus;GO:0005634//nucleus;GO:0005634//nucleus;	GO:0003677//DNA binding;GO:0003680//minor groove of adenine-thymine-rich DNA binding;GO:0003680//minor groove of adenine-thymine-rich DNA binding;GO:0003680//minor groove of adenine-thymine-rich DNA binding;GO:0003680//minor groove of adenine-thymine-rich DNA binding;GO:0003700//DNA-binding transcription factor activity;GO:0003700//DNA-binding transcription factor activity;GO:0003700//DNA-binding…	-
AT3G56240	1978.68	1507.03	2450.33	1.62594	0.701274	1.37658e-10	1.0956e-08	3	20863139	20864727	-	1315	CCH	GO:0005829;GO:0006811;GO:0006825;GO:0006825;GO:0006878;GO:0006878;GO:0009507;GO:0009507;GO:0009651;GO:0016531;GO:0016531;GO:0019904;GO:0019904;GO:0030001;GO:0030001;GO:0046686;GO:0046686;GO:0046872;GO:0046872;GO:0046872;GO:0048046;GO:0030001;GO:0030001;GO:0046872;GO:0046872;GO:0046872;GO:0005829;GO:0006811;GO:0006825;GO:0006825;GO:0006878;GO:0006878;GO:0009507;GO:0009507;GO:0009651;GO:0016531;GO:…	K07213	-	Copper transport protein CCH [Source:UniProtKB/Swiss-Prot;Acc:O82089]	O82089 A0A178V898	GO:0006811//ion transport;GO:0006825//copper ion transport;GO:0006825//copper ion transport;GO:0006878//cellular copper ion homeostasis;GO:0006878//cellular copper ion homeostasis;GO:0009651//response to salt stress;GO:0030001//metal ion transport;GO:0030001//metal ion transport;GO:0046686//response to cadmium ion;GO:0046686//response to cadmium ion;GO:0030001//metal ion transport;GO:0030001//met…	GO:0005829//cytosol;GO:0009507//chloroplast;GO:0009507//chloroplast;GO:0048046//apoplast;GO:0005829//cytosol;GO:0009507//chloroplast;GO:0009507//chloroplast;GO:0048046//apoplast;	GO:0016531//copper chaperone activity;GO:0016531//copper chaperone activity;GO:0019904//protein domain specific binding;GO:0019904//protein domain specific binding;GO:0046872//metal ion binding;GO:0046872//metal ion binding;GO:0046872//metal ion binding;GO:0046872//metal ion binding;GO:0046872//metal ion binding;GO:0046872//metal ion binding;GO:0016531//copper chaperone activity;GO:0016531//coppe…	ko04978(Mineral absorption)
AT4G22212	124.147	169.194	79.0994	0.467506	-1.09694	1.38247e-10	1.09655e-08	4	11753842	11754752	+	790	-	GO:0005576;GO:0005576;GO:0006952;GO:0031640;GO:0031640;GO:0050832;GO:0050832;	-	-	Defensin-like protein 98 [Source:UniProtKB/Swiss- Prot;Acc:Q94AZ8]	Q94AZ8 A0A178USP0	GO:0006952//defense response;GO:0031640//killing of cells of other organism;GO:0031640//killing of cells of other organism;GO:0050832//defense response to fungus;GO:0050832//defense response to fungus;	GO:0005576//extracellular region;GO:0005576//extracellular region;	-	-
AT1G01190	130.542	191.282	69.8021	0.364917	-1.45436	1.47857e-10	1.16882e-08	1	82984	84946	-	1751	CYP78A8	GO:0004497;GO:0004497;GO:0005506;GO:0005506;GO:0008150;GO:0016020;GO:0016021;GO:0016021;GO:0016491;GO:0016705;GO:0016705;GO:0020037;GO:0020037;GO:0046872;GO:0055114;GO:0055114;GO:0055114;GO:0004497;GO:0004497;GO:0005506;GO:0005506;GO:0016020;GO:0016021;GO:0016021;GO:0016491;GO:0016705;GO:0016705;GO:0020037;GO:0020037;GO:0046872;GO:0055114;GO:0055114;GO:0055114;	K20619	-	CYP78A8 [Source:UniProtKB/TrEMBL;Acc:A0A178WIC4]	F4HS79	GO:0008150//biological_process;GO:0055114//obsolete oxidation-reduction process;GO:0055114//obsolete oxidation-reduction process;GO:0055114//obsolete oxidation-reduction process;GO:0055114//obsolete oxidation-reduction process;GO:0055114//obsolete oxidation-reduction process;GO:0055114//obsolete oxidation-reduction process;	GO:0016020//membrane;GO:0016021//integral component of membrane;GO:0016021//integral component of membrane;GO:0016020//membrane;GO:0016021//integral component of membrane;GO:0016021//integral component of membrane;	GO:0004497//monooxygenase activity;GO:0004497//monooxygenase activity;GO:0005506//iron ion binding;GO:0005506//iron ion binding;GO:0016491//oxidoreductase activity;GO:0016705//oxidoreductase activity, acting on paired donors, with incorporation or reduction of molecular oxygen;GO:0016705//oxidoreductase activity, acting on paired donors, with incorporation or reduction of molecular oxygen;GO:0020…	-
AT3G59480	260.644	436.236	85.052	0.194968	-2.35869	1.51642e-10	1.19471e-08	3	21982989	21984598	+	1253	-	GO:0000166;GO:0005524;GO:0005524;GO:0005829;GO:0005829;GO:0005829;GO:0005975;GO:0006000;GO:0006000;GO:0006000;GO:0008865;GO:0008865;GO:0008865;GO:0008865;GO:0016301;GO:0016301;GO:0016301;GO:0016310;GO:0016740;GO:0016773;GO:0016773;GO:0019200;GO:0019252;GO:0019252;GO:0046835;	K00847	EC:2.7.1.4	Probable fructokinase-4 [Source:UniProtKB/Swiss- Prot;Acc:Q9M1B9]	Q9M1B9 A0A5S9XP01	GO:0005975//carbohydrate metabolic process;GO:0006000//fructose metabolic process;GO:0006000//fructose metabolic process;GO:0006000//fructose metabolic process;GO:0016310//phosphorylation;GO:0019252//starch biosynthetic process;GO:0019252//starch biosynthetic process;GO:0046835//carbohydrate phosphorylation;	GO:0005829//cytosol;GO:0005829//cytosol;GO:0005829//cytosol;	GO:0000166//nucleotide binding;GO:0005524//ATP binding;GO:0005524//ATP binding;GO:0008865//fructokinase activity;GO:0008865//fructokinase activity;GO:0008865//fructokinase activity;GO:0008865//fructokinase activity;GO:0016301//kinase activity;GO:0016301//kinase activity;GO:0016301//kinase activity;GO:0016740//transferase activity;GO:0016773//phosphotransferase activity, alcohol group as acceptor;…	ko00520(Amino sugar and nucleotide sugar metabolism);ko00500(Starch and sucrose metabolism);ko00051(Fructose and mannose metabolism)
AT5G48657	206.744	269.886	143.603	0.532086	-0.910269	1.55666e-10	1.22229e-08	5	19733882	19735726	-	1736	-	GO:0016020;GO:0016021;GO:0016021;GO:0003674;GO:0016020;GO:0016021;GO:0016021;GO:0016020;GO:0016021;GO:0016021;GO:0005886;GO:0005886;GO:0010204;GO:0016020;GO:0016021;GO:0016021;	-	-	defense protein-related [Source:TAIR;Acc:AT5G48657]	A0A1P8BFZ2	-	GO:0016020//membrane;GO:0016021//integral component of membrane;GO:0016021//integral component of membrane;GO:0016020//membrane;GO:0016021//integral component of membrane;GO:0016021//integral component of membrane;GO:0016020//membrane;GO:0016021//integral component of membrane;GO:0016021//integral component of membrane;GO:0005886//plasma membrane;GO:0005886//plasma membrane;GO:0016020//membrane;G…	GO:0003674//molecular_function;	-
AT2G29130	210.797	312.61	108.984	0.348625	-1.52025	1.64271e-10	1.28555e-08	2	12524827	12527803	-	2188	LAC2	GO:0005507;GO:0005507;GO:0005576;GO:0009414;GO:0009414;GO:0016491;GO:0016491;GO:0016491;GO:0016491;GO:0016722;GO:0046274;GO:0046274;GO:0046274;GO:0046872;GO:0048046;GO:0048046;GO:0048046;GO:0052716;GO:0052716;GO:0052716;GO:0055114;GO:0055114;GO:0055114;GO:0080022;	K05909	EC:1.10.3.2	Laccase-2 [Source:UniProtKB/Swiss-Prot;Acc:O81081]	O81081	GO:0009414//response to water deprivation;GO:0009414//response to water deprivation;GO:0046274//lignin catabolic process;GO:0046274//lignin catabolic process;GO:0046274//lignin catabolic process;GO:0055114//obsolete oxidation-reduction process;GO:0055114//obsolete oxidation-reduction process;GO:0055114//obsolete oxidation-reduction process;GO:0080022//primary root development;	GO:0005576//extracellular region;GO:0048046//apoplast;GO:0048046//apoplast;GO:0048046//apoplast;	GO:0005507//copper ion binding;GO:0005507//copper ion binding;GO:0016491//oxidoreductase activity;GO:0016491//oxidoreductase activity;GO:0016491//oxidoreductase activity;GO:0016491//oxidoreductase activity;GO:0016722//oxidoreductase activity, acting on metal ions;GO:0046872//metal ion binding;GO:0052716//hydroquinone:oxygen oxidoreductase activity;GO:0052716//hydroquinone:oxygen oxidoreductase ac…	-
AT1G35330	59.1423	91.6469	26.6377	0.290656	-1.78261	1.70476e-10	1.32966e-08	1	12964986	12966113	+	1044	-	GO:0008270;GO:0008270;GO:0016020;GO:0016021;GO:0016021;GO:0016567;GO:0016740;GO:0046872;	K10664	EC:2.3.2.27	RING/U-box superfamily protein [Source:TAIR;Acc:AT1G35330]	A0A2H1ZED7	GO:0016567//protein ubiquitination;	GO:0016020//membrane;GO:0016021//integral component of membrane;GO:0016021//integral component of membrane;	GO:0008270//zinc ion binding;GO:0008270//zinc ion binding;GO:0016740//transferase activity;GO:0046872//metal ion binding;	-
AT1G77330	1915.89	1533.08	2298.7	1.4994	0.584386	1.82927e-10	1.42203e-08	1	29062945	29064637	-	1384	-	GO:0006952;GO:0006952;GO:0009693;GO:0009693;GO:0009693;GO:0009815;GO:0009815;GO:0009815;GO:0016491;GO:0016491;GO:0016491;GO:0031418;GO:0031418;GO:0046872;GO:0046872;GO:0051213;GO:0051213;GO:0055114;GO:0055114;GO:0055114;	K05933	EC:1.14.17.4	1-aminocyclopropane-1-carboxylate oxidase 5 [Source:UniProtKB/Swiss-Prot;Acc:Q0WPW4]	Q0WPW4 A0A178WI41	GO:0006952//defense response;GO:0006952//defense response;GO:0009693//ethylene biosynthetic process;GO:0009693//ethylene biosynthetic process;GO:0009693//ethylene biosynthetic process;GO:0055114//obsolete oxidation-reduction process;GO:0055114//obsolete oxidation-reduction process;GO:0055114//obsolete oxidation-reduction process;	-	GO:0009815//1-aminocyclopropane-1-carboxylate oxidase activity;GO:0009815//1-aminocyclopropane-1-carboxylate oxidase activity;GO:0009815//1-aminocyclopropane-1-carboxylate oxidase activity;GO:0016491//oxidoreductase activity;GO:0016491//oxidoreductase activity;GO:0016491//oxidoreductase activity;GO:0031418//L-ascorbic acid binding;GO:0031418//L-ascorbic acid binding;GO:0046872//metal ion binding;…	ko00270(Cysteine and methionine metabolism)
AT4G15340	591.048	729.334	452.761	0.620787	-0.687829	1.85311e-10	1.43579e-08	4	8754440	8760600	-	2638	PEN1	GO:0000250;GO:0000250;GO:0005811;GO:0005811;GO:0010263;GO:0010263;GO:0016104;GO:0016104;GO:0016104;GO:0016104;GO:0016829;GO:0016829;GO:0016853;GO:0016866;GO:0016866;GO:0034075;GO:0034075;GO:0034075;GO:0042300;GO:0042300;GO:0042300;GO:0000250;GO:0000250;GO:0005811;GO:0005811;GO:0016104;GO:0016104;GO:0016866;GO:0016866;GO:0042300;GO:0042300;	K15823	EC:4.2.1.124	Arabidiol synthase [Source:UniProtKB/Swiss- Prot;Acc:Q9FR95]	Q9FR95 A0A654FPN2	GO:0010263//tricyclic triterpenoid biosynthetic process;GO:0010263//tricyclic triterpenoid biosynthetic process;GO:0016104//triterpenoid biosynthetic process;GO:0016104//triterpenoid biosynthetic process;GO:0016104//triterpenoid biosynthetic process;GO:0016104//triterpenoid biosynthetic process;GO:0016104//triterpenoid biosynthetic process;GO:0016104//triterpenoid biosynthetic process;	GO:0005811//lipid droplet;GO:0005811//lipid droplet;GO:0005811//lipid droplet;GO:0005811//lipid droplet;	GO:0000250//lanosterol synthase activity;GO:0000250//lanosterol synthase activity;GO:0016829//lyase activity;GO:0016829//lyase activity;GO:0016853//isomerase activity;GO:0016866//intramolecular transferase activity;GO:0016866//intramolecular transferase activity;GO:0034075//arabidiol synthase activity;GO:0034075//arabidiol synthase activity;GO:0034075//arabidiol synthase activity;GO:0042300//beta…	ko00909(Sesquiterpenoid and triterpenoid biosynthesis)
AT1G06090	309.701	415.526	203.875	0.490644	-1.02725	1.87335e-10	1.44668e-08	1	1846701	1849693	+	2313	-	GO:0005783;GO:0005789;GO:0005789;GO:0005789;GO:0006629;GO:0006629;GO:0006629;GO:0006631;GO:0006633;GO:0006636;GO:0006636;GO:0009979;GO:0009979;GO:0016020;GO:0016021;GO:0016021;GO:0016491;GO:0016717;GO:0016717;GO:0055114;GO:0055114;GO:0055114;	-	-	Delta-9 desaturase-like 1 protein [Source:UniProtKB/Swiss-Prot;Acc:Q9LND9]	Q9LND9	GO:0006629//lipid metabolic process;GO:0006629//lipid metabolic process;GO:0006629//lipid metabolic process;GO:0006631//fatty acid metabolic process;GO:0006633//fatty acid biosynthetic process;GO:0006636//unsaturated fatty acid biosynthetic process;GO:0006636//unsaturated fatty acid biosynthetic process;GO:0055114//obsolete oxidation-reduction process;GO:0055114//obsolete oxidation-reduction proc…	GO:0005783//endoplasmic reticulum;GO:0005789//endoplasmic reticulum membrane;GO:0005789//endoplasmic reticulum membrane;GO:0005789//endoplasmic reticulum membrane;GO:0016020//membrane;GO:0016021//integral component of membrane;GO:0016021//integral component of membrane;	GO:0009979//16:0 monogalactosyldiacylglycerol desaturase activity;GO:0009979//16:0 monogalactosyldiacylglycerol desaturase activity;GO:0016491//oxidoreductase activity;GO:0016717//oxidoreductase activity, acting on paired donors, with oxidation of a pair of donors resulting in the reduction of molecular oxygen to two molecules of water;GO:0016717//oxidoreductase activity, acting on paired donors,…	-
AT1G65310	3026.64	2441.55	3611.73	1.47927	0.56489	2.29307e-10	1.76104e-08	1	24257054	24258506	+	1244	ATXTH17	GO:0004553;GO:0004553;GO:0005576;GO:0005618;GO:0005618;GO:0005618;GO:0005975;GO:0005975;GO:0006073;GO:0006073;GO:0008152;GO:0010411;GO:0010411;GO:0016740;GO:0016762;GO:0016762;GO:0016762;GO:0016787;GO:0016798;GO:0042546;GO:0042546;GO:0048046;GO:0048046;GO:0048046;GO:0071555;GO:0071555;GO:0004553;GO:0004553;GO:0005576;GO:0005618;GO:0005618;GO:0005618;GO:0005886;GO:0005886;GO:0005975;GO:0005975;GO:…	K08235	EC:2.4.1.207	xyloglucan endotransglucosylase/hydrolase 17 [Source:TAIR;Acc:AT1G65310]	O80803 A2RVL7	GO:0005975//carbohydrate metabolic process;GO:0005975//carbohydrate metabolic process;GO:0006073//cellular glucan metabolic process;GO:0006073//cellular glucan metabolic process;GO:0008152//metabolic process;GO:0010411//xyloglucan metabolic process;GO:0010411//xyloglucan metabolic process;GO:0042546//cell wall biogenesis;GO:0042546//cell wall biogenesis;GO:0071555//cell wall organization;GO:00715…	GO:0005576//extracellular region;GO:0005618//cell wall;GO:0005618//cell wall;GO:0005618//cell wall;GO:0048046//apoplast;GO:0048046//apoplast;GO:0048046//apoplast;GO:0005576//extracellular region;GO:0005618//cell wall;GO:0005618//cell wall;GO:0005618//cell wall;GO:0005886//plasma membrane;GO:0005886//plasma membrane;GO:0009505//plant-type cell wall;GO:0009505//plant-type cell wall;GO:0016020//memb…	GO:0004553//hydrolase activity, hydrolyzing O-glycosyl compounds;GO:0004553//hydrolase activity, hydrolyzing O-glycosyl compounds;GO:0016740//transferase activity;GO:0016762//xyloglucan:xyloglucosyl transferase activity;GO:0016762//xyloglucan:xyloglucosyl transferase activity;GO:0016762//xyloglucan:xyloglucosyl transferase activity;GO:0016787//hydrolase activity;GO:0016798//hydrolase activity, ac…	-
AT4G30450	165.538	219.346	111.73	0.50938	-0.973187	2.29547e-10	1.76104e-08	4	14886027	14886784	-	758	-	GO:0003674;GO:0008150;	-	-	At4g30450 [Source:UniProtKB/TrEMBL;Acc:Q9M0B5]	Q9M0B5 A0A178V5T8	GO:0008150//biological_process;	-	GO:0003674//molecular_function;	-
AT3G21720	7387.88	3683.21	11092.5	3.01165	1.59056	2.34099e-10	1.7901e-08	3	7652487	7656053	-	2213	ICL	GO:0003824;GO:0003824;GO:0004451;GO:0004451;GO:0004451;GO:0004451;GO:0005777;GO:0006097;GO:0006097;GO:0006099;GO:0006099;GO:0009514;GO:0009514;GO:0009514;GO:0016829;GO:0019752;GO:0019752;GO:0046872;GO:0046872;	K01637	EC:4.1.3.1	Isocitrate lyase [Source:UniProtKB/Swiss- Prot;Acc:P28297]	P28297 Q0WWE9 A0A384KC84	GO:0006097//glyoxylate cycle;GO:0006097//glyoxylate cycle;GO:0006099//tricarboxylic acid cycle;GO:0006099//tricarboxylic acid cycle;GO:0019752//carboxylic acid metabolic process;GO:0019752//carboxylic acid metabolic process;	GO:0005777//peroxisome;GO:0009514//glyoxysome;GO:0009514//glyoxysome;GO:0009514//glyoxysome;	GO:0003824//catalytic activity;GO:0003824//catalytic activity;GO:0004451//isocitrate lyase activity;GO:0004451//isocitrate lyase activity;GO:0004451//isocitrate lyase activity;GO:0004451//isocitrate lyase activity;GO:0016829//lyase activity;GO:0046872//metal ion binding;GO:0046872//metal ion binding;	ko00630(Glyoxylate and dicarboxylate metabolism)
AT1G47670	1068.99	1294.43	843.558	0.651683	-0.617758	2.58132e-10	1.96744e-08	1	17536625	17539719	-	2002	AATL1	GO:0003333;GO:0005886;GO:0005886;GO:0005886;GO:0005886;GO:0006865;GO:0015171;GO:0016020;GO:0016021;GO:0016021;	-	-	Lysine histidine transporter-like 8 [Source:UniProtKB/Swiss-Prot;Acc:Q9SX98]	Q9SX98 A0A178WE74	GO:0003333//amino acid transmembrane transport;GO:0006865//amino acid transport;	GO:0005886//plasma membrane;GO:0005886//plasma membrane;GO:0005886//plasma membrane;GO:0005886//plasma membrane;GO:0016020//membrane;GO:0016021//integral component of membrane;GO:0016021//integral component of membrane;	GO:0015171//amino acid transmembrane transporter activity;	-
AT4G38390	76.0592	119.807	32.3112	0.269694	-1.89061	2.72347e-10	2.06904e-08	4	17975776	17978380	+	1922	RHS17	GO:0006004;GO:0006004;GO:0006486;GO:0016020;GO:0016021;GO:0016021;GO:0016740;GO:0016757;	-	-	RHS17 [Source:UniProtKB/TrEMBL;Acc:A0A178V2M6]	Q9SVE6 A0A178V2M6	GO:0006004//fucose metabolic process;GO:0006004//fucose metabolic process;GO:0006486//protein glycosylation;	GO:0016020//membrane;GO:0016021//integral component of membrane;GO:0016021//integral component of membrane;	GO:0016740//transferase activity;GO:0016757//glycosyltransferase activity;	-
AT4G32870	197.042	260.089	133.996	0.515191	-0.956821	2.81682e-10	2.13303e-08	4	15862117	15862814	+	698	-	GO:0004864;GO:0004864;GO:0004864;GO:0005634;GO:0005634;GO:0005737;GO:0005737;GO:0005737;GO:0005886;GO:0009738;GO:0009738;GO:0009738;GO:0010427;GO:0010427;GO:0016020;GO:0032515;GO:0038023;GO:0038023;GO:0080163;GO:0080163;	-	-	At4g32870 [Source:UniProtKB/TrEMBL;Acc:Q9M073]	A0A178UZX9 Q9M073	GO:0009738//abscisic acid-activated signaling pathway;GO:0009738//abscisic acid-activated signaling pathway;GO:0009738//abscisic acid-activated signaling pathway;GO:0032515//negative regulation of phosphoprotein phosphatase activity;GO:0080163//regulation of protein serine/threonine phosphatase activity;GO:0080163//regulation of protein serine/threonine phosphatase activity;	GO:0005634//nucleus;GO:0005634//nucleus;GO:0005737//cytoplasm;GO:0005737//cytoplasm;GO:0005737//cytoplasm;GO:0005886//plasma membrane;GO:0016020//membrane;	GO:0004864//protein phosphatase inhibitor activity;GO:0004864//protein phosphatase inhibitor activity;GO:0004864//protein phosphatase inhibitor activity;GO:0010427//abscisic acid binding;GO:0010427//abscisic acid binding;GO:0038023//signaling receptor activity;GO:0038023//signaling receptor activity;	-
AT2G43570	885.648	1391.75	379.542	0.272707	-1.87457	2.95449e-10	2.23006e-08	2	18076166	18077517	-	1139	CHI	GO:0000272;GO:0000272;GO:0004568;GO:0004568;GO:0004568;GO:0004568;GO:0005975;GO:0005975;GO:0005975;GO:0006032;GO:0006032;GO:0006032;GO:0006952;GO:0008061;GO:0008061;GO:0008061;GO:0008152;GO:0009505;GO:0009615;GO:0009615;GO:0009627;GO:0009627;GO:0010150;GO:0010150;GO:0010272;GO:0010272;GO:0016787;GO:0016798;GO:0016998;GO:0016998;GO:0048046;GO:0048046;GO:0072722;GO:0072722;GO:0099503;	K01183	EC:3.2.1.14	CHI [Source:UniProtKB/TrEMBL;Acc:A0A178W3M3]	O24603 A0A178W3M3	GO:0000272//polysaccharide catabolic process;GO:0000272//polysaccharide catabolic process;GO:0005975//carbohydrate metabolic process;GO:0005975//carbohydrate metabolic process;GO:0005975//carbohydrate metabolic process;GO:0006032//chitin catabolic process;GO:0006032//chitin catabolic process;GO:0006032//chitin catabolic process;GO:0006952//defense response;GO:0008152//metabolic process;GO:0009615…	GO:0009505//plant-type cell wall;GO:0048046//apoplast;GO:0048046//apoplast;GO:0099503//secretory vesicle;	GO:0004568//chitinase activity;GO:0004568//chitinase activity;GO:0004568//chitinase activity;GO:0004568//chitinase activity;GO:0008061//chitin binding;GO:0008061//chitin binding;GO:0008061//chitin binding;GO:0016787//hydrolase activity;GO:0016798//hydrolase activity, acting on glycosyl bonds;	ko00520(Amino sugar and nucleotide sugar metabolism)
AT4G25240	236.169	304.429	167.91	0.551557	-0.858419	3.25018e-10	2.44537e-08	4	12930231	12933895	+	2321	SKS1	GO:0005507;GO:0005507;GO:0005829;GO:0005886;GO:0005886;GO:0005886;GO:0009506;GO:0009506;GO:0016020;GO:0016491;GO:0016491;GO:0016491;GO:0016722;GO:0031225;GO:0031225;GO:0031225;GO:0046658;GO:0046658;GO:0046658;GO:0046872;GO:0055114;GO:0055114;GO:0005507;GO:0005507;GO:0005829;GO:0005886;GO:0005886;GO:0005886;GO:0009506;GO:0009506;GO:0016020;GO:0016491;GO:0016491;GO:0016491;GO:0016722;GO:0031225;GO:…	-	-	SKS1 [Source:UniProtKB/TrEMBL;Acc:A0A178UTC9]	Q8VXX5 A0A178UTC9	GO:0055114//obsolete oxidation-reduction process;GO:0055114//obsolete oxidation-reduction process;GO:0055114//obsolete oxidation-reduction process;GO:0055114//obsolete oxidation-reduction process;	GO:0005829//cytosol;GO:0005886//plasma membrane;GO:0005886//plasma membrane;GO:0005886//plasma membrane;GO:0009506//plasmodesma;GO:0009506//plasmodesma;GO:0016020//membrane;GO:0031225//anchored component of membrane;GO:0031225//anchored component of membrane;GO:0031225//anchored component of membrane;GO:0046658//anchored component of plasma membrane;GO:0046658//anchored component of plasma membra…	GO:0005507//copper ion binding;GO:0005507//copper ion binding;GO:0016491//oxidoreductase activity;GO:0016491//oxidoreductase activity;GO:0016491//oxidoreductase activity;GO:0016722//oxidoreductase activity, acting on metal ions;GO:0046872//metal ion binding;GO:0005507//copper ion binding;GO:0005507//copper ion binding;GO:0016491//oxidoreductase activity;GO:0016491//oxidoreductase activity;GO:0016…	-
AT1G55240	173.747	247.76	99.7336	0.402541	-1.31279	3.2619e-10	2.44632e-08	1	20604892	20606411	+	1285	-	GO:0016020;GO:0016021;GO:0016021;	-	-	At1g55240 [Source:UniProtKB/TrEMBL;Acc:Q6NM31]	Q6NM31	-	GO:0016020//membrane;GO:0016021//integral component of membrane;GO:0016021//integral component of membrane;	-	-
AT1G14960	89.4262	38.664	140.188	3.62581	1.8583	3.29418e-10	2.46263e-08	1	5159192	5160179	-	791	-	GO:0006952;GO:0006952;	-	-	Major latex protein, putative [Source:UniProtKB/TrEMBL;Acc:Q93WB5]	Q93WB5 A0A178WI56	GO:0006952//defense response;GO:0006952//defense response;	-	-	-
AT1G17960	504.259	384.618	623.9	1.62213	0.697887	3.38914e-10	2.52556e-08	1	6180865	6183806	-	1596	-	GO:0000166;GO:0000166;GO:0000166;GO:0004812;GO:0004812;GO:0004812;GO:0004812;GO:0004829;GO:0004829;GO:0004829;GO:0004829;GO:0005524;GO:0005524;GO:0005524;GO:0005737;GO:0005737;GO:0005737;GO:0005739;GO:0005739;GO:0006412;GO:0006418;GO:0006418;GO:0006418;GO:0006435;GO:0006435;GO:0006435;GO:0009507;GO:0009507;GO:0016874;GO:0000166;GO:0000166;GO:0000166;GO:0004812;GO:0004812;GO:0004812;GO:0004829;GO:…	K01868	EC:6.1.1.3	Probable threonine--tRNA ligase, cytoplasmic [Source:UniProtKB/Swiss-Prot;Acc:Q8GZ45]	Q8GZ45 A0A654ELL3	GO:0006412//translation;GO:0006418//tRNA aminoacylation for protein translation;GO:0006418//tRNA aminoacylation for protein translation;GO:0006418//tRNA aminoacylation for protein translation;GO:0006435//threonyl-tRNA aminoacylation;GO:0006435//threonyl-tRNA aminoacylation;GO:0006435//threonyl-tRNA aminoacylation;GO:0006412//translation;GO:0006418//tRNA aminoacylation for protein translation;GO:0…	GO:0005737//cytoplasm;GO:0005737//cytoplasm;GO:0005737//cytoplasm;GO:0005739//mitochondrion;GO:0005739//mitochondrion;GO:0009507//chloroplast;GO:0009507//chloroplast;GO:0005737//cytoplasm;GO:0005737//cytoplasm;	GO:0000166//nucleotide binding;GO:0000166//nucleotide binding;GO:0000166//nucleotide binding;GO:0004812//aminoacyl-tRNA ligase activity;GO:0004812//aminoacyl-tRNA ligase activity;GO:0004812//aminoacyl-tRNA ligase activity;GO:0004812//aminoacyl-tRNA ligase activity;GO:0004829//threonine-tRNA ligase activity;GO:0004829//threonine-tRNA ligase activity;GO:0004829//threonine-tRNA ligase activity;GO:00…	ko00970(Aminoacyl-tRNA biosynthesis)
AT4G35380	465.159	652.161	278.156	0.426514	-1.22933	3.4556e-10	2.56691e-08	4	16819792	16826147	+	5409	BIG4	GO:0005085;GO:0005086;GO:0005086;GO:0005737;GO:0005829;GO:0016020;GO:0032012;GO:0032012;GO:0005085;GO:0005086;GO:0005086;GO:0005737;GO:0005802;GO:0005802;GO:0005829;GO:0005829;GO:0015031;GO:0015031;GO:0016020;GO:0016192;GO:0032012;GO:0032012;GO:0032588;GO:0032588;	K18442	-	Brefeldin A-inhibited guanine nucleotide-exchange protein 4 [Source:UniProtKB/Swiss-Prot;Acc:F4JN05]	F4JN05 A0A654FVS1	GO:0032012//regulation of ARF protein signal transduction;GO:0032012//regulation of ARF protein signal transduction;GO:0015031//protein transport;GO:0015031//protein transport;GO:0016192//vesicle-mediated transport;GO:0032012//regulation of ARF protein signal transduction;GO:0032012//regulation of ARF protein signal transduction;	GO:0005737//cytoplasm;GO:0005829//cytosol;GO:0016020//membrane;GO:0005737//cytoplasm;GO:0005802//trans-Golgi network;GO:0005802//trans-Golgi network;GO:0005829//cytosol;GO:0005829//cytosol;GO:0016020//membrane;GO:0032588//trans-Golgi network membrane;GO:0032588//trans-Golgi network membrane;	GO:0005085//guanyl-nucleotide exchange factor activity;GO:0005085//guanyl-nucleotide exchange factor activity;	ko04144(Endocytosis)
AT2G18980	610.651	751.55	469.751	0.625043	-0.677973	3.57255e-10	2.64538e-08	2	8233335	8235440	-	1202	PER16	GO:0004601;GO:0004601;GO:0004601;GO:0005576;GO:0005576;GO:0005773;GO:0006979;GO:0006979;GO:0006979;GO:0016491;GO:0020037;GO:0020037;GO:0020037;GO:0042744;GO:0042744;GO:0042744;GO:0046872;GO:0046872;GO:0055114;GO:0055114;GO:0055114;GO:0098869;	K00430	EC:1.11.1.7	Peroxidase 16 [Source:UniProtKB/Swiss- Prot;Acc:Q96518]	Q96518 A0A384KTF9 Q0WTC2	GO:0006979//response to oxidative stress;GO:0006979//response to oxidative stress;GO:0006979//response to oxidative stress;GO:0042744//hydrogen peroxide catabolic process;GO:0042744//hydrogen peroxide catabolic process;GO:0042744//hydrogen peroxide catabolic process;GO:0055114//obsolete oxidation-reduction process;GO:0055114//obsolete oxidation-reduction process;GO:0055114//obsolete oxidation-red…	GO:0005576//extracellular region;GO:0005576//extracellular region;GO:0005773//vacuole;	GO:0004601//peroxidase activity;GO:0004601//peroxidase activity;GO:0004601//peroxidase activity;GO:0016491//oxidoreductase activity;GO:0020037//heme binding;GO:0020037//heme binding;GO:0020037//heme binding;GO:0046872//metal ion binding;GO:0046872//metal ion binding;	ko00940(Phenylpropanoid biosynthesis)
AT5G16960	20.6012	5.79586	35.4065	6.10892	2.61092	3.70996e-10	2.73846e-08	5	5573700	5575910	-	1494	-	GO:0006979;GO:0009536;GO:0016491;GO:0016491;GO:0016491;GO:0032440;GO:0055114;GO:0055114;GO:0055114;GO:0006979;GO:0009536;GO:0016491;GO:0016491;GO:0016491;GO:0032440;GO:0055114;GO:0055114;GO:0055114;	K08070	EC:1.3.1.74	Quinone oxidoreductase-like protein [Source:UniProtKB/TrEMBL;Acc:Q9LFK5]	Q9LFK5	GO:0006979//response to oxidative stress;GO:0055114//obsolete oxidation-reduction process;GO:0055114//obsolete oxidation-reduction process;GO:0055114//obsolete oxidation-reduction process;GO:0006979//response to oxidative stress;GO:0055114//obsolete oxidation-reduction process;GO:0055114//obsolete oxidation-reduction process;GO:0055114//obsolete oxidation-reduction process;	GO:0009536//plastid;GO:0009536//plastid;	GO:0016491//oxidoreductase activity;GO:0016491//oxidoreductase activity;GO:0016491//oxidoreductase activity;GO:0032440//2-alkenal reductase [NAD(P)+] activity;GO:0016491//oxidoreductase activity;GO:0016491//oxidoreductase activity;GO:0016491//oxidoreductase activity;GO:0032440//2-alkenal reductase [NAD(P)+] activity;	-
AT3G47050	48.944	76.5205	21.3675	0.279239	-1.84043	3.99156e-10	2.93706e-08	3	17327935	17330889	-	2085	-	GO:0004553;GO:0004553;GO:0005576;GO:0005773;GO:0005773;GO:0005975;GO:0005975;GO:0008152;GO:0008422;GO:0008422;GO:0009251;GO:0009251;GO:0016787;GO:0016798;GO:0004553;GO:0004553;GO:0005576;GO:0005975;GO:0005975;GO:0016787;	K01188	EC:3.2.1.21	Beta-D-glucan exohydrolase-like protein [Source:UniProtKB/TrEMBL;Acc:Q9SD68]	F4JAB9	GO:0005975//carbohydrate metabolic process;GO:0005975//carbohydrate metabolic process;GO:0008152//metabolic process;GO:0009251//glucan catabolic process;GO:0009251//glucan catabolic process;GO:0005975//carbohydrate metabolic process;GO:0005975//carbohydrate metabolic process;	GO:0005576//extracellular region;GO:0005773//vacuole;GO:0005773//vacuole;GO:0005576//extracellular region;	GO:0004553//hydrolase activity, hydrolyzing O-glycosyl compounds;GO:0004553//hydrolase activity, hydrolyzing O-glycosyl compounds;GO:0008422//beta-glucosidase activity;GO:0008422//beta-glucosidase activity;GO:0016787//hydrolase activity;GO:0016798//hydrolase activity, acting on glycosyl bonds;GO:0004553//hydrolase activity, hydrolyzing O-glycosyl compounds;GO:0004553//hydrolase activity, hydrolyz…	ko00940(Phenylpropanoid biosynthesis);ko00500(Starch and sucrose metabolism);ko00460(Cyanoamino acid metabolism)
AT2G32270	208.493	270.552	146.433	0.541237	-0.885668	4.05106e-10	2.9715e-08	2	13704068	13706928	+	1546	ZIP3	GO:0005385;GO:0005385;GO:0005385;GO:0005385;GO:0005886;GO:0005886;GO:0005886;GO:0006811;GO:0006829;GO:0016020;GO:0016020;GO:0016020;GO:0016020;GO:0016021;GO:0016021;GO:0016021;GO:0030001;GO:0030001;GO:0046873;GO:0046873;GO:0055085;GO:0055085;GO:0071577;GO:0071577;GO:0071577;	K14709	-	Zinc transporter 3 [Source:UniProtKB/Swiss- Prot;Acc:Q9SLG3]	Q9SLG3 A0A654EZ87	GO:0006811//ion transport;GO:0006829//zinc ion transport;GO:0030001//metal ion transport;GO:0030001//metal ion transport;GO:0055085//transmembrane transport;GO:0055085//transmembrane transport;GO:0071577//zinc ion transmembrane transport;GO:0071577//zinc ion transmembrane transport;GO:0071577//zinc ion transmembrane transport;	GO:0005886//plasma membrane;GO:0005886//plasma membrane;GO:0005886//plasma membrane;GO:0016020//membrane;GO:0016020//membrane;GO:0016020//membrane;GO:0016020//membrane;GO:0016021//integral component of membrane;GO:0016021//integral component of membrane;GO:0016021//integral component of membrane;	GO:0005385//zinc ion transmembrane transporter activity;GO:0005385//zinc ion transmembrane transporter activity;GO:0005385//zinc ion transmembrane transporter activity;GO:0005385//zinc ion transmembrane transporter activity;GO:0046873//metal ion transmembrane transporter activity;GO:0046873//metal ion transmembrane transporter activity;	ko05012(Parkinson disease);ko05010(Alzheimer disease)
AT4G39675	221.756	338.676	104.835	0.309544	-1.69178	4.27092e-10	3.12298e-08	4	18413775	18414240	+	466	-	GO:0005575;GO:0008150;	-	-	At4g39675 [Source:UniProtKB/TrEMBL;Acc:Q8LEP7]	Q8LEP7 A0A654FXG9	GO:0008150//biological_process;	GO:0005575//cellular_component;	-	-
AT5G53420	376.524	281.635	471.412	1.67384	0.743158	4.37032e-10	3.17664e-08	5	21673432	21675803	+	2267	-	GO:0005515;GO:0005634;GO:0005634;GO:0005515;GO:0005634;GO:0005634;GO:0005515;GO:0005634;GO:0005634;GO:0090548;GO:0005515;GO:0005634;GO:0005634;	-	-	CCT motif family protein [Source:UniProtKB/TrEMBL;Acc:Q8L602]	F4KJ52 A0A384L2D3	GO:0090548//response to nitrate starvation;	GO:0005634//nucleus;GO:0005634//nucleus;GO:0005634//nucleus;GO:0005634//nucleus;GO:0005634//nucleus;GO:0005634//nucleus;GO:0005634//nucleus;GO:0005634//nucleus;	GO:0005515//protein binding;GO:0005515//protein binding;GO:0005515//protein binding;GO:0005515//protein binding;	-
AT1G28600	401.108	301.392	500.824	1.6617	0.732662	4.37146e-10	3.17664e-08	1	10050957	10053218	-	1656	-	GO:0005576;GO:0005576;GO:0005618;GO:0005618;GO:0006629;GO:0016042;GO:0016042;GO:0016787;GO:0016788;GO:0016788;GO:0016788;	-	-	GDSL esterase/lipase At1g28600 [Source:UniProtKB/Swiss-Prot;Acc:Q94F40]	Q94F40 A0A178WJF1	GO:0006629//lipid metabolic process;GO:0016042//lipid catabolic process;GO:0016042//lipid catabolic process;	GO:0005576//extracellular region;GO:0005576//extracellular region;GO:0005618//cell wall;GO:0005618//cell wall;	GO:0016787//hydrolase activity;GO:0016788//hydrolase activity, acting on ester bonds;GO:0016788//hydrolase activity, acting on ester bonds;GO:0016788//hydrolase activity, acting on ester bonds;	-
AT3G03640	1001.73	740.911	1262.54	1.70404	0.768958	4.40744e-10	3.19287e-08	3	880988	884157	+	1765	BGLU25	GO:0004553;GO:0004553;GO:0005783;GO:0005783;GO:0005975;GO:0005975;GO:0008422;GO:0008422;GO:0009651;GO:0009651;GO:0016787;GO:0019762;GO:0019762;	K01188	EC:3.2.1.21	Probable inactive beta-glucosidase 25 [Source:UniProtKB/Swiss-Prot;Acc:O82772]	O82772 A0A178VFA0	GO:0005975//carbohydrate metabolic process;GO:0005975//carbohydrate metabolic process;GO:0009651//response to salt stress;GO:0009651//response to salt stress;GO:0019762//glucosinolate catabolic process;GO:0019762//glucosinolate catabolic process;	GO:0005783//endoplasmic reticulum;GO:0005783//endoplasmic reticulum;	GO:0004553//hydrolase activity, hydrolyzing O-glycosyl compounds;GO:0004553//hydrolase activity, hydrolyzing O-glycosyl compounds;GO:0008422//beta-glucosidase activity;GO:0008422//beta-glucosidase activity;GO:0016787//hydrolase activity;	ko00940(Phenylpropanoid biosynthesis);ko00500(Starch and sucrose metabolism);ko00460(Cyanoamino acid metabolism)
AT3G48920	129.511	84.7486	174.273	2.05636	1.04009	4.90262e-10	3.54063e-08	3	18139172	18140772	+	1217	AtMYB45	GO:0003677;GO:0003700;GO:0003700;GO:0005634;GO:0005634;GO:0006355;GO:0009751;GO:0030154;GO:0043565;GO:0044212;	K09422	-	MYB transcription factor [Source:UniProtKB/TrEMBL;Acc:Q9SMT1]	Q9SMT1 A0A654FE50	GO:0006355//regulation of transcription, DNA-templated;GO:0009751//response to salicylic acid;GO:0030154//cell differentiation;	GO:0005634//nucleus;GO:0005634//nucleus;	GO:0003677//DNA binding;GO:0003700//DNA-binding transcription factor activity;GO:0003700//DNA-binding transcription factor activity;GO:0043565//sequence-specific DNA binding;	-
AT5G01820	701.974	547.072	856.876	1.56629	0.647355	5.00091e-10	3.6005e-08	5	313190	315405	-	2216	CIPK14	GO:0000166;GO:0004672;GO:0004672;GO:0004674;GO:0004674;GO:0005515;GO:0005515;GO:0005524;GO:0005524;GO:0005524;GO:0005634;GO:0005634;GO:0005737;GO:0005737;GO:0005773;GO:0005773;GO:0006468;GO:0006468;GO:0006979;GO:0006979;GO:0007165;GO:0007165;GO:0009408;GO:0009408;GO:0009409;GO:0009409;GO:0009414;GO:0009414;GO:0009506;GO:0009506;GO:0009651;GO:0009651;GO:0009737;GO:0009737;GO:0009749;GO:0009749;GO:…	-	-	CBL-interacting serine/threonine-protein kinase 14 [Source:UniProtKB/Swiss-Prot;Acc:Q9LZW4]	Q9LZW4	GO:0006468//protein phosphorylation;GO:0006468//protein phosphorylation;GO:0006979//response to oxidative stress;GO:0006979//response to oxidative stress;GO:0007165//signal transduction;GO:0007165//signal transduction;GO:0009408//response to heat;GO:0009408//response to heat;GO:0009409//response to cold;GO:0009409//response to cold;GO:0009414//response to water deprivation;GO:0009414//response to…	GO:0005634//nucleus;GO:0005634//nucleus;GO:0005737//cytoplasm;GO:0005737//cytoplasm;GO:0005773//vacuole;GO:0005773//vacuole;GO:0009506//plasmodesma;GO:0009506//plasmodesma;	GO:0000166//nucleotide binding;GO:0004672//protein kinase activity;GO:0004672//protein kinase activity;GO:0004674//protein serine/threonine kinase activity;GO:0004674//protein serine/threonine kinase activity;GO:0005515//protein binding;GO:0005515//protein binding;GO:0005524//ATP binding;GO:0005524//ATP binding;GO:0005524//ATP binding;GO:0016301//kinase activity;GO:0016740//transferase activity;G…	-
AT1G04770	257.861	186.627	329.096	1.76339	0.818354	5.15755e-10	3.6952e-08	1	1336274	1337849	-	1284	-	GO:0005515;GO:0005634;GO:0005634;GO:0009658;GO:0009658;GO:0010438;GO:0010438;GO:0010439;GO:0010439;	-	-	Protein SULFUR DEFICIENCY-INDUCED 2 [Source:UniProtKB/Swiss-Prot;Acc:Q8L730]	Q8L730 A0A178WHH9	GO:0009658//chloroplast organization;GO:0009658//chloroplast organization;GO:0010438//cellular response to sulfur starvation;GO:0010438//cellular response to sulfur starvation;GO:0010439//regulation of glucosinolate biosynthetic process;GO:0010439//regulation of glucosinolate biosynthetic process;	GO:0005634//nucleus;GO:0005634//nucleus;	GO:0005515//protein binding;	-
AT2G22630	33.8014	53.6767	13.926	0.259442	-1.94652	5.16402e-10	3.6952e-08	2	9618207	9622163	+	1371	AGL17	GO:0000977;GO:0000977;GO:0003677;GO:0003677;GO:0003677;GO:0003700;GO:0003700;GO:0003700;GO:0005515;GO:0005634;GO:0005634;GO:0005634;GO:0006351;GO:0006355;GO:0006355;GO:0045944;GO:0045944;GO:0046983;GO:0046983;GO:0048578;GO:0048578;GO:0000977;GO:0000977;GO:0003677;GO:0003677;GO:0003677;GO:0003700;GO:0003700;GO:0003700;GO:0005515;GO:0005634;GO:0005634;GO:0005634;GO:0006351;GO:0006355;GO:0006355;GO:…	-	-	AGL17 [Source:UniProtKB/TrEMBL;Acc:A0A384L577]	Q38840 A0A384L577 C0SV55	GO:0006351//transcription, DNA-templated;GO:0006355//regulation of transcription, DNA-templated;GO:0006355//regulation of transcription, DNA-templated;GO:0045944//positive regulation of transcription by RNA polymerase II;GO:0045944//positive regulation of transcription by RNA polymerase II;GO:0048578//positive regulation of long-day photoperiodism, flowering;GO:0048578//positive regulation of lon…	GO:0005634//nucleus;GO:0005634//nucleus;GO:0005634//nucleus;GO:0005634//nucleus;GO:0005634//nucleus;GO:0005634//nucleus;	GO:0000977//RNA polymerase II transcription regulatory region sequence-specific DNA binding;GO:0000977//RNA polymerase II transcription regulatory region sequence-specific DNA binding;GO:0003677//DNA binding;GO:0003677//DNA binding;GO:0003677//DNA binding;GO:0003700//DNA-binding transcription factor activity;GO:0003700//DNA-binding transcription factor activity;GO:0003700//DNA-binding transcripti…	-
AT2G28490	39.2309	5.08852	73.3733	14.4194	3.84994	5.2111e-10	3.71752e-08	2	12178597	12181012	-	1780	-	GO:0008150;GO:0009506;GO:0009506;GO:0045735;GO:0045735;	-	-	Vicilin-like seed storage protein At2g28490 [Source:UniProtKB/Swiss-Prot;Acc:Q9SK09]	Q9SK09	GO:0008150//biological_process;	GO:0009506//plasmodesma;GO:0009506//plasmodesma;	GO:0045735//nutrient reservoir activity;GO:0045735//nutrient reservoir activity;	-
AT5G67020	267.994	181.402	354.587	1.9547	0.96695	5.27628e-10	3.75257e-08	5	26749826	26751339	+	1514	-	GO:0008150;	-	-	At5g67020 [Source:UniProtKB/TrEMBL;Acc:Q9FGC8]	Q9FGC8	GO:0008150//biological_process;	-	-	-
AT3G53150	114.471	173.46	55.4808	0.319847	-1.64455	5.4586e-10	3.87048e-08	3	19697607	19699392	-	1786	UGT73D1	GO:0008194;GO:0016740;GO:0016757;GO:0016758;	-	-	UDP-glucosyl transferase 73D1 [Source:TAIR;Acc:AT3G53150]	Q9SCP6	-	-	GO:0008194//UDP-glycosyltransferase activity;GO:0016740//transferase activity;GO:0016757//glycosyltransferase activity;GO:0016758//hexosyltransferase activity;	-
AT4G15300	36.7238	62.1108	11.3367	0.182525	-2.45384	5.57493e-10	3.94102e-08	4	8730499	8732851	-	1802	CYP702A2	GO:0004497;GO:0004497;GO:0005506;GO:0005506;GO:0016491;GO:0016705;GO:0016705;GO:0020037;GO:0020037;GO:0046872;GO:0055114;GO:0055114;GO:0055114;GO:0004497;GO:0004497;GO:0004497;GO:0005506;GO:0005506;GO:0007275;GO:0007275;GO:0010268;GO:0010268;GO:0016125;GO:0016125;GO:0016132;GO:0016132;GO:0016491;GO:0016491;GO:0016705;GO:0016705;GO:0020037;GO:0020037;GO:0046872;GO:0055114;GO:0055114;GO:0055114;GO:…	-	-	Cytochrome P450 like protein [Source:UniProtKB/TrEMBL;Acc:O23384]	A0A1P8B5L5	GO:0055114//obsolete oxidation-reduction process;GO:0055114//obsolete oxidation-reduction process;GO:0055114//obsolete oxidation-reduction process;GO:0007275//multicellular organism development;GO:0007275//multicellular organism development;GO:0010268//brassinosteroid homeostasis;GO:0010268//brassinosteroid homeostasis;GO:0016125//sterol metabolic process;GO:0016125//sterol metabolic process;GO:0…	-	GO:0004497//monooxygenase activity;GO:0004497//monooxygenase activity;GO:0005506//iron ion binding;GO:0005506//iron ion binding;GO:0016491//oxidoreductase activity;GO:0016705//oxidoreductase activity, acting on paired donors, with incorporation or reduction of molecular oxygen;GO:0016705//oxidoreductase activity, acting on paired donors, with incorporation or reduction of molecular oxygen;GO:0020…	-
AT2G45760	13.7479	25.1262	2.36954	0.0943056	-3.40651	5.73421e-10	4.04141e-08	2	18846944	18847835	-	892	BAP2	GO:0006952;GO:0006952;GO:0016020;GO:0016020;	-	-	BON1-associated protein 2 [Source:UniProtKB/Swiss- Prot;Acc:Q58FX0]	Q58FX0 A0A654F3L5	GO:0006952//defense response;GO:0006952//defense response;	GO:0016020//membrane;GO:0016020//membrane;	-	-
AT1G61520	8970.35	6893.76	11046.9	1.60246	0.680284	5.96383e-10	4.19062e-08	1	22699715	22701412	+	1625	LHCA3	GO:0003729;GO:0005515;GO:0005634;GO:0009409;GO:0009409;GO:0009416;GO:0009416;GO:0009507;GO:0009507;GO:0009507;GO:0009522;GO:0009522;GO:0009523;GO:0009523;GO:0009534;GO:0009534;GO:0009535;GO:0009535;GO:0009535;GO:0009535;GO:0009536;GO:0009579;GO:0009579;GO:0009579;GO:0009644;GO:0009644;GO:0009645;GO:0009645;GO:0009735;GO:0009765;GO:0009765;GO:0009768;GO:0009768;GO:0009768;GO:0010287;GO:0010287;GO:…	K08909	-	Chlorophyll a-b binding protein, chloroplastic [Source:UniProtKB/TrEMBL;Acc:A0A178W5Y6]	Q9SY97 A0A178W5Y6	GO:0009409//response to cold;GO:0009409//response to cold;GO:0009416//response to light stimulus;GO:0009416//response to light stimulus;GO:0009644//response to high light intensity;GO:0009644//response to high light intensity;GO:0009645//response to low light intensity stimulus;GO:0009645//response to low light intensity stimulus;GO:0009735//response to cytokinin;GO:0009765//photosynthesis, light…	GO:0005634//nucleus;GO:0009507//chloroplast;GO:0009507//chloroplast;GO:0009507//chloroplast;GO:0009522//photosystem I;GO:0009522//photosystem I;GO:0009523//photosystem II;GO:0009523//photosystem II;GO:0009534//chloroplast thylakoid;GO:0009534//chloroplast thylakoid;GO:0009535//chloroplast thylakoid membrane;GO:0009535//chloroplast thylakoid membrane;GO:0009535//chloroplast thylakoid membrane;GO:0…	GO:0003729//mRNA binding;GO:0005515//protein binding;GO:0016168//chlorophyll binding;GO:0016168//chlorophyll binding;GO:0019904//protein domain specific binding;GO:0019904//protein domain specific binding;GO:0046872//metal ion binding;GO:0046872//metal ion binding;GO:0003729//mRNA binding;GO:0005515//protein binding;GO:0016168//chlorophyll binding;GO:0016168//chlorophyll binding;GO:0019904//prote…	ko00196(Photosynthesis - antenna proteins)
AT1G30370	60.3592	88.22	32.4984	0.368379	-1.44074	6.03768e-10	4.22981e-08	1	10719065	10720843	-	1779	-	GO:0004620;GO:0004620;GO:0005739;GO:0005739;GO:0006629;GO:0006629;GO:0006629;GO:0008970;GO:0008970;GO:0010214;GO:0010214;GO:0016787;GO:0016787;	-	-	DLAH [Source:UniProtKB/TrEMBL;Acc:A0A178W2K8]	Q9C8G6 A0A178W2K8	GO:0006629//lipid metabolic process;GO:0006629//lipid metabolic process;GO:0006629//lipid metabolic process;GO:0010214//seed coat development;GO:0010214//seed coat development;	GO:0005739//mitochondrion;GO:0005739//mitochondrion;	GO:0004620//phospholipase activity;GO:0004620//phospholipase activity;GO:0008970//phospholipase A1 activity;GO:0008970//phospholipase A1 activity;GO:0016787//hydrolase activity;GO:0016787//hydrolase activity;	-
AT5G43350	1916.11	2695.71	1136.51	0.4216	-1.24605	6.32542e-10	4.41816e-08	5	17399769	17402158	-	2012	PHT1-1	GO:0005315;GO:0005315;GO:0005315;GO:0005515;GO:0005886;GO:0005886;GO:0005886;GO:0006817;GO:0006817;GO:0006817;GO:0006817;GO:0015114;GO:0015114;GO:0015293;GO:0015293;GO:0016020;GO:0016021;GO:0016021;GO:0016021;GO:0016036;GO:0016036;GO:0022857;GO:0022857;GO:0035435;GO:0055085;GO:0055085;GO:1901683;GO:1901683;GO:1901684;GO:1901684;	K08176	-	Inorganic phosphate transporter 1-1 [Source:UniProtKB/Swiss-Prot;Acc:Q8VYM2]	Q8VYM2 A0A5S9YAS4	GO:0006817//phosphate ion transport;GO:0006817//phosphate ion transport;GO:0006817//phosphate ion transport;GO:0006817//phosphate ion transport;GO:0016036//cellular response to phosphate starvation;GO:0016036//cellular response to phosphate starvation;GO:0035435//phosphate ion transmembrane transport;GO:0055085//transmembrane transport;GO:0055085//transmembrane transport;GO:1901684//arsenate ion …	GO:0005886//plasma membrane;GO:0005886//plasma membrane;GO:0005886//plasma membrane;GO:0016020//membrane;GO:0016021//integral component of membrane;GO:0016021//integral component of membrane;GO:0016021//integral component of membrane;	GO:0005315//inorganic phosphate transmembrane transporter activity;GO:0005315//inorganic phosphate transmembrane transporter activity;GO:0005315//inorganic phosphate transmembrane transporter activity;GO:0005515//protein binding;GO:0015114//phosphate ion transmembrane transporter activity;GO:0015114//phosphate ion transmembrane transporter activity;GO:0015293//symporter activity;GO:0015293//sympo…	-
AT5G57785	662.003	417.684	906.322	2.16988	1.11761	6.47434e-10	4.50872e-08	5	23408404	23409715	-	1312	-	GO:0080167;GO:0080167;GO:0080167;GO:0080167;	-	-	At5g57785 [Source:UniProtKB/TrEMBL;Acc:Q8GY06]	A0A384KIS3 Q8GY06	GO:0080167//response to karrikin;GO:0080167//response to karrikin;GO:0080167//response to karrikin;GO:0080167//response to karrikin;	-	-	-
AT1G17180	592.118	395.396	788.84	1.99506	0.996433	6.93258e-10	4.81351e-08	1	5872024	5873124	+	1016	GSTU25	GO:0004364;GO:0004364;GO:0004364;GO:0004364;GO:0005515;GO:0005737;GO:0005737;GO:0005737;GO:0005737;GO:0005829;GO:0005829;GO:0006749;GO:0006749;GO:0009407;GO:0009407;GO:0009636;GO:0016740;GO:0046256;GO:0046256;	K00799	EC:2.5.1.18	Glutathione S-transferase U25 [Source:UniProtKB/Swiss-Prot;Acc:Q9SHH7]	Q9SHH7 A0A178W2G2	GO:0006749//glutathione metabolic process;GO:0006749//glutathione metabolic process;GO:0009407//toxin catabolic process;GO:0009407//toxin catabolic process;GO:0009636//response to toxic substance;GO:0046256//2,4,6-trinitrotoluene catabolic process;GO:0046256//2,4,6-trinitrotoluene catabolic process;	GO:0005737//cytoplasm;GO:0005737//cytoplasm;GO:0005737//cytoplasm;GO:0005737//cytoplasm;GO:0005829//cytosol;GO:0005829//cytosol;	GO:0004364//glutathione transferase activity;GO:0004364//glutathione transferase activity;GO:0004364//glutathione transferase activity;GO:0004364//glutathione transferase activity;GO:0005515//protein binding;GO:0016740//transferase activity;	ko05418(Fluid shear stress and atherosclerosis);ko05225(Hepatocellular carcinoma);ko05208(Chemical carcinogenesis - reactive oxygen species);ko05207(Chemical carcinogenesis - receptor activation);ko05204(Chemical carcinogenesis - DNA adducts);ko05200(Pathways in cancer);ko04212(Longevity regulating pathway - worm);ko01524(Platinum drug resistance);ko00983(Drug metabolism - other enzymes);ko00982(…
AT3G45140	16.7228	3.87451	29.5712	7.63224	2.93211	6.97226e-10	4.82674e-08	3	16525245	16529352	+	3252	LOX2	GO:0003729;GO:0005515;GO:0005515;GO:0005737;GO:0005737;GO:0005829;GO:0006629;GO:0006631;GO:0006633;GO:0009507;GO:0009507;GO:0009507;GO:0009535;GO:0009535;GO:0009536;GO:0009570;GO:0009570;GO:0009611;GO:0009611;GO:0009617;GO:0009617;GO:0009620;GO:0009620;GO:0009695;GO:0009695;GO:0009753;GO:0009753;GO:0009941;GO:0009941;GO:0010597;GO:0010597;GO:0016165;GO:0016165;GO:0016165;GO:0016491;GO:0016491;GO:…	K00454	EC:1.13.11.12	Lipoxygenase 2, chloroplastic [Source:UniProtKB/Swiss-Prot;Acc:P38418]	P38418	GO:0006629//lipid metabolic process;GO:0006631//fatty acid metabolic process;GO:0006633//fatty acid biosynthetic process;GO:0009611//response to wounding;GO:0009611//response to wounding;GO:0009617//response to bacterium;GO:0009617//response to bacterium;GO:0009620//response to fungus;GO:0009620//response to fungus;GO:0009695//jasmonic acid biosynthetic process;GO:0009695//jasmonic acid biosynthe…	GO:0005737//cytoplasm;GO:0005737//cytoplasm;GO:0005829//cytosol;GO:0009507//chloroplast;GO:0009507//chloroplast;GO:0009507//chloroplast;GO:0009535//chloroplast thylakoid membrane;GO:0009535//chloroplast thylakoid membrane;GO:0009536//plastid;GO:0009570//chloroplast stroma;GO:0009570//chloroplast stroma;GO:0009941//chloroplast envelope;GO:0009941//chloroplast envelope;	GO:0003729//mRNA binding;GO:0005515//protein binding;GO:0005515//protein binding;GO:0016165//linoleate 13S-lipoxygenase activity;GO:0016165//linoleate 13S-lipoxygenase activity;GO:0016165//linoleate 13S-lipoxygenase activity;GO:0016491//oxidoreductase activity;GO:0016491//oxidoreductase activity;GO:0016491//oxidoreductase activity;GO:0016702//oxidoreductase activity, acting on single donors with …	ko00592(alpha-Linolenic acid metabolism);ko00591(Linoleic acid metabolism)
AT1G13420	254.446	161.841	347.05	2.14439	1.10057	7.02736e-10	4.85054e-08	1	4604688	4606067	+	1380	SOT8	GO:0005737;GO:0005737;GO:0008146;GO:0008146;GO:0009735;GO:0009735;GO:0016740;	-	-	Cytosolic sulfotransferase 8 [Source:UniProtKB/Swiss-Prot;Acc:Q9FX56]	Q9FX56	GO:0009735//response to cytokinin;GO:0009735//response to cytokinin;	GO:0005737//cytoplasm;GO:0005737//cytoplasm;	GO:0008146//sulfotransferase activity;GO:0008146//sulfotransferase activity;GO:0016740//transferase activity;	-
AT5G65170	175.439	119.572	231.306	1.93445	0.951925	7.77346e-10	5.34974e-08	5	26041045	26043267	+	2223	-	GO:0008150;	-	-	At5g65170 [Source:UniProtKB/TrEMBL;Acc:Q9FJP8]	A0A1P8BHF8	GO:0008150//biological_process;	-	-	-
AT1G09310	14975.1	12286.1	17664.2	1.43773	0.523793	7.97612e-10	5.47312e-08	1	3008910	3009898	+	989	-	GO:0005576;GO:0005829;GO:0008150;GO:0048046;GO:0048046;	-	-	T31J12.3 protein [Source:UniProtKB/TrEMBL;Acc:Q9ZPZ4]	Q9ZPZ4 A0A178W8C5	GO:0008150//biological_process;	GO:0005576//extracellular region;GO:0005829//cytosol;GO:0048046//apoplast;GO:0048046//apoplast;	-	-
AT2G14100	290.351	367.371	213.331	0.580698	-0.784141	8.43025e-10	5.76782e-08	2	5934483	5936371	-	1807	CYP705A13	GO:0004497;GO:0005506;GO:0005506;GO:0016020;GO:0016020;GO:0016020;GO:0016021;GO:0016021;GO:0016491;GO:0016705;GO:0016705;GO:0016709;GO:0016709;GO:0020037;GO:0020037;GO:0046872;GO:0055114;GO:0055114;GO:0055114;	K23814	EC:1.14.-.-	Cytochrome P450, family 705, subfamily A, polypeptide 13 [Source:UniProtKB/TrEMBL;Acc:Q9SI49]	Q9SI49 A0A654EUD5	GO:0055114//obsolete oxidation-reduction process;GO:0055114//obsolete oxidation-reduction process;GO:0055114//obsolete oxidation-reduction process;	GO:0016020//membrane;GO:0016020//membrane;GO:0016020//membrane;GO:0016021//integral component of membrane;GO:0016021//integral component of membrane;	GO:0004497//monooxygenase activity;GO:0005506//iron ion binding;GO:0005506//iron ion binding;GO:0016491//oxidoreductase activity;GO:0016705//oxidoreductase activity, acting on paired donors, with incorporation or reduction of molecular oxygen;GO:0016705//oxidoreductase activity, acting on paired donors, with incorporation or reduction of molecular oxygen;GO:0016709//oxidoreductase activity, actin…	-
AT5G05060	606.187	469.698	742.677	1.58118	0.661002	8.47042e-10	5.7784e-08	5	1493719	1495136	-	1027	-	GO:0003674;	-	-	Cystatin/monellin superfamily protein [Source:UniProtKB/TrEMBL;Acc:Q9FF68]	Q9FF68	-	-	GO:0003674//molecular_function;	-
AT1G28660	1456.99	1126.86	1787.12	1.58593	0.665325	8.79089e-10	5.97886e-08	1	10071609	10073549	-	1577	-	GO:0005576;GO:0005576;GO:0006629;GO:0016042;GO:0016042;GO:0016787;GO:0016788;GO:0016788;GO:0016788;	-	-	GDSL esterase/lipase At1g28660 [Source:UniProtKB/Swiss-Prot;Acc:Q9FPE4]	Q9FPE4 A0A5S9WC90	GO:0006629//lipid metabolic process;GO:0016042//lipid catabolic process;GO:0016042//lipid catabolic process;	GO:0005576//extracellular region;GO:0005576//extracellular region;	GO:0016787//hydrolase activity;GO:0016788//hydrolase activity, acting on ester bonds;GO:0016788//hydrolase activity, acting on ester bonds;GO:0016788//hydrolase activity, acting on ester bonds;	-
AT1G77520	35.322	55.3705	15.2735	0.275842	-1.85808	8.81536e-10	5.97886e-08	1	29130375	29132272	+	1593	-	GO:0005829;GO:0008168;GO:0008168;GO:0008171;GO:0008171;GO:0008171;GO:0008757;GO:0008757;GO:0016740;GO:0019438;GO:0019438;GO:0032259;GO:0032259;GO:0046983;GO:0046983;	-	-	O-methyltransferase family protein [Source:UniProtKB/TrEMBL;Acc:Q9CAQ4]	A0A178WNM4 Q9CAQ4	GO:0019438//aromatic compound biosynthetic process;GO:0019438//aromatic compound biosynthetic process;GO:0032259//methylation;GO:0032259//methylation;	GO:0005829//cytosol;	GO:0008168//methyltransferase activity;GO:0008168//methyltransferase activity;GO:0008171//O-methyltransferase activity;GO:0008171//O-methyltransferase activity;GO:0008171//O-methyltransferase activity;GO:0008757//S-adenosylmethionine-dependent methyltransferase activity;GO:0008757//S-adenosylmethionine-dependent methyltransferase activity;GO:0016740//transferase activity;GO:0046983//protein dimer…	-
AT1G70690	505.833	623.172	388.495	0.623416	-0.681733	8.94979e-10	6.05249e-08	1	26651840	26653643	+	1421	CRRSP2	GO:0005886;GO:0006952;GO:0009506;GO:0009506;GO:0009506;GO:0009506;GO:0016020;GO:0016021;GO:0016021;GO:0016032;GO:0016032;GO:0030054;GO:0042742;GO:0042742;GO:0051707;GO:0051707;	-	-	PDLP5 [Source:UniProtKB/TrEMBL;Acc:A0A178WPB2]	Q8GUJ2 A0A178WPB2	GO:0006952//defense response;GO:0016032//viral process;GO:0016032//viral process;GO:0042742//defense response to bacterium;GO:0042742//defense response to bacterium;GO:0051707//response to other organism;GO:0051707//response to other organism;	GO:0005886//plasma membrane;GO:0009506//plasmodesma;GO:0009506//plasmodesma;GO:0009506//plasmodesma;GO:0009506//plasmodesma;GO:0016020//membrane;GO:0016021//integral component of membrane;GO:0016021//integral component of membrane;GO:0030054//cell junction;	-	-
AT3G52400	763.75	935.354	592.145	0.633071	-0.659561	9.29181e-10	6.25306e-08	3	19425632	19427230	-	1427	SYP122	GO:0000149;GO:0000149;GO:0005484;GO:0005484;GO:0005484;GO:0005622;GO:0005829;GO:0005886;GO:0005886;GO:0005886;GO:0006612;GO:0006612;GO:0006886;GO:0006886;GO:0006886;GO:0006887;GO:0006887;GO:0006906;GO:0006906;GO:0009506;GO:0009506;GO:0012505;GO:0012505;GO:0015031;GO:0016020;GO:0016020;GO:0016020;GO:0016021;GO:0016021;GO:0016021;GO:0016192;GO:0016192;GO:0031201;GO:0031201;GO:0048278;GO:0048278;GO:…	K08486	-	Syntaxin-122 [Source:UniProtKB/Swiss- Prot;Acc:Q9SVC2]	Q9SVC2 A0A178VEE7	GO:0006612//protein targeting to membrane;GO:0006612//protein targeting to membrane;GO:0006886//intracellular protein transport;GO:0006886//intracellular protein transport;GO:0006886//intracellular protein transport;GO:0006887//exocytosis;GO:0006887//exocytosis;GO:0006906//vesicle fusion;GO:0006906//vesicle fusion;GO:0015031//protein transport;GO:0016192//vesicle-mediated transport;GO:0016192//ve…	GO:0005622//intracellular anatomical structure;GO:0005829//cytosol;GO:0005886//plasma membrane;GO:0005886//plasma membrane;GO:0005886//plasma membrane;GO:0009506//plasmodesma;GO:0009506//plasmodesma;GO:0012505//endomembrane system;GO:0012505//endomembrane system;GO:0016020//membrane;GO:0016020//membrane;GO:0016020//membrane;GO:0016021//integral component of membrane;GO:0016021//integral component…	GO:0000149//SNARE binding;GO:0000149//SNARE binding;GO:0005484//SNAP receptor activity;GO:0005484//SNAP receptor activity;GO:0005484//SNAP receptor activity;	ko04721(Synaptic vesicle cycle);ko04130(SNARE interactions in vesicular transport)
AT2G38110	314.124	423.693	204.554	0.482788	-1.05054	9.29982e-10	6.25306e-08	2	15952496	15955752	-	2214	GPAT6	GO:0006629;GO:0008654;GO:0008654;GO:0009908;GO:0009908;GO:0010143;GO:0010143;GO:0010143;GO:0016020;GO:0016020;GO:0016020;GO:0016021;GO:0016021;GO:0016311;GO:0016740;GO:0016746;GO:0016746;GO:0016746;GO:0016791;GO:0016791;GO:0016791;GO:0090447;GO:0090447;GO:0090447;GO:0102419;GO:0102419;	K13508	EC:2.3.1.15 2.3.1.198	Glycerol-3-phosphate 2-O-acyltransferase 6 [Source:UniProtKB/Swiss-Prot;Acc:O80437]	O80437	GO:0006629//lipid metabolic process;GO:0008654//phospholipid biosynthetic process;GO:0008654//phospholipid biosynthetic process;GO:0009908//flower development;GO:0009908//flower development;GO:0010143//cutin biosynthetic process;GO:0010143//cutin biosynthetic process;GO:0010143//cutin biosynthetic process;GO:0016311//dephosphorylation;	GO:0016020//membrane;GO:0016020//membrane;GO:0016020//membrane;GO:0016021//integral component of membrane;GO:0016021//integral component of membrane;	GO:0016740//transferase activity;GO:0016746//acyltransferase activity;GO:0016746//acyltransferase activity;GO:0016746//acyltransferase activity;GO:0016791//phosphatase activity;GO:0016791//phosphatase activity;GO:0016791//phosphatase activity;GO:0090447//glycerol-3-phosphate 2-O-acyltransferase activity;GO:0090447//glycerol-3-phosphate 2-O-acyltransferase activity;GO:0090447//glycerol-3-phosphate…	ko00564(Glycerophospholipid metabolism);ko00561(Glycerolipid metabolism)
AT3G16140	1875.05	1505.02	2245.09	1.49174	0.576992	1.00567e-09	6.74259e-08	3	5467987	5469594	-	1300	PSAH1	GO:0005829;GO:0009507;GO:0009507;GO:0009507;GO:0009522;GO:0009522;GO:0009522;GO:0009534;GO:0009534;GO:0009535;GO:0009535;GO:0009535;GO:0009535;GO:0009536;GO:0009538;GO:0009538;GO:0009579;GO:0015979;GO:0015979;GO:0015979;GO:0016020;GO:0016021;GO:0016021;	K02695	-	Photosystem I reaction center subunit VI-1, chloroplastic [Source:UniProtKB/Swiss-Prot;Acc:Q9SUI7]	Q9SUI7 Q0WWU6 A0A384L3S5	GO:0015979//photosynthesis;GO:0015979//photosynthesis;GO:0015979//photosynthesis;	GO:0005829//cytosol;GO:0009507//chloroplast;GO:0009507//chloroplast;GO:0009507//chloroplast;GO:0009522//photosystem I;GO:0009522//photosystem I;GO:0009522//photosystem I;GO:0009534//chloroplast thylakoid;GO:0009534//chloroplast thylakoid;GO:0009535//chloroplast thylakoid membrane;GO:0009535//chloroplast thylakoid membrane;GO:0009535//chloroplast thylakoid membrane;GO:0009535//chloroplast thylakoi…	-	ko00195(Photosynthesis)
AT3G14280	252.215	328.064	176.366	0.537597	-0.895403	1.0754e-09	7.18948e-08	3	4761432	4762457	-	819	-	GO:0008150;GO:0008483;GO:0008483;GO:0016740;	-	-	At3g14280 [Source:UniProtKB/TrEMBL;Acc:Q9LUL9]	A0A384KCN9 Q9LUL9	GO:0008150//biological_process;	-	GO:0008483//transaminase activity;GO:0008483//transaminase activity;GO:0016740//transferase activity;	-
AT1G47600	541.509	790.564	292.454	0.369931	-1.43467	1.09627e-09	7.30814e-08	1	17491731	17494779	+	1766	TGG4	GO:0004553;GO:0004553;GO:0005975;GO:0005975;GO:0008152;GO:0008422;GO:0008422;GO:0008422;GO:0008422;GO:0009651;GO:0016787;GO:0016798;GO:0019137;GO:0019137;GO:0019137;GO:0019760;GO:0019760;GO:0019762;GO:0102483;GO:0102483;GO:0102799;GO:0102799;GO:0004553;GO:0004553;GO:0005975;GO:0005975;GO:0008152;GO:0016787;GO:0016798;	K01237	EC:3.2.1.147	Myrosinase 4 [Source:UniProtKB/Swiss- Prot;Acc:Q8GRX1]	Q8GRX1	GO:0005975//carbohydrate metabolic process;GO:0005975//carbohydrate metabolic process;GO:0008152//metabolic process;GO:0009651//response to salt stress;GO:0019760//glucosinolate metabolic process;GO:0019760//glucosinolate metabolic process;GO:0019762//glucosinolate catabolic process;GO:0005975//carbohydrate metabolic process;GO:0005975//carbohydrate metabolic process;GO:0008152//metabolic process;	-	GO:0004553//hydrolase activity, hydrolyzing O-glycosyl compounds;GO:0004553//hydrolase activity, hydrolyzing O-glycosyl compounds;GO:0008422//beta-glucosidase activity;GO:0008422//beta-glucosidase activity;GO:0008422//beta-glucosidase activity;GO:0008422//beta-glucosidase activity;GO:0016787//hydrolase activity;GO:0016798//hydrolase activity, acting on glycosyl bonds;GO:0019137//thioglucosidase a…	ko00380(Tryptophan metabolism)
AT4G40010	622.938	369.18	876.696	2.37472	1.24775	1.13008e-09	7.51217e-08	4	18548444	18551183	-	1440	SRK2F	GO:0000166;GO:0004672;GO:0004672;GO:0004674;GO:0004674;GO:0004674;GO:0005524;GO:0005524;GO:0005524;GO:0005634;GO:0005634;GO:0005634;GO:0005737;GO:0005737;GO:0005737;GO:0005829;GO:0005829;GO:0006468;GO:0006468;GO:0006468;GO:0006970;GO:0006970;GO:0009651;GO:0009651;GO:0016301;GO:0016301;GO:0016301;GO:0016310;GO:0016740;GO:0035556;GO:0035556;	K14498	EC:2.7.11.1	Serine/threonine-protein kinase SRK2F [Source:UniProtKB/Swiss-Prot;Acc:Q9SMQ4]	Q9SMQ4	GO:0006468//protein phosphorylation;GO:0006468//protein phosphorylation;GO:0006468//protein phosphorylation;GO:0006970//response to osmotic stress;GO:0006970//response to osmotic stress;GO:0009651//response to salt stress;GO:0009651//response to salt stress;GO:0016310//phosphorylation;GO:0035556//intracellular signal transduction;GO:0035556//intracellular signal transduction;	GO:0005634//nucleus;GO:0005634//nucleus;GO:0005634//nucleus;GO:0005737//cytoplasm;GO:0005737//cytoplasm;GO:0005737//cytoplasm;GO:0005829//cytosol;GO:0005829//cytosol;	GO:0000166//nucleotide binding;GO:0004672//protein kinase activity;GO:0004672//protein kinase activity;GO:0004674//protein serine/threonine kinase activity;GO:0004674//protein serine/threonine kinase activity;GO:0004674//protein serine/threonine kinase activity;GO:0005524//ATP binding;GO:0005524//ATP binding;GO:0005524//ATP binding;GO:0016301//kinase activity;GO:0016301//kinase activity;GO:001630…	ko04075(Plant hormone signal transduction);ko04016(MAPK signaling pathway - plant)
AT5G42510	34.4766	14.8874	54.0658	3.63165	1.86063	1.14038e-09	7.55915e-08	5	16997979	16998925	-	947	DIR1	GO:0005576;GO:0048046;GO:0048046;	-	-	Dirigent protein 1 [Source:UniProtKB/Swiss- Prot;Acc:Q9FIG6]	Q9FIG6 A0A654G7F0	-	GO:0005576//extracellular region;GO:0048046//apoplast;GO:0048046//apoplast;	-	-
AT4G37700	102.104	140.281	63.9281	0.455715	-1.13379	1.14381e-09	7.56049e-08	4	17710182	17711031	-	850	-	GO:0008150;	-	-	At4g37700 [Source:UniProtKB/TrEMBL;Acc:Q9SZG2]	Q9SZG2 A0A178V1C7	GO:0008150//biological_process;	-	-	-
AT1G32560	43.0835	20.5957	65.5713	3.18373	1.67072	1.18393e-09	7.80357e-08	1	11774484	11775442	+	859	LEA6	GO:0005829;GO:0005829;GO:0006970;GO:0006970;GO:0009414;GO:0009414;GO:0009506;GO:0009506;GO:0009793;GO:0009793;GO:0048316;GO:0048316;	-	-	Late embryogenesis abundant protein 6 [Source:UniProtKB/Swiss-Prot;Acc:Q39138]	Q39138 A0A178WA15	GO:0006970//response to osmotic stress;GO:0006970//response to osmotic stress;GO:0009414//response to water deprivation;GO:0009414//response to water deprivation;GO:0009793//embryo development ending in seed dormancy;GO:0009793//embryo development ending in seed dormancy;GO:0048316//seed development;GO:0048316//seed development;	GO:0005829//cytosol;GO:0005829//cytosol;GO:0009506//plasmodesma;GO:0009506//plasmodesma;	-	-
AT3G20940	92.1014	137.297	46.9054	0.341633	-1.54948	1.24242e-09	8.16611e-08	3	7339640	7341703	+	1849	CYP705A30	GO:0004497;GO:0005506;GO:0005506;GO:0016020;GO:0016020;GO:0016020;GO:0016021;GO:0016021;GO:0016491;GO:0016705;GO:0016705;GO:0016709;GO:0016709;GO:0020037;GO:0020037;GO:0046872;GO:0055114;GO:0055114;GO:0055114;	K23814	EC:1.14.-.-	Cytochrome P450, family 705, subfamily A, polypeptide 30 [Source:UniProtKB/TrEMBL;Acc:Q9LIG9]	Q9LIG9	GO:0055114//obsolete oxidation-reduction process;GO:0055114//obsolete oxidation-reduction process;GO:0055114//obsolete oxidation-reduction process;	GO:0016020//membrane;GO:0016020//membrane;GO:0016020//membrane;GO:0016021//integral component of membrane;GO:0016021//integral component of membrane;	GO:0004497//monooxygenase activity;GO:0005506//iron ion binding;GO:0005506//iron ion binding;GO:0016491//oxidoreductase activity;GO:0016705//oxidoreductase activity, acting on paired donors, with incorporation or reduction of molecular oxygen;GO:0016705//oxidoreductase activity, acting on paired donors, with incorporation or reduction of molecular oxygen;GO:0016709//oxidoreductase activity, actin…	-
AT1G68150	143.923	191.008	96.8376	0.506982	-0.979993	1.25991e-09	8.23797e-08	1	25543949	25545791	+	1322	WRKY9	GO:0003677;GO:0003700;GO:0003700;GO:0003700;GO:0005634;GO:0005634;GO:0006351;GO:0006355;GO:0006355;GO:0043565;GO:0043565;GO:0044212;	-	-	WRKY9 [Source:UniProtKB/TrEMBL;Acc:A0A178WJS2]	Q9C9F0 A0A178WJS2	GO:0006351//transcription, DNA-templated;GO:0006355//regulation of transcription, DNA-templated;GO:0006355//regulation of transcription, DNA-templated;	GO:0005634//nucleus;GO:0005634//nucleus;	GO:0003677//DNA binding;GO:0003700//DNA-binding transcription factor activity;GO:0003700//DNA-binding transcription factor activity;GO:0003700//DNA-binding transcription factor activity;GO:0043565//sequence-specific DNA binding;GO:0043565//sequence-specific DNA binding;	-
AT3G27690	358.243	222.752	493.734	2.21652	1.1483	1.26039e-09	8.23797e-08	3	10255906	10257489	+	1465	LHCB2.4	GO:0009507;GO:0009522;GO:0009522;GO:0009523;GO:0009523;GO:0009535;GO:0009535;GO:0009536;GO:0009579;GO:0009765;GO:0009765;GO:0015979;GO:0016020;GO:0016020;GO:0016021;GO:0016168;GO:0016168;GO:0018298;GO:0018298;GO:0003729;GO:0005515;GO:0005829;GO:0009269;GO:0009269;GO:0009409;GO:0009409;GO:0009416;GO:0009416;GO:0009416;GO:0009507;GO:0009517;GO:0009517;GO:0009522;GO:0009522;GO:0009523;GO:0009523;GO:…	K08913	-	Chlorophyll a-b binding protein, chloroplastic [Source:UniProtKB/TrEMBL;Acc:A0A1I9LMB4]	Q9XF87 A0A178VHN7	GO:0009765//photosynthesis, light harvesting;GO:0009765//photosynthesis, light harvesting;GO:0015979//photosynthesis;GO:0018298//protein-chromophore linkage;GO:0018298//protein-chromophore linkage;GO:0009269//response to desiccation;GO:0009269//response to desiccation;GO:0009409//response to cold;GO:0009409//response to cold;GO:0009416//response to light stimulus;GO:0009416//response to light sti…	GO:0009507//chloroplast;GO:0009522//photosystem I;GO:0009522//photosystem I;GO:0009523//photosystem II;GO:0009523//photosystem II;GO:0009535//chloroplast thylakoid membrane;GO:0009535//chloroplast thylakoid membrane;GO:0009536//plastid;GO:0009579//thylakoid;GO:0016020//membrane;GO:0016020//membrane;GO:0016021//integral component of membrane;GO:0005829//cytosol;GO:0009507//chloroplast;GO:0009517//…	GO:0016168//chlorophyll binding;GO:0016168//chlorophyll binding;GO:0003729//mRNA binding;GO:0005515//protein binding;GO:0016168//chlorophyll binding;GO:0016168//chlorophyll binding;GO:0046872//metal ion binding;GO:0046872//metal ion binding;	ko00196(Photosynthesis - antenna proteins)
AT3G12720	39.6189	60.8101	18.4277	0.303037	-1.72243	1.44862e-09	9.44185e-08	3	4043288	4044715	-	1236	ATY53	GO:0003677;GO:0003700;GO:0003700;GO:0005515;GO:0005634;GO:0005634;GO:0006355;GO:0030154;GO:0043565;GO:0044212;	K09422	-	MYB67 [Source:UniProtKB/TrEMBL;Acc:A0A384L704]	A0A384L704 Q9LTW2	GO:0006355//regulation of transcription, DNA-templated;GO:0030154//cell differentiation;	GO:0005634//nucleus;GO:0005634//nucleus;	GO:0003677//DNA binding;GO:0003700//DNA-binding transcription factor activity;GO:0003700//DNA-binding transcription factor activity;GO:0005515//protein binding;GO:0043565//sequence-specific DNA binding;	-
AT5G64250	1871.28	1513.45	2229.1	1.47286	0.558622	1.51708e-09	9.86057e-08	5	25697354	25699255	-	1654	-	GO:0003824;GO:0003824;GO:0018580;GO:0018580;GO:0051213;GO:0051213;GO:0055114;GO:0055114;GO:0003824;GO:0003824;GO:0005829;GO:0005829;GO:0009610;GO:0009610;GO:0018580;GO:0018580;GO:0046686;GO:0046686;GO:0051213;GO:0051213;GO:0055114;GO:0055114;	-	-	2-nitropropane dioxygenase-like protein [Source:UniProtKB/TrEMBL;Acc:Q9FMG0]	Q9FMG0 A0A654GDX4	GO:0055114//obsolete oxidation-reduction process;GO:0055114//obsolete oxidation-reduction process;GO:0009610//response to symbiotic fungus;GO:0009610//response to symbiotic fungus;GO:0046686//response to cadmium ion;GO:0046686//response to cadmium ion;GO:0055114//obsolete oxidation-reduction process;GO:0055114//obsolete oxidation-reduction process;	GO:0005829//cytosol;GO:0005829//cytosol;	GO:0003824//catalytic activity;GO:0003824//catalytic activity;GO:0018580//nitronate monooxygenase activity;GO:0018580//nitronate monooxygenase activity;GO:0051213//dioxygenase activity;GO:0051213//dioxygenase activity;GO:0003824//catalytic activity;GO:0003824//catalytic activity;GO:0018580//nitronate monooxygenase activity;GO:0018580//nitronate monooxygenase activity;GO:0051213//dioxygenase activ…	-
AT2G23340	159.229	209.048	109.41	0.523371	-0.934095	1.57753e-09	1.02251e-07	2	9937792	9938997	+	1206	ERF008	GO:0003677;GO:0003677;GO:0003677;GO:0003700;GO:0003700;GO:0003700;GO:0005634;GO:0005634;GO:0006355;GO:0006355;GO:0009873;GO:0009873;	K09286	-	Ethylene-responsive transcription factor ERF008 [Source:UniProtKB/Swiss-Prot;Acc:O22174]	O22174	GO:0006355//regulation of transcription, DNA-templated;GO:0006355//regulation of transcription, DNA-templated;GO:0009873//ethylene-activated signaling pathway;GO:0009873//ethylene-activated signaling pathway;	GO:0005634//nucleus;GO:0005634//nucleus;	GO:0003677//DNA binding;GO:0003677//DNA binding;GO:0003677//DNA binding;GO:0003700//DNA-binding transcription factor activity;GO:0003700//DNA-binding transcription factor activity;GO:0003700//DNA-binding transcription factor activity;	-
AT3G14770	439.155	571.321	306.99	0.537334	-0.896108	1.77058e-09	1.14447e-07	3	4957334	4959704	-	1666	SWEET2	GO:0005515;GO:0005886;GO:0005886;GO:0005887;GO:0005887;GO:0008643;GO:0008643;GO:0008643;GO:0016020;GO:0016021;GO:0016021;GO:0016021;GO:0016021;GO:0034219;GO:0051119;GO:0051119;GO:0051119;	K15382	-	Bidirectional sugar transporter SWEET [Source:UniProtKB/TrEMBL;Acc:A0A178VM79]	Q9LH79 A0A178VM79	GO:0008643//carbohydrate transport;GO:0008643//carbohydrate transport;GO:0008643//carbohydrate transport;GO:0034219//carbohydrate transmembrane transport;	GO:0005886//plasma membrane;GO:0005886//plasma membrane;GO:0005887//integral component of plasma membrane;GO:0005887//integral component of plasma membrane;GO:0016020//membrane;GO:0016021//integral component of membrane;GO:0016021//integral component of membrane;GO:0016021//integral component of membrane;GO:0016021//integral component of membrane;	GO:0005515//protein binding;GO:0051119//sugar transmembrane transporter activity;GO:0051119//sugar transmembrane transporter activity;GO:0051119//sugar transmembrane transporter activity;	-
AT5G26010	214.621	153.739	275.502	1.79201	0.841578	1.7972e-09	1.15848e-07	5	9085247	9087585	-	1474	-	GO:0003824;GO:0004721;GO:0004722;GO:0004722;GO:0005634;GO:0005829;GO:0006470;GO:0006470;GO:0016787;GO:0016791;GO:0046872;GO:0046872;	-	-	Probable protein phosphatase 2C 72 [Source:UniProtKB/Swiss-Prot;Acc:Q9XGZ9]	Q9XGZ9	GO:0006470//protein dephosphorylation;GO:0006470//protein dephosphorylation;	GO:0005634//nucleus;GO:0005829//cytosol;	GO:0003824//catalytic activity;GO:0004721//phosphoprotein phosphatase activity;GO:0004722//protein serine/threonine phosphatase activity;GO:0004722//protein serine/threonine phosphatase activity;GO:0016787//hydrolase activity;GO:0016791//phosphatase activity;GO:0046872//metal ion binding;GO:0046872//metal ion binding;	-
AT2G01530	3649	5169.71	2128.29	0.411685	-1.28039	1.87224e-09	1.20353e-07	2	239669	240687	+	940	MLP329	GO:0005507;GO:0005507;GO:0005739;GO:0006952;GO:0006952;GO:0009735;	-	-	Uncharacterized protein At2g01530 (Fragment) [Source:UniProtKB/TrEMBL;Acc:C0SV41]	Q9ZVF2 A0A384LD71 C0SV41	GO:0006952//defense response;GO:0006952//defense response;GO:0009735//response to cytokinin;	GO:0005739//mitochondrion;	GO:0005507//copper ion binding;GO:0005507//copper ion binding;	-
AT3G43190	146.614	233.675	59.5532	0.254855	-1.97225	2.01674e-09	1.29287e-07	3	15179010	15184105	-	2949	SUS4	GO:0001666;GO:0001666;GO:0005773;GO:0005773;GO:0005829;GO:0005829;GO:0005886;GO:0005886;GO:0005985;GO:0005985;GO:0016020;GO:0016157;GO:0016157;GO:0016157;GO:0016157;GO:0016157;GO:0016740;GO:0016757;GO:0071456;GO:0001666;GO:0001666;GO:0005773;GO:0005773;GO:0005829;GO:0005829;GO:0005886;GO:0005886;GO:0005985;GO:0005985;GO:0016020;GO:0016157;GO:0016157;GO:0016157;GO:0016157;GO:0016157;GO:0016740;GO:…	K00695	EC:2.4.1.13	Sucrose synthase 4 [Source:UniProtKB/Swiss- Prot;Acc:Q9LXL5]	Q9LXL5	GO:0001666//response to hypoxia;GO:0001666//response to hypoxia;GO:0005985//sucrose metabolic process;GO:0005985//sucrose metabolic process;GO:0071456//cellular response to hypoxia;GO:0001666//response to hypoxia;GO:0001666//response to hypoxia;GO:0005985//sucrose metabolic process;GO:0005985//sucrose metabolic process;GO:0071456//cellular response to hypoxia;	GO:0005773//vacuole;GO:0005773//vacuole;GO:0005829//cytosol;GO:0005829//cytosol;GO:0005886//plasma membrane;GO:0005886//plasma membrane;GO:0016020//membrane;GO:0005773//vacuole;GO:0005773//vacuole;GO:0005829//cytosol;GO:0005829//cytosol;GO:0005886//plasma membrane;GO:0005886//plasma membrane;GO:0016020//membrane;	GO:0016157//sucrose synthase activity;GO:0016157//sucrose synthase activity;GO:0016157//sucrose synthase activity;GO:0016157//sucrose synthase activity;GO:0016157//sucrose synthase activity;GO:0016740//transferase activity;GO:0016757//glycosyltransferase activity;GO:0016157//sucrose synthase activity;GO:0016157//sucrose synthase activity;GO:0016157//sucrose synthase activity;GO:0016157//sucrose s…	ko00500(Starch and sucrose metabolism)
AT5G13370	910.677	723.96	1097.39	1.51582	0.600099	2.04391e-09	1.3067e-07	5	4286740	4289663	+	2283	-	GO:0000166;GO:0005524;GO:0005737;GO:0005829;GO:0005829;GO:0010249;GO:0010249;GO:0016874;GO:0016881;GO:0070406;GO:0070406;	K14487	-	At5g13370 [Source:UniProtKB/TrEMBL;Acc:Q8GZ29]	Q8GZ29	GO:0010249//auxin conjugate metabolic process;GO:0010249//auxin conjugate metabolic process;	GO:0005737//cytoplasm;GO:0005829//cytosol;GO:0005829//cytosol;	GO:0000166//nucleotide binding;GO:0005524//ATP binding;GO:0016874//ligase activity;GO:0016881//acid-amino acid ligase activity;GO:0070406//glutamine binding;GO:0070406//glutamine binding;	ko04075(Plant hormone signal transduction)
AT3G17520	110.562	31.7228	189.402	5.97054	2.57786	2.28196e-09	1.45492e-07	3	5999174	6000447	-	1274	-	GO:0005773;GO:0005773;GO:0005783;GO:0005783;GO:0016020;GO:0016021;GO:0016021;	-	-	Late embryogenesis abundant protein (LEA) family protein [Source:UniProtKB/TrEMBL;Acc:F4J573]	F4J573	-	GO:0005773//vacuole;GO:0005773//vacuole;GO:0005783//endoplasmic reticulum;GO:0005783//endoplasmic reticulum;GO:0016020//membrane;GO:0016021//integral component of membrane;GO:0016021//integral component of membrane;	-	-
AT5G41750	249.338	340.564	158.112	0.464265	-1.10698	2.33082e-09	1.48018e-07	5	16693832	16699028	+	4923	-	GO:0005515;GO:0006952;GO:0007165;GO:0007165;GO:0016787;GO:0043531;GO:0043531;GO:0050135;GO:0061809;GO:0005515;GO:0006952;GO:0007165;GO:0007165;GO:0016787;GO:0043531;GO:0043531;GO:0050135;GO:0061809;	-	-	Disease resistance protein (TIR-NBS-LRR class) family [Source:UniProtKB/TrEMBL;Acc:Q9LSX5]	Q9LSX5	GO:0006952//defense response;GO:0007165//signal transduction;GO:0007165//signal transduction;GO:0006952//defense response;GO:0007165//signal transduction;GO:0007165//signal transduction;	-	GO:0005515//protein binding;GO:0016787//hydrolase activity;GO:0043531//ADP binding;GO:0043531//ADP binding;GO:0050135//NAD(P)+ nucleosidase activity;GO:0061809//NAD+ nucleotidase, cyclic ADP-ribose generating;GO:0005515//protein binding;GO:0016787//hydrolase activity;GO:0043531//ADP binding;GO:0043531//ADP binding;GO:0050135//NAD(P)+ nucleosidase activity;GO:0061809//NAD+ nucleotidase, cyclic ADP…	-
AT5G09970	185.529	101.854	269.205	2.64305	1.4022	2.33422e-09	1.48018e-07	5	3111945	3114239	+	2159	CYP78A7	GO:0004497;GO:0005506;GO:0005506;GO:0007275;GO:0007275;GO:0016020;GO:0016020;GO:0016021;GO:0016021;GO:0016491;GO:0016705;GO:0016705;GO:0016709;GO:0020037;GO:0020037;GO:0040008;GO:0040008;GO:0046872;GO:0055114;GO:0055114;GO:0055114;	K20619	-	Cytochrome P450 78A7 [Source:UniProtKB/Swiss- Prot;Acc:Q9FIB0]	Q9FIB0 A0A654FZW8	GO:0007275//multicellular organism development;GO:0007275//multicellular organism development;GO:0040008//regulation of growth;GO:0040008//regulation of growth;GO:0055114//obsolete oxidation-reduction process;GO:0055114//obsolete oxidation-reduction process;GO:0055114//obsolete oxidation-reduction process;	GO:0016020//membrane;GO:0016020//membrane;GO:0016021//integral component of membrane;GO:0016021//integral component of membrane;	GO:0004497//monooxygenase activity;GO:0005506//iron ion binding;GO:0005506//iron ion binding;GO:0016491//oxidoreductase activity;GO:0016705//oxidoreductase activity, acting on paired donors, with incorporation or reduction of molecular oxygen;GO:0016705//oxidoreductase activity, acting on paired donors, with incorporation or reduction of molecular oxygen;GO:0016709//oxidoreductase activity, actin…	-
AT2G28470	1418.35	1145.16	1691.53	1.47711	0.562776	2.40059e-09	1.51815e-07	2	12168840	12173991	-	3597	BGAL8	GO:0004553;GO:0004553;GO:0004565;GO:0004565;GO:0004565;GO:0005576;GO:0005618;GO:0005618;GO:0005618;GO:0005773;GO:0005773;GO:0005975;GO:0005975;GO:0008152;GO:0016787;GO:0016798;GO:0030246;GO:0030246;GO:0048046;GO:0048046;GO:0004553;GO:0004553;GO:0004565;GO:0004565;GO:0005576;GO:0005975;GO:0005975;GO:0008152;GO:0016787;GO:0016798;GO:0030246;GO:0030246;GO:0048046;GO:0004553;GO:0004553;GO:0004565;GO:…	-	-	Beta-galactosidase 8 [Source:UniProtKB/Swiss- Prot;Acc:Q9SCV4]	Q9SCV4	GO:0005975//carbohydrate metabolic process;GO:0005975//carbohydrate metabolic process;GO:0008152//metabolic process;GO:0005975//carbohydrate metabolic process;GO:0005975//carbohydrate metabolic process;GO:0008152//metabolic process;GO:0005975//carbohydrate metabolic process;GO:0005975//carbohydrate metabolic process;GO:0008152//metabolic process;GO:0005975//carbohydrate metabolic process;GO:00059…	GO:0005576//extracellular region;GO:0005618//cell wall;GO:0005618//cell wall;GO:0005618//cell wall;GO:0005773//vacuole;GO:0005773//vacuole;GO:0048046//apoplast;GO:0048046//apoplast;GO:0005576//extracellular region;GO:0048046//apoplast;GO:0005576//extracellular region;GO:0048046//apoplast;GO:0005576//extracellular region;GO:0005618//cell wall;GO:0005618//cell wall;GO:0005618//cell wall;GO:0005773/…	GO:0004553//hydrolase activity, hydrolyzing O-glycosyl compounds;GO:0004553//hydrolase activity, hydrolyzing O-glycosyl compounds;GO:0004565//beta-galactosidase activity;GO:0004565//beta-galactosidase activity;GO:0004565//beta-galactosidase activity;GO:0016787//hydrolase activity;GO:0016798//hydrolase activity, acting on glycosyl bonds;GO:0030246//carbohydrate binding;GO:0030246//carbohydrate bin…	-
AT4G15490	95.2323	49.2255	141.239	2.86922	1.52066	2.43344e-09	1.53477e-07	4	8852656	8854706	-	2051	UGT84A3	GO:0008194;GO:0008194;GO:0016740;GO:0016757;GO:0016758;GO:0043231;GO:0050284;GO:0050284;GO:0050284;GO:0050412;GO:0080043;GO:0080043;GO:0080044;GO:0080044;	-	-	UDP-glycosyltransferase 84A3 [Source:UniProtKB/Swiss-Prot;Acc:O23401]	O23401 W8QNG3	-	GO:0043231//intracellular membrane-bounded organelle;	GO:0008194//UDP-glycosyltransferase activity;GO:0008194//UDP-glycosyltransferase activity;GO:0016740//transferase activity;GO:0016757//glycosyltransferase activity;GO:0016758//hexosyltransferase activity;GO:0050284//sinapate 1-glucosyltransferase activity;GO:0050284//sinapate 1-glucosyltransferase activity;GO:0050284//sinapate 1-glucosyltransferase activity;GO:0050412//cinnamate beta-D-glucosyltr…	-
AT1G24430	98.8387	146.345	51.3326	0.350765	-1.51142	2.51457e-09	1.58168e-07	1	8658003	8659514	-	1512	-	GO:0016740;GO:0016747;GO:0016747;	-	-	F21J9.9 [Source:UniProtKB/TrEMBL;Acc:Q9FYM0]	Q9FYM0	-	-	GO:0016740//transferase activity;GO:0016747//acyltransferase activity, transferring groups other than amino-acyl groups;GO:0016747//acyltransferase activity, transferring groups other than amino-acyl groups;	-
AT3G04370	47.7038	74.529	20.8787	0.280143	-1.83577	2.54635e-09	1.59738e-07	3	1159409	1161338	+	1360	CRRSP39	GO:0005886;GO:0009506;GO:0009506;GO:0009506;GO:0009506;GO:0010497;GO:0010497;GO:0016020;GO:0016021;GO:0016021;GO:0016032;GO:0030054;GO:0046739;GO:0046739;GO:0016020;GO:0016021;	-	-	Cysteine-rich repeat secretory protein 39 [Source:UniProtKB/Swiss-Prot;Acc:Q6E263]	Q6E263	GO:0010497//plasmodesmata-mediated intercellular transport;GO:0010497//plasmodesmata-mediated intercellular transport;GO:0016032//viral process;GO:0046739//transport of virus in multicellular host;GO:0046739//transport of virus in multicellular host;	GO:0005886//plasma membrane;GO:0009506//plasmodesma;GO:0009506//plasmodesma;GO:0009506//plasmodesma;GO:0009506//plasmodesma;GO:0016020//membrane;GO:0016021//integral component of membrane;GO:0016021//integral component of membrane;GO:0030054//cell junction;GO:0016020//membrane;GO:0016021//integral component of membrane;	-	-
AT5G13320	57.4493	93.5631	21.3356	0.228034	-2.13268	2.56564e-09	1.60517e-07	5	4267456	4271064	+	2619	PBS3	GO:0005737;GO:0006952;GO:0006952;GO:0006952;GO:0009626;GO:0009626;GO:0009816;GO:0009816;GO:0009863;GO:0009863;GO:0010112;GO:0010112;GO:0016046;GO:0016046;GO:0016874;GO:0016881;GO:0018874;GO:0018874;GO:0034052;GO:0034052;GO:0042742;GO:0042742;GO:0044419;GO:0044419;GO:0052625;GO:0052625;GO:0052626;GO:0052626;GO:0052627;GO:0052627;GO:0052628;GO:0052628;GO:0071456;GO:0071456;GO:0005737;GO:0006952;GO:…	K14487	-	Auxin-responsive GH3 family protein [Source:TAIR;Acc:AT5G13320]	Q9LYU4	GO:0006952//defense response;GO:0006952//defense response;GO:0006952//defense response;GO:0009626//plant-type hypersensitive response;GO:0009626//plant-type hypersensitive response;GO:0009863//salicylic acid mediated signaling pathway;GO:0009863//salicylic acid mediated signaling pathway;GO:0010112//regulation of systemic acquired resistance;GO:0010112//regulation of systemic acquired resistance;…	GO:0005737//cytoplasm;GO:0005737//cytoplasm;	GO:0016874//ligase activity;GO:0016881//acid-amino acid ligase activity;GO:0052625//4-aminobenzoate amino acid synthetase activity;GO:0052625//4-aminobenzoate amino acid synthetase activity;GO:0052626//benzoate amino acid synthetase activity;GO:0052626//benzoate amino acid synthetase activity;GO:0052627//vanillate amino acid synthetase activity;GO:0052627//vanillate amino acid synthetase activity…	ko04075(Plant hormone signal transduction)
AT4G17800	662.108	804.223	519.993	0.646579	-0.629102	2.59092e-09	1.61666e-07	4	9895094	9896688	-	1595	AHL23	GO:0003677;GO:0003680;GO:0003680;GO:0003680;GO:0003700;GO:0003700;GO:0005634;GO:0005634;GO:0005634;GO:0006355;	-	-	AT-hook motif nuclear-localized protein 23 [Source:UniProtKB/Swiss-Prot;Acc:O23620]	O23620 A0A178UYA9	GO:0006355//regulation of transcription, DNA-templated;	GO:0005634//nucleus;GO:0005634//nucleus;GO:0005634//nucleus;	GO:0003677//DNA binding;GO:0003680//minor groove of adenine-thymine-rich DNA binding;GO:0003680//minor groove of adenine-thymine-rich DNA binding;GO:0003680//minor groove of adenine-thymine-rich DNA binding;GO:0003700//DNA-binding transcription factor activity;GO:0003700//DNA-binding transcription factor activity;	-
AT3G59140	276.124	204.161	348.087	1.70496	0.769742	2.63748e-09	1.64134e-07	3	21863348	21869036	-	4868	ABCC10	GO:0000166;GO:0000325;GO:0000325;GO:0005524;GO:0005524;GO:0005524;GO:0005774;GO:0005774;GO:0005774;GO:0005829;GO:0008559;GO:0008559;GO:0016020;GO:0016020;GO:0016020;GO:0016021;GO:0016021;GO:0016021;GO:0016887;GO:0016887;GO:0042626;GO:0042626;GO:0042626;GO:0042626;GO:0042908;GO:0055085;GO:0055085;GO:0055085;	-	-	ABC transporter C family member 10 [Source:UniProtKB/Swiss-Prot;Acc:Q9LYS2]	Q9LYS2 A0A5S9XMF1	GO:0042908//xenobiotic transport;GO:0055085//transmembrane transport;GO:0055085//transmembrane transport;GO:0055085//transmembrane transport;	GO:0000325//plant-type vacuole;GO:0000325//plant-type vacuole;GO:0005774//vacuolar membrane;GO:0005774//vacuolar membrane;GO:0005774//vacuolar membrane;GO:0005829//cytosol;GO:0016020//membrane;GO:0016020//membrane;GO:0016020//membrane;GO:0016021//integral component of membrane;GO:0016021//integral component of membrane;GO:0016021//integral component of membrane;	GO:0000166//nucleotide binding;GO:0005524//ATP binding;GO:0005524//ATP binding;GO:0005524//ATP binding;GO:0008559//ABC-type xenobiotic transporter activity;GO:0008559//ABC-type xenobiotic transporter activity;GO:0016887//ATP hydrolysis activity;GO:0016887//ATP hydrolysis activity;GO:0042626//ATPase-coupled transmembrane transporter activity;GO:0042626//ATPase-coupled transmembrane transporter act…	-
AT1G30730	1574.66	2379.59	769.721	0.323468	-1.62831	2.68631e-09	1.6673e-07	1	10900681	10902626	+	1946	-	GO:0000166;GO:0005576;GO:0005576;GO:0005618;GO:0005618;GO:0016491;GO:0016491;GO:0016491;GO:0050660;GO:0050660;GO:0055114;GO:0055114;GO:0055114;GO:0071949;GO:0071949;	-	-	Berberine bridge enzyme-like 11 [Source:UniProtKB/Swiss-Prot;Acc:Q9SA88]	Q9SA88	GO:0055114//obsolete oxidation-reduction process;GO:0055114//obsolete oxidation-reduction process;GO:0055114//obsolete oxidation-reduction process;	GO:0005576//extracellular region;GO:0005576//extracellular region;GO:0005618//cell wall;GO:0005618//cell wall;	GO:0000166//nucleotide binding;GO:0016491//oxidoreductase activity;GO:0016491//oxidoreductase activity;GO:0016491//oxidoreductase activity;GO:0050660//flavin adenine dinucleotide binding;GO:0050660//flavin adenine dinucleotide binding;GO:0071949//FAD binding;GO:0071949//FAD binding;	-
AT2G15490	983.834	718.209	1249.46	1.73969	0.798827	2.81267e-09	1.7411e-07	2	6761635	6763500	+	1672	UGT73B4	GO:0005829;GO:0005829;GO:0008194;GO:0008194;GO:0009636;GO:0009636;GO:0016740;GO:0016757;GO:0016758;GO:0035251;GO:0035251;GO:0043231;GO:0047893;GO:0047893;GO:0051707;GO:0051707;GO:0080043;GO:0080043;GO:0080044;GO:0080044;GO:0102360;GO:0102360;GO:0102425;GO:0102425;GO:0008194;GO:0016740;GO:0016757;GO:0016758;	-	-	UDP-glycosyltransferase 73B4 [Source:UniProtKB/Swiss-Prot;Acc:Q7Y232]	Q7Y232 W8QNZ5 A0A384KAI6	GO:0009636//response to toxic substance;GO:0009636//response to toxic substance;GO:0051707//response to other organism;GO:0051707//response to other organism;	GO:0005829//cytosol;GO:0005829//cytosol;GO:0043231//intracellular membrane-bounded organelle;	GO:0008194//UDP-glycosyltransferase activity;GO:0008194//UDP-glycosyltransferase activity;GO:0016740//transferase activity;GO:0016757//glycosyltransferase activity;GO:0016758//hexosyltransferase activity;GO:0035251//UDP-glucosyltransferase activity;GO:0035251//UDP-glucosyltransferase activity;GO:0047893//flavonol 3-O-glucosyltransferase activity;GO:0047893//flavonol 3-O-glucosyltransferase activi…	-
AT3G46280	903.049	1161.73	644.365	0.554659	-0.850327	3.0106e-09	1.85871e-07	3	17005423	17008528	-	1783	-	GO:0016020;GO:0016021;GO:0016021;GO:0016301;GO:0016301;GO:0016310;	-	-	Kinase-like protein [Source:UniProtKB/TrEMBL;Acc:Q8GYH9]	Q8GYH9 A0A654FD87	GO:0016310//phosphorylation;	GO:0016020//membrane;GO:0016021//integral component of membrane;GO:0016021//integral component of membrane;	GO:0016301//kinase activity;GO:0016301//kinase activity;	-
AT5G44610	1235.09	1674.09	796.088	0.475534	-1.07238	3.02886e-09	1.86506e-07	5	17993535	17994722	-	1094	PCAP2	GO:0000902;GO:0000902;GO:0005516;GO:0005516;GO:0005516;GO:0005545;GO:0005545;GO:0005737;GO:0005737;GO:0005856;GO:0005874;GO:0005874;GO:0005886;GO:0005886;GO:0005886;GO:0007165;GO:0007165;GO:0008017;GO:0008017;GO:0008289;GO:0008360;GO:0008360;GO:0009409;GO:0009409;GO:0009651;GO:0009651;GO:0009737;GO:0009737;GO:0009739;GO:0009739;GO:0010038;GO:0010038;GO:0010150;GO:0010150;GO:0016020;GO:0031115;GO:…	-	-	Plasma membrane-associated cation-binding protein 2 [Source:UniProtKB/Swiss-Prot;Acc:Q9LU05]	Q9LU05 A0A178UQA7	GO:0000902//cell morphogenesis;GO:0000902//cell morphogenesis;GO:0007165//signal transduction;GO:0007165//signal transduction;GO:0008360//regulation of cell shape;GO:0008360//regulation of cell shape;GO:0009409//response to cold;GO:0009409//response to cold;GO:0009651//response to salt stress;GO:0009651//response to salt stress;GO:0009737//response to abscisic acid;GO:0009737//response to abscisi…	GO:0005737//cytoplasm;GO:0005737//cytoplasm;GO:0005856//cytoskeleton;GO:0005874//microtubule;GO:0005874//microtubule;GO:0005886//plasma membrane;GO:0005886//plasma membrane;GO:0005886//plasma membrane;GO:0016020//membrane;GO:0046658//anchored component of plasma membrane;GO:0046658//anchored component of plasma membrane;GO:0090406//pollen tube;GO:0090406//pollen tube;GO:0005737//cytoplasm;GO:0005…	GO:0005516//calmodulin binding;GO:0005516//calmodulin binding;GO:0005516//calmodulin binding;GO:0005545//1-phosphatidylinositol binding;GO:0005545//1-phosphatidylinositol binding;GO:0008017//microtubule binding;GO:0008017//microtubule binding;GO:0008289//lipid binding;GO:0038023//signaling receptor activity;GO:0038023//signaling receptor activity;GO:1901981//phosphatidylinositol phosphate binding…	-
AT5G59270	28.2536	48.4447	8.06245	0.166426	-2.58705	3.08654e-09	1.89213e-07	5	23910985	23913374	-	2380	-	GO:0000166;GO:0002229;GO:0004672;GO:0004672;GO:0004674;GO:0004675;GO:0005524;GO:0005524;GO:0005524;GO:0005886;GO:0005886;GO:0006468;GO:0006468;GO:0006952;GO:0007178;GO:0016020;GO:0016021;GO:0016021;GO:0016301;GO:0016310;GO:0016740;GO:0030246;GO:0030246;GO:0030246;GO:0042742;GO:0004672;GO:0005524;GO:0006468;GO:0030246;GO:0000166;GO:0004672;GO:0004672;GO:0004674;GO:0005524;GO:0005524;GO:0005524;GO:…	-	-	Concanavalin A-like lectin protein kinase family protein [Source:TAIR;Acc:AT5G59270]	Q9FIF0	GO:0002229//defense response to oomycetes;GO:0006468//protein phosphorylation;GO:0006468//protein phosphorylation;GO:0006952//defense response;GO:0007178//transmembrane receptor protein serine/threonine kinase signaling pathway;GO:0016310//phosphorylation;GO:0042742//defense response to bacterium;GO:0006468//protein phosphorylation;GO:0006468//protein phosphorylation;GO:0006468//protein phosphory…	GO:0005886//plasma membrane;GO:0005886//plasma membrane;GO:0016020//membrane;GO:0016021//integral component of membrane;GO:0016021//integral component of membrane;GO:0005886//plasma membrane;GO:0016020//membrane;GO:0016021//integral component of membrane;GO:0016021//integral component of membrane;	GO:0000166//nucleotide binding;GO:0004672//protein kinase activity;GO:0004672//protein kinase activity;GO:0004674//protein serine/threonine kinase activity;GO:0004675//transmembrane receptor protein serine/threonine kinase activity;GO:0005524//ATP binding;GO:0005524//ATP binding;GO:0005524//ATP binding;GO:0016301//kinase activity;GO:0016740//transferase activity;GO:0030246//carbohydrate binding;G…	-
AT2G28190	1727.81	2052.01	1403.6	0.684012	-0.547907	3.08899e-09	1.89213e-07	2	12014412	12016569	+	1053	CSD2	GO:0004784;GO:0004784;GO:0004784;GO:0004784;GO:0005507;GO:0005507;GO:0005576;GO:0005615;GO:0005615;GO:0005737;GO:0006801;GO:0006801;GO:0006979;GO:0006979;GO:0008270;GO:0009507;GO:0009507;GO:0009507;GO:0009536;GO:0009570;GO:0009570;GO:0009579;GO:0009579;GO:0010039;GO:0010039;GO:0016209;GO:0016491;GO:0016532;GO:0019430;GO:0019430;GO:0019430;GO:0034599;GO:0034599;GO:0035195;GO:0035195;GO:0046688;GO:…	K04565	EC:1.15.1.1	Superoxide dismutase [Cu-Zn] 2, chloroplastic [Source:UniProtKB/Swiss-Prot;Acc:O78310]	O78310 A0A178VRV1	GO:0006801//superoxide metabolic process;GO:0006801//superoxide metabolic process;GO:0006979//response to oxidative stress;GO:0006979//response to oxidative stress;GO:0010039//response to iron ion;GO:0010039//response to iron ion;GO:0019430//removal of superoxide radicals;GO:0019430//removal of superoxide radicals;GO:0019430//removal of superoxide radicals;GO:0034599//cellular response to oxidati…	GO:0005576//extracellular region;GO:0005615//extracellular space;GO:0005615//extracellular space;GO:0005737//cytoplasm;GO:0009507//chloroplast;GO:0009507//chloroplast;GO:0009507//chloroplast;GO:0009536//plastid;GO:0009570//chloroplast stroma;GO:0009570//chloroplast stroma;GO:0009579//thylakoid;GO:0009579//thylakoid;GO:0048046//apoplast;GO:0048046//apoplast;	GO:0004784//superoxide dismutase activity;GO:0004784//superoxide dismutase activity;GO:0004784//superoxide dismutase activity;GO:0004784//superoxide dismutase activity;GO:0005507//copper ion binding;GO:0005507//copper ion binding;GO:0008270//zinc ion binding;GO:0016209//antioxidant activity;GO:0016491//oxidoreductase activity;GO:0016532//superoxide dismutase copper chaperone activity;GO:0046872//…	ko05208(Chemical carcinogenesis - reactive oxygen species);ko05022(Pathways of neurodegeneration - multiple diseases);ko05020(Prion disease);ko05016(Huntington disease);ko05014(Amyotrophic lateral sclerosis);ko05012(Parkinson disease);ko04213(Longevity regulating pathway - multiple species);ko04146(Peroxisome)
AT3G25730	522.808	407.316	638.3	1.56709	0.648086	3.35439e-09	2.04933e-07	3	9396272	9397766	+	1495	ARF14	GO:0000976;GO:0003677;GO:0003677;GO:0003677;GO:0003700;GO:0003700;GO:0003700;GO:0005634;GO:0005634;GO:0006351;GO:0006355;GO:0006355;GO:0009873;GO:0009873;GO:0043565;GO:0044212;	K09287	-	AP2/ERF and B3 domain-containing transcription factor ARF14 [Source:UniProtKB/Swiss-Prot;Acc:Q9LS06]	Q9LS06 A0A178VJD4	GO:0006351//transcription, DNA-templated;GO:0006355//regulation of transcription, DNA-templated;GO:0006355//regulation of transcription, DNA-templated;GO:0009873//ethylene-activated signaling pathway;GO:0009873//ethylene-activated signaling pathway;	GO:0005634//nucleus;GO:0005634//nucleus;	GO:0000976//transcription cis-regulatory region binding;GO:0003677//DNA binding;GO:0003677//DNA binding;GO:0003677//DNA binding;GO:0003700//DNA-binding transcription factor activity;GO:0003700//DNA-binding transcription factor activity;GO:0003700//DNA-binding transcription factor activity;GO:0043565//sequence-specific DNA binding;	-
AT1G60095	77.7597	108.867	46.6527	0.428531	-1.22253	3.36532e-09	2.05066e-07	1	22159694	22162426	+	2106	-	GO:0030246;GO:0030246;GO:0030246;GO:0030246;GO:0030246;GO:0030246;	-	-	Mannose-binding lectin superfamily protein [Source:TAIR;Acc:AT1G60095]	A0A2H1ZEE8	-	-	GO:0030246//carbohydrate binding;GO:0030246//carbohydrate binding;GO:0030246//carbohydrate binding;GO:0030246//carbohydrate binding;GO:0030246//carbohydrate binding;GO:0030246//carbohydrate binding;	-
AT2G26440	448.639	330.215	567.063	1.71725	0.780101	3.4706e-09	2.10932e-07	2	11247160	11249620	+	2104	PME12	GO:0004857;GO:0004857;GO:0005576;GO:0005576;GO:0005618;GO:0005618;GO:0009617;GO:0009617;GO:0016787;GO:0030599;GO:0030599;GO:0030599;GO:0030599;GO:0042545;GO:0042545;GO:0042545;GO:0043086;GO:0045330;GO:0045330;GO:0045490;GO:0045490;GO:0046910;GO:0046910;GO:0071555;	-	-	Probable pectinesterase/pectinesterase inhibitor 12 [Source:UniProtKB/Swiss-Prot;Acc:O48711]	O48711	GO:0009617//response to bacterium;GO:0009617//response to bacterium;GO:0042545//cell wall modification;GO:0042545//cell wall modification;GO:0042545//cell wall modification;GO:0043086//negative regulation of catalytic activity;GO:0045490//pectin catabolic process;GO:0045490//pectin catabolic process;GO:0071555//cell wall organization;	GO:0005576//extracellular region;GO:0005576//extracellular region;GO:0005618//cell wall;GO:0005618//cell wall;	GO:0004857//enzyme inhibitor activity;GO:0004857//enzyme inhibitor activity;GO:0016787//hydrolase activity;GO:0030599//pectinesterase activity;GO:0030599//pectinesterase activity;GO:0030599//pectinesterase activity;GO:0030599//pectinesterase activity;GO:0045330//aspartyl esterase activity;GO:0045330//aspartyl esterase activity;GO:0046910//pectinesterase inhibitor activity;GO:0046910//pectinestera…	-
AT2G28760	544.379	671.571	417.188	0.621212	-0.686843	3.54666e-09	2.14995e-07	2	12336045	12339217	-	1919	UXS6	GO:0005737;GO:0005737;GO:0005737;GO:0005777;GO:0005886;GO:0005886;GO:0016829;GO:0016831;GO:0033320;GO:0033320;GO:0042732;GO:0042732;GO:0048040;GO:0048040;GO:0048040;GO:0070403;GO:0070403;GO:0005737;GO:0005737;GO:0005737;GO:0005777;GO:0005886;GO:0005886;GO:0016829;GO:0016831;GO:0033320;GO:0033320;GO:0042732;GO:0042732;GO:0048040;GO:0048040;GO:0048040;GO:0070403;GO:0070403;GO:0005737;GO:0005737;GO:…	K08678	EC:4.1.1.35	UDP-XYL synthase 6 [Source:TAIR;Acc:AT2G28760]	Q9ZV36 A0A178VW86	GO:0033320//UDP-D-xylose biosynthetic process;GO:0033320//UDP-D-xylose biosynthetic process;GO:0042732//D-xylose metabolic process;GO:0042732//D-xylose metabolic process;GO:0033320//UDP-D-xylose biosynthetic process;GO:0033320//UDP-D-xylose biosynthetic process;GO:0042732//D-xylose metabolic process;GO:0042732//D-xylose metabolic process;GO:0033320//UDP-D-xylose biosynthetic process;GO:0033320//U…	GO:0005737//cytoplasm;GO:0005737//cytoplasm;GO:0005737//cytoplasm;GO:0005777//peroxisome;GO:0005886//plasma membrane;GO:0005886//plasma membrane;GO:0005737//cytoplasm;GO:0005737//cytoplasm;GO:0005737//cytoplasm;GO:0005777//peroxisome;GO:0005886//plasma membrane;GO:0005886//plasma membrane;GO:0005737//cytoplasm;GO:0005737//cytoplasm;GO:0005737//cytoplasm;GO:0005777//peroxisome;GO:0005886//plasma m…	GO:0016829//lyase activity;GO:0016831//carboxy-lyase activity;GO:0048040//UDP-glucuronate decarboxylase activity;GO:0048040//UDP-glucuronate decarboxylase activity;GO:0048040//UDP-glucuronate decarboxylase activity;GO:0070403//NAD+ binding;GO:0070403//NAD+ binding;GO:0016829//lyase activity;GO:0016831//carboxy-lyase activity;GO:0048040//UDP-glucuronate decarboxylase activity;GO:0048040//UDP-glucu…	ko00520(Amino sugar and nucleotide sugar metabolism)
AT4G29230	219.469	280.043	158.895	0.567394	-0.817577	3.62923e-09	2.19432e-07	4	14409772	14415481	+	3403	anac075	GO:0003677;GO:0003700;GO:0005634;GO:0006355;GO:0007275;GO:0043565;GO:0044212;GO:0045893;GO:0071555;GO:1905177;GO:0003677;GO:0003677;GO:0005634;GO:0006355;GO:0006355;GO:0003677;GO:0003677;GO:0005634;GO:0006355;GO:0006355;	-	-	NAC domain-containing protein 75 [Source:UniProtKB/Swiss-Prot;Acc:Q9M0F8]	Q9M0F8	GO:0006355//regulation of transcription, DNA-templated;GO:0007275//multicellular organism development;GO:0045893//positive regulation of transcription, DNA-templated;GO:0071555//cell wall organization;GO:1905177//tracheary element differentiation;GO:0006355//regulation of transcription, DNA-templated;GO:0006355//regulation of transcription, DNA-templated;GO:0006355//regulation of transcription, D…	GO:0005634//nucleus;GO:0005634//nucleus;GO:0005634//nucleus;	GO:0003677//DNA binding;GO:0003700//DNA-binding transcription factor activity;GO:0043565//sequence-specific DNA binding;GO:0003677//DNA binding;GO:0003677//DNA binding;GO:0003677//DNA binding;GO:0003677//DNA binding;	-
AT1G73220	198.048	138.46	257.635	1.86072	0.895859	3.91527e-09	2.36117e-07	1	27538190	27540235	+	1943	OCT1	GO:0000166;GO:0005524;GO:0005524;GO:0005886;GO:0005886;GO:0005886;GO:0006811;GO:0007275;GO:0010150;GO:0010150;GO:0015226;GO:0015226;GO:0015839;GO:0015839;GO:0016020;GO:0016021;GO:0016021;GO:0016021;GO:0022857;GO:0022857;GO:0055085;GO:0055085;GO:1902603;	-	-	Organic cation/carnitine transporter 1 [Source:UniProtKB/Swiss-Prot;Acc:Q9CAT6]	Q9CAT6 A0A178WJR7	GO:0006811//ion transport;GO:0007275//multicellular organism development;GO:0010150//leaf senescence;GO:0010150//leaf senescence;GO:0015839//cadaverine transport;GO:0015839//cadaverine transport;GO:0055085//transmembrane transport;GO:0055085//transmembrane transport;GO:1902603//carnitine transmembrane transport;	GO:0005886//plasma membrane;GO:0005886//plasma membrane;GO:0005886//plasma membrane;GO:0016020//membrane;GO:0016021//integral component of membrane;GO:0016021//integral component of membrane;GO:0016021//integral component of membrane;	GO:0000166//nucleotide binding;GO:0005524//ATP binding;GO:0005524//ATP binding;GO:0015226//carnitine transmembrane transporter activity;GO:0015226//carnitine transmembrane transporter activity;GO:0022857//transmembrane transporter activity;GO:0022857//transmembrane transporter activity;	-
AT1G64170	358.391	203.626	513.155	2.52008	1.33347	4.1295e-09	2.48396e-07	1	23814984	23818481	-	2879	CHX16	GO:0005783;GO:0005783;GO:0006811;GO:0006812;GO:0006812;GO:0006813;GO:0006813;GO:0006885;GO:0006885;GO:0006885;GO:0012505;GO:0012505;GO:0015297;GO:0015299;GO:0015299;GO:0015672;GO:0016020;GO:0016021;GO:0016021;GO:0016021;GO:0055085;GO:0055085;GO:1902600;	-	-	Cation/H(+) antiporter 16 [Source:UniProtKB/Swiss- Prot;Acc:Q1HDT3]	Q1HDT3	GO:0006811//ion transport;GO:0006812//cation transport;GO:0006812//cation transport;GO:0006813//potassium ion transport;GO:0006813//potassium ion transport;GO:0006885//regulation of pH;GO:0006885//regulation of pH;GO:0006885//regulation of pH;GO:0055085//transmembrane transport;GO:0055085//transmembrane transport;GO:1902600//proton transmembrane transport;	GO:0005783//endoplasmic reticulum;GO:0005783//endoplasmic reticulum;GO:0012505//endomembrane system;GO:0012505//endomembrane system;GO:0016020//membrane;GO:0016021//integral component of membrane;GO:0016021//integral component of membrane;GO:0016021//integral component of membrane;	GO:0015297//antiporter activity;GO:0015299//solute:proton antiporter activity;GO:0015299//solute:proton antiporter activity;	-
AT1G15380	1488.32	2041.69	934.943	0.457926	-1.12681	4.23077e-09	2.53836e-07	1	5290582	5292582	+	1193	-	GO:0009787;GO:0016829;GO:0016829;GO:2000022;GO:2000031;GO:0009787;GO:0016829;GO:0016829;GO:2000022;GO:2000031;	-	-	GLYI4 [Source:UniProtKB/TrEMBL;Acc:A0A178W6B2]	Q9XI31 A0A178W6B2	GO:0009787//regulation of abscisic acid-activated signaling pathway;GO:2000022//regulation of jasmonic acid mediated signaling pathway;GO:2000031//regulation of salicylic acid mediated signaling pathway;GO:0009787//regulation of abscisic acid-activated signaling pathway;GO:2000022//regulation of jasmonic acid mediated signaling pathway;GO:2000031//regulation of salicylic acid mediated signaling p…	-	GO:0016829//lyase activity;GO:0016829//lyase activity;GO:0016829//lyase activity;GO:0016829//lyase activity;	-
[truncated: 23,009 more rows]

## Sheet: DEGs down
id	baseMean	baseMean_CT	baseMean_FT	foldChange(FT/CT)	log2FoldChange	pval	padj	Chromosome	Start Site	End Site	Direction	Length	Name	GO	KEGG	EC	Description	UniProtAC	BP	CC	MF	Pathway
[truncated: 664 more rows]

[truncated: 1 more sheets: DEGs up]
