# Supplementary material for: Integrated Transcriptome and Proteome Analysis Reveals the Regulatory Mechanism of Root Growth by Protein Disulfide Isomerase in Arabidopsis
Source: Int J Mol Sci. 2024 Mar 22;25(7):3596. doi: 10.3390/ijms25073596 (PMC11011405; doi:10.3390/ijms25073596)
Supplement: Supplementary file 1 [file ijms-25-03596-s001.zip › DEPs.xlsx]

## Sheet: DEPS
Accession	Gene Symbol	Protein Name	Description	FP1	FP2	FP3	FP4	CP1	CP2	CP3	CP4	P.value	FC	Log2FC	Mean.CP	SD.CP	SE.CP	CV.CP	Mean.FP	SD.FP	SE.FP	CV.FP	FDR	NLP	Significant	Exp. q-value: Combined	Sum PEP Score	Coverage [%]	# Peptides	# PSMs	# Unique Peptides	# AAs	MW [kDa]	calc. pI	Score Sequest HT	# Razor Peptides	# Protein Groups	GO_ID	Biological_process	Cellular_component	Molecular_function	KEGG_Anntation	Pathways
A0A7G2EF89	AT9943_LOCUS8414	(thale cress) hypothetical protein	(thale cress) hypothetical protein OS=Arabidopsis thaliana OX=3702 GN=AT9943_LOCUS8414 PE=4 SV=1	3.43415e+06	3.47828e+06	3.75164e+06	3.27477e+06	8.33567e+06	8.45957e+06	8.54968e+06	7.74883e+06	4.12464e-07	0.421192	-1.24745	8.27344e+06	360574	180287	4.35821	3.48471e+06	198264	99132.1	5.68955	0.00107336	6.38461	Down	0.007	2.358	6	1	1	1	144	15.8	9.8	3.38	0	1	---	---	---	---	AT2G33790	---
Q9LHN8	F6'H1	Feruloyl CoA ortho-hydroxylase 1	Feruloyl CoA ortho-hydroxylase 1 OS=Arabidopsis thaliana OX=3702 GN=F6'H1 PE=1 SV=1	1.75798e+07	1.91041e+07	1.73564e+07	1.70274e+07	3.08877e+07	2.9691e+07	3.08212e+07	3.00786e+07	4.25789e-07	0.585022	-0.773437	3.03696e+07	582379	291190	1.91764	1.77669e+07	919889	459945	5.17754	0.00107336	6.37081	Down	0	41.939	19	6	13	6	361	40.6	5.39	48.85	0	1	---	---	---	---	AT3G13610	ath00999
Q8VYS0	RD19D	Probable cysteine protease RD19D	Probable cysteine protease RD19D OS=Arabidopsis thaliana OX=3702 GN=RD19D PE=2 SV=1	3.26064e+07	3.13572e+07	3.27976e+07	2.88966e+07	1.27033e+07	1.25495e+07	1.3072e+07	1.21803e+07	8.78003e-07	2.48802	1.315	1.26263e+07	369423	184712	2.92583	3.14144e+07	1.79602e+06	898009	5.71717	0.00150296	6.0565	Up	0	4.17	4	2	2	2	367	40.1	7.18	5.54	0	1	GO:0008234:cysteine-type peptidase activity|GO:0006508:proteolysis	GO:0006508:proteolysis		GO:0008234:cysteine-type peptidase activity	AT3G54940	ath04626
A0A654E793	AN1_LOCUS621	Glycosyltransferase	Glycosyltransferase OS=Arabidopsis thaliana OX=3702 GN=AN1_LOCUS621 PE=3 SV=1	3.70441e+07	3.71621e+07	3.76752e+07	3.94347e+07	2.55833e+07	2.39307e+07	2.41603e+07	2.34089e+07	1.47318e-06	1.55863	0.640274	2.42708e+07	929773	464887	3.83083	3.7829e+07	1.10497e+06	552487	2.92097	0.00172904	5.83175	Up	0	35.971	14	6	12	4	453	51	5.86	37.69	2	1	GO:0008194:UDP-glycosyltransferase activity			GO:0008194:UDP-glycosyltransferase activity	AT1G05680	---
Q9LY27	At5g07330/T2I1_40	At5g07330	At5g07330 OS=Arabidopsis thaliana OX=3702 GN=At5g07330/T2I1_40 PE=1 SV=1	567769	578427	585441	627896	273035	236244	195538	244069	2.63266e-06	2.48664	1.3142	237221	31979	15989.5	13.4807	589883	26362.7	13181.4	4.46914	0.00175658	5.57961	Up	0	4.923	7	1	1	1	165	18.4	9.8	3.44	0	1	---	---	---	---	AT5G07330	---
A0A7G2EJE1	AT9943_LOCUS10467	(thale cress) hypothetical protein	(thale cress) hypothetical protein OS=Arabidopsis thaliana OX=3702 GN=AT9943_LOCUS10467 PE=3 SV=1	7.64837e+06	7.40019e+06	7.45042e+06	6.76053e+06	3.89858e+06	3.5116e+06	3.40192e+06	3.4495e+06	2.84794e-06	2.05163	1.03677	3.5654e+06	226611	113306	6.35584	7.31488e+06	384782	192391	5.26026	0.00175658	5.54547	Up	0	4.798	3	2	2	2	476	51.9	7.84	5.68	0	1	GO:0030170:pyridoxal phosphate binding|GO:0008483:transaminase activity|GO:0003824:catalytic activity			GO:0030170:pyridoxal phosphate binding|GO:0008483:transaminase activity|GO:0003824:catalytic activity	AT3G08860	ath00270
Q96511	PER69	Peroxidase 69	Peroxidase 69 OS=Arabidopsis thaliana OX=3702 GN=PER69 PE=1 SV=1	2.30683e+08	2.26024e+08	2.27073e+08	2.25613e+08	4.82057e+08	4.4699e+08	4.74014e+08	4.20204e+08	3.49768e-06	0.498772	-1.00355	4.55816e+08	2.8082e+07	1.4041e+07	6.16082	2.27348e+08	2.30681e+06	1.15341e+06	1.01466	0.00175658	5.45622	Down	0	68.695	29	10	68	9	331	35.7	9.29	217.19	1	1	GO:0042744:hydrogen peroxide catabolic process|GO:0020037:heme binding|GO:0006979:response to oxidative stress|GO:0004601:peroxidase activity	GO:0042744:hydrogen peroxide catabolic process|GO:0006979:response to oxidative stress		GO:0020037:heme binding|GO:0004601:peroxidase activity	AT5G64100	ath00940
A0A178VTS9	AXX17_At2g39140	PGAZAT	PGAZAT OS=Arabidopsis thaliana OX=3702 GN=AXX17_At2g39140 PE=3 SV=1	2.01267e+06	1.99747e+06	2.11712e+06	1.93165e+06	3.44519e+06	3.58293e+06	3.60565e+06	3.23739e+06	4.32344e-06	0.580983	-0.783433	3.46779e+06	169172	84586.2	4.8784	2.01473e+06	76785.6	38392.8	3.81122	0.00175658	5.36417	Down	0	12.727	5	2	2	2	455	49.5	8.76	9.24	0	1	GO:0004650:polygalacturonase activity|GO:0005975:carbohydrate metabolic process	GO:0005975:carbohydrate metabolic process		GO:0004650:polygalacturonase activity	AT2G41850	ath00040
A0A654GCN7	AN1_LOCUS26267	Protein kinase domain-containing protein	Protein kinase domain-containing protein OS=Arabidopsis thaliana OX=3702 GN=AN1_LOCUS26267 PE=4 SV=1	568150	637547	635141	645585	1.0099e+06	988278	963534	940615	5.2771e-06	0.637164	-0.650263	975582	30038.1	15019	3.07899	621606	35915.8	17957.9	5.77791	0.00175658	5.2776	Down	0	7.256	3	3	4	1	887	98.3	7.06	11.47	0	1	GO:0005515:protein binding|GO:0006468:protein phosphorylation|GO:0005524:ATP binding|GO:0004672:protein kinase activity	GO:0006468:protein phosphorylation		GO:0005515:protein binding|GO:0005524:ATP binding|GO:0004672:protein kinase activity	AT5G59680	---
A0A178W6S2	AXX17_At1g26750	(thale cress) hypothetical protein	(thale cress) hypothetical protein OS=Arabidopsis thaliana OX=3702 GN=AXX17_At1g26750 PE=3 SV=1	8.32917e+06	7.99069e+06	8.20828e+06	8.22599e+06	1.36842e+07	1.31145e+07	1.40295e+07	1.25095e+07	5.33603e-06	0.61409	-0.703478	1.33344e+07	666944	333472	5.00168	8.18853e+06	142261	71130.3	1.73731	0.00175658	5.27278	Down	0	49.72	12	5	13	3	530	58.9	9.19	55.87	1	1	GO:0071949:FAD binding|GO:0050660:flavin adenine dinucleotide binding|GO:0016491:oxidoreductase activity			GO:0071949:FAD binding|GO:0050660:flavin adenine dinucleotide binding|GO:0016491:oxidoreductase activity	AT1G26390	---
A0A178UXN8	AXX17_At4g39030	Glycosyltransferase	Glycosyltransferase OS=Arabidopsis thaliana OX=3702 GN=AXX17_At4g39030 PE=3 SV=1	2.26893e+07	2.12717e+07	2.10067e+07	2.33353e+07	1.29842e+07	1.3441e+07	1.27676e+07	1.36318e+07	5.66452e-06	1.67163	0.741255	1.32061e+07	399136	199568	3.02235	2.20758e+07	1.11838e+06	559189	5.06609	0.00179565	5.24684	Up	0	34.278	13	7	24	5	483	54.2	6.2	74.45	0	1	GO:0008194:UDP-glycosyltransferase activity			GO:0008194:UDP-glycosyltransferase activity	AT4G34135	---
F4JT00	CYP71A20	Cytochrome P450, family 71, subfamily A, polypeptide 20	Cytochrome P450, family 71, subfamily A, polypeptide 20 OS=Arabidopsis thaliana OX=3702 GN=CYP71A20 PE=4 SV=1	381785	366844	391731	381121	653208	601803	681251	620052	7.97015e-06	0.595185	-0.74859	639078	35259.3	17629.6	5.51721	380370	10240.5	5120.26	2.69225	0.0022008	5.09853	Down	0	6.478	4	2	2	1	390	44.4	9.06	6.49	0	1	GO:0005506:iron ion binding|GO:0004497:monooxygenase activity|GO:0020037:heme binding|GO:0016705:oxidoreductase activity, acting on paired donors, with incorporation or reduction of molecular oxygen			GO:0005506:iron ion binding|GO:0004497:monooxygenase activity|GO:0020037:heme binding|GO:0016705:oxidoreductase activity, acting on paired donors, with incorporation or reduction of molecular oxygen	AT4G13310	---
Q9LPU6	IGMT3	Indole glucosinolate O-methyltransferase 3	Indole glucosinolate O-methyltransferase 3 OS=Arabidopsis thaliana OX=3702 GN=IGMT3 PE=2 SV=1	4.22691e+07	3.98336e+07	3.89855e+07	4.24195e+07	5.83836e+07	6.32956e+07	6.42398e+07	6.10647e+07	1.09851e-05	0.662018	-0.595057	6.17459e+07	2.60705e+06	1.30353e+06	4.22222	4.08769e+07	1.73048e+06	865240	4.23339	0.00259873	4.9592	Down	0	54.725	25	8	17	2	373	40.9	5.36	64.25	7	1	GO:0008171:O-methyltransferase activity|GO:0008168:methyltransferase activity|GO:0046983:protein dimerization activity			GO:0008171:O-methyltransferase activity|GO:0008168:methyltransferase activity|GO:0046983:protein dimerization activity	AT1G21110	---
A0A178WL15	AXX17_At1g14000	Toxin_10 domain-containing protein	Toxin_10 domain-containing protein OS=Arabidopsis thaliana OX=3702 GN=AXX17_At1g14000 PE=4 SV=1	4.41996e+06	4.52879e+06	4.29288e+06	4.09737e+06	6.64097e+06	6.92319e+06	6.5651e+06	6.23153e+06	1.12342e-05	0.657757	-0.604373	6.5902e+06	284451	142225	4.31627	4.33475e+06	185306	92653	4.2749	0.00259873	4.94946	Down	0	11.023	7	3	3	3	387	44.4	7.3	9.34	0	1	---	---	---	---	AT1G13520	---
Q9LHB9	PER32	Peroxidase 32	Peroxidase 32 OS=Arabidopsis thaliana OX=3702 GN=PER32 PE=1 SV=3	7.13318e+08	7.67236e+08	7.53306e+08	6.71076e+08	1.42632e+09	1.26631e+09	1.44884e+09	1.30069e+09	1.50105e-05	0.533784	-0.905673	1.36054e+09	9.05298e+07	4.52649e+07	6.65396	7.26234e+08	4.32949e+07	2.16474e+07	5.96156	0.00282119	4.8236	Down	0	81.458	33	11	101	6	352	38.8	6.67	275.01	7	1	GO:0042744:hydrogen peroxide catabolic process|GO:0020037:heme binding|GO:0004601:peroxidase activity|GO:0006979:response to oxidative stress	GO:0042744:hydrogen peroxide catabolic process|GO:0006979:response to oxidative stress		GO:0020037:heme binding|GO:0004601:peroxidase activity	AT3G32980	ath00940
A0A7G2DWQ8	AT9943_LOCUS2578	(thale cress) hypothetical protein	(thale cress) hypothetical protein OS=Arabidopsis thaliana OX=3702 GN=AT9943_LOCUS2578 PE=3 SV=1	3.35652e+07	3.52254e+07	3.73092e+07	3.44973e+07	5.69101e+07	5.79272e+07	6.17188e+07	5.39997e+07	1.51624e-05	0.609818	-0.71355	5.7639e+07	3.18872e+06	1.59436e+06	5.53223	3.51493e+07	1.5922e+06	796102	4.52983	0.00282119	4.81923	Down	0	58.523	18	11	27	6	518	57.9	9.22	72.86	0	1	GO:0050660:flavin adenine dinucleotide binding|GO:0016491:oxidoreductase activity|GO:0071949:FAD binding			GO:0050660:flavin adenine dinucleotide binding|GO:0016491:oxidoreductase activity|GO:0071949:FAD binding	AT1G30730	---
A0A178WCP1	AXX17_At1g31220	(thale cress) hypothetical protein	(thale cress) hypothetical protein OS=Arabidopsis thaliana OX=3702 GN=AXX17_At1g31220 PE=3 SV=1	1.13779e+08	1.15097e+08	1.09045e+08	1.13161e+08	1.97504e+08	2.15375e+08	2.31948e+08	2.01602e+08	1.58525e-05	0.532924	-0.907997	2.11607e+08	1.55665e+07	7.78323e+06	7.35631	1.12771e+08	2.61127e+06	1.30563e+06	2.31556	0.0028267	4.7999	Down	0	70.473	26	15	36	10	527	58.8	9.22	110.62	7	1	GO:0071949:FAD binding|GO:0016491:oxidoreductase activity|GO:0050660:flavin adenine dinucleotide binding			GO:0071949:FAD binding|GO:0016491:oxidoreductase activity|GO:0050660:flavin adenine dinucleotide binding	AT1G30720	---
A0A654FNG8	AN1_LOCUS17763	Uncharacterized protein	Uncharacterized protein OS=Arabidopsis thaliana OX=3702 GN=AN1_LOCUS17763 PE=4 SV=1	1.36179e+08	1.57059e+08	1.46204e+08	1.29056e+08	2.74327e+08	3.08456e+08	2.97884e+08	2.6532e+08	1.76313e-05	0.496076	-1.01137	2.86497e+08	2.00703e+07	1.00351e+07	7.00541	1.42124e+08	1.21905e+07	6.09523e+06	8.57734	0.0029411	4.75372	Down	0	11.983	11	4	8	4	244	26.6	6.47	23.72	0	1	---	---	---	---	AT4G11650	---
A0A7G2E4W7	AT9943_LOCUS4157	(thale cress) hypothetical protein	(thale cress) hypothetical protein OS=Arabidopsis thaliana OX=3702 GN=AT9943_LOCUS4157 PE=4 SV=1	2.79875e+06	3.02695e+06	2.63619e+06	2.90449e+06	6.19613e+06	5.76851e+06	5.67779e+06	5.13142e+06	1.85396e-05	0.499097	-1.00261	5.69346e+06	437585	218793	7.68575	2.84159e+06	165671	82835.5	5.83021	0.00299396	4.7319	Down	0.014	1.768	5	1	2	1	148	16.2	6.15	3.15	0	1	---	---	---	---	AT1G58320	---
A0A178VRV6	At2g25890	Oleosin	Oleosin OS=Arabidopsis thaliana OX=3702 GN=At2g25890 PE=3 SV=1	7.72673e+06	7.97546e+06	6.55614e+06	8.38868e+06	1.48792e+07	1.76852e+07	1.74314e+07	1.67259e+07	1.94119e-05	0.459325	-1.12241	1.66804e+07	1.26753e+06	633764	7.59889	7.66175e+06	786010	393005	10.2589	0.00302829	4.71193	Down	0	6.622	7	1	3	1	149	16.1	9.48	3.52	0	1	GO:0012511:monolayer-surrounded lipid storage body|GO:0016020:membrane		GO:0012511:monolayer-surrounded lipid storage body|GO:0016020:membrane		AT2G25890	---
Q53YQ5		Peroxidase	Peroxidase OS=Arabidopsis thaliana OX=3702 PE=3 SV=1	1.82309e+08	1.66312e+08	1.59832e+08	1.58952e+08	2.50349e+08	2.74056e+08	2.5438e+08	2.69335e+08	1.94597e-05	0.636764	-0.65117	2.6203e+08	1.14451e+07	5.72256e+06	4.36786	1.66851e+08	1.08153e+07	5.40763e+06	6.48198	0.00302829	4.71086	Down	0	90.774	53	13	57	13	313	34.1	10.05	184.19	0	1	GO:0004601:peroxidase activity|GO:0006979:response to oxidative stress|GO:0020037:heme binding|GO:0042744:hydrogen peroxide catabolic process	GO:0006979:response to oxidative stress|GO:0042744:hydrogen peroxide catabolic process		GO:0004601:peroxidase activity|GO:0020037:heme binding	AT5G17820	ath00940
A0A654FU57	AN1_LOCUS19812	Uncharacterized protein	Uncharacterized protein OS=Arabidopsis thaliana OX=3702 GN=AN1_LOCUS19812 PE=3 SV=1	3.39395e+07	4.00089e+07	4.03029e+07	3.97558e+07	7.2575e+07	7.24584e+07	8.1615e+07	6.95508e+07	2.30879e-05	0.519944	-0.943572	7.40498e+07	5.23386e+06	2.61693e+06	7.06803	3.85018e+07	3.04971e+06	1.52485e+06	7.92095	0.0032395	4.63662	Down	0	18.555	12	4	9	4	348	37.4	5.95	29.27	0	1	GO:0016788:hydrolase activity, acting on ester bonds			GO:0016788:hydrolase activity, acting on ester bonds	AT4G30140	---
B6DVF1		KIN1	KIN1 OS=Arabidopsis thaliana OX=3702 PE=2 SV=1	3.86534e+07	4.19349e+07	3.87406e+07	3.66174e+07	2.5534e+07	2.18357e+07	2.28873e+07	2.32212e+07	2.47687e-05	1.66826	0.738347	2.33696e+07	1.55907e+06	779535	6.67137	3.89866e+07	2.19676e+06	1.09838e+06	5.63465	0.003365	4.6061	Up	0	39.594	61	3	9	3	66	6.4	9.47	37.56	0	1	---	---	---	---	AT5G15960	---
A0A5S9TGZ0	C24_LOCUS948	Germin-like protein	Germin-like protein OS=Arabidopsis thaliana OX=3702 GN=C24_LOCUS948 PE=3 SV=1	2.96733e+08	3.20522e+08	3.18121e+08	3.07647e+08	4.4317e+08	4.65109e+08	5.03399e+08	4.63246e+08	2.56381e-05	0.662972	-0.592979	4.68731e+08	2.51555e+07	1.25778e+07	5.36673	3.10756e+08	1.08923e+07	5.44616e+06	3.5051	0.00340785	4.59111	Down	0	35.214	18	5	35	4	219	22.9	8.44	121.25	1	1	GO:0030145:manganese ion binding			GO:0030145:manganese ion binding	AT1G09560	---
F4JQF1	AP22.17	Late embryogenesis abundant (LEA) protein	Late embryogenesis abundant (LEA) protein OS=Arabidopsis thaliana OX=3702 GN=AP22.17 PE=1 SV=1	1.23524e+08	1.19663e+08	1.35718e+08	1.06699e+08	5.27853e+07	4.96917e+07	5.08857e+07	5.44546e+07	2.67096e-05	2.33669	1.22446	5.19543e+07	2.09788e+06	1.04894e+06	4.03794	1.21401e+08	1.19537e+07	5.97686e+06	9.84649	0.00346375	4.57333	Up	0	56.369	33	14	19	14	353	37.9	5.5	59.06	0	1	---	---	---	---	AT4G36600	---
O80517	At2g44790	Uclacyanin-2	Uclacyanin-2 OS=Arabidopsis thaliana OX=3702 GN=At2g44790 PE=2 SV=1	3.70798e+08	4.53616e+08	4.2167e+08	3.72798e+08	8.39776e+08	9.47902e+08	9.96826e+08	8.38663e+08	2.93651e-05	0.446814	-1.16225	9.05792e+08	7.94246e+07	3.97123e+07	8.76853	4.0472e+08	4.01987e+07	2.00994e+07	9.93247	0.00359051	4.53217	Down	0	32.978	20	3	42	3	202	20.3	6.28	130.51	0	1	GO:0009055:electron transfer activity			GO:0009055:electron transfer activity	AT2G44790	---
Q9FMI7	PER70	Peroxidase 70	Peroxidase 70 OS=Arabidopsis thaliana OX=3702 GN=PER70 PE=2 SV=1	1.41507e+07	1.74444e+07	1.68113e+07	1.76211e+07	3.28684e+07	3.13431e+07	3.06854e+07	2.81349e+07	3.03306e-05	0.53667	-0.897892	3.0758e+07	1.97335e+06	986676	6.41575	1.65069e+07	1.60878e+06	804392	9.74614	0.00365633	4.51812	Down	0	10.117	9	2	4	2	330	36.1	6.96	14.32	0	1	GO:0042744:hydrogen peroxide catabolic process|GO:0020037:heme binding|GO:0004601:peroxidase activity|GO:0006979:response to oxidative stress	GO:0042744:hydrogen peroxide catabolic process|GO:0006979:response to oxidative stress		GO:0020037:heme binding|GO:0004601:peroxidase activity	AT5G64110	ath00940
A0A178V1V3	AXX17_At4g29040	Oleosin	Oleosin OS=Arabidopsis thaliana OX=3702 GN=AXX17_At4g29040 PE=3 SV=1	1.67116e+08	1.6449e+08	1.699e+08	1.80327e+08	9.91201e+07	1.09459e+08	1.1639e+08	1.16737e+08	3.1245e-05	1.54363	0.626328	1.10427e+08	8.24954e+06	4.12477e+06	7.47059	1.70458e+08	6.93995e+06	3.46997e+06	4.07135	0.00371425	4.50522	Up	0	94.316	32	7	69	7	173	18.6	9.44	227.89	0	1	GO:0016020:membrane|GO:0012511:monolayer-surrounded lipid storage body		GO:0016020:membrane|GO:0012511:monolayer-surrounded lipid storage body		AT4G25140	---
A0A178UVY8	AXX17_At4g20390	(thale cress) hypothetical protein	(thale cress) hypothetical protein OS=Arabidopsis thaliana OX=3702 GN=AXX17_At4g20390 PE=3 SV=1	2.63514e+07	2.93998e+07	3.04321e+07	2.77852e+07	4.38146e+07	4.92452e+07	4.4107e+07	4.48248e+07	3.44085e-05	0.626229	-0.675237	4.54979e+07	2.53397e+06	1.26699e+06	5.56943	2.84921e+07	1.79533e+06	897664	6.30114	0.00387503	4.46333	Down	0	17.593	6	1	7	1	250	25.1	4.87	32.67	0	1	GO:0015267:channel activity|GO:0055085:transmembrane transport|GO:0016020:membrane	GO:0055085:transmembrane transport	GO:0016020:membrane	GO:0015267:channel activity	AT4G17340	---
A0A5S9X4Q1	AN1_LOCUS10176	(thale cress) hypothetical protein	(thale cress) hypothetical protein OS=Arabidopsis thaliana OX=3702 GN=AN1_LOCUS10176 PE=3 SV=1	8.04504e+06	8.08792e+06	7.75215e+06	7.24269e+06	1.32796e+07	1.25222e+07	1.40595e+07	1.20574e+07	3.69421e-05	0.599549	-0.738049	1.29797e+07	878631	439316	6.76929	7.78195e+06	389242	194621	5.00186	0.00387598	4.43248	Down	0	27.874	14	3	8	3	285	30.4	7.84	27.72	0	1	GO:0055085:transmembrane transport|GO:0015267:channel activity|GO:0016020:membrane	GO:0055085:transmembrane transport	GO:0016020:membrane	GO:0015267:channel activity	AT2G37180	---
A0A654G9D2	AN1_LOCUS24979	(thale cress) hypothetical protein	(thale cress) hypothetical protein OS=Arabidopsis thaliana OX=3702 GN=AN1_LOCUS24979 PE=3 SV=1	1.96382e+07	2.34246e+07	2.08894e+07	1.98365e+07	4.08177e+07	4.9326e+07	4.16704e+07	4.31523e+07	3.72946e-05	0.478885	-1.06225	4.37416e+07	3.84586e+06	1.92293e+06	8.79222	2.09472e+07	1.7405e+06	870248	8.30898	0.00387598	4.42835	Down	0	19.115	6	1	12	1	250	25.2	5.39	56.36	0	1	GO:0015267:channel activity|GO:0055085:transmembrane transport|GO:0016020:membrane	GO:0055085:transmembrane transport	GO:0016020:membrane	GO:0015267:channel activity	AT5G47450	---
A0A5S9XJM2	AT9943_LOCUS13060	(thale cress) hypothetical protein	(thale cress) hypothetical protein OS=Arabidopsis thaliana OX=3702 GN=AT9943_LOCUS13060 PE=3 SV=1	2.72664e+07	2.80731e+07	2.49078e+07	2.7897e+07	1.68714e+07	1.86015e+07	1.79366e+07	1.8633e+07	3.80386e-05	1.50112	0.586037	1.80106e+07	824568	412284	4.57823	2.70361e+07	1.46052e+06	730260	5.40212	0.00387598	4.41978	Up	0.001	3.94	4	2	2	2	364	40.9	6.38	5.83	0	1	GO:0006508:proteolysis|GO:0008234:cysteine-type peptidase activity	GO:0006508:proteolysis		GO:0008234:cysteine-type peptidase activity	AT3G48350	---
A0A178W7G9	AXX17_At1g60000	BGLU22	BGLU22 OS=Arabidopsis thaliana OX=3702 GN=AXX17_At1g60000 PE=3 SV=1	1.2992e+08	1.28218e+08	1.38418e+08	1.32859e+08	2.33067e+08	2.05767e+08	2.00176e+08	2.15267e+08	3.80398e-05	0.619723	-0.690305	2.13569e+08	1.4414e+07	7.20702e+06	6.74912	1.32354e+08	4.47413e+06	2.23707e+06	3.38044	0.00387598	4.41976	Down	0	180.134	26	14	146	3	524	59.8	7.21	498.53	12	1	GO:0005975:carbohydrate metabolic process|GO:0004553:hydrolase activity, hydrolyzing O-glycosyl compounds	GO:0005975:carbohydrate metabolic process		GO:0004553:hydrolase activity, hydrolyzing O-glycosyl compounds	AT1G66280	ath00999
A0A178VI72	AXX17_At3g31230	AAA+ ATPase domain-containing protein	AAA+ ATPase domain-containing protein OS=Arabidopsis thaliana OX=3702 GN=AXX17_At3g31230 PE=3 SV=1	1.71777e+06	1.63086e+06	1.75701e+06	1.69062e+06	2.60772e+06	2.50684e+06	2.77267e+06	2.40073e+06	4.47606e-05	0.660603	-0.598144	2.57199e+06	158243	79121.4	6.15254	1.69907e+06	53012.2	26506.1	3.12008	0.0040756	4.3491	Down	0.001	4.077	3	2	2	1	500	58.4	7.49	6.19	0	1	GO:0016887:ATP hydrolysis activity|GO:0005524:ATP binding			GO:0016887:ATP hydrolysis activity|GO:0005524:ATP binding	AT3G28580	---
F4HPM2	At1g45015	MD-2-related lipid recognition domain-containing protein	MD-2-related lipid recognition domain-containing protein OS=Arabidopsis thaliana OX=3702 GN=At1g45015 PE=1 SV=1	2.15494e+06	2.56627e+06	2.26259e+06	2.40878e+06	3.8122e+06	4.59319e+06	4.23193e+06	4.28473e+06	5.05408e-05	0.55505	-0.84931	4.23051e+06	321179	160589	7.59196	2.34815e+06	178798	89398.8	7.61442	0.00441406	4.29636	Down	0	6.454	13	1	2	1	142	15.5	6.51	8.25	0	1	---	---	---	---	AT1G45015	---
A0A178UQA5	AXX17_At5g42430	Uncharacterized protein	Uncharacterized protein OS=Arabidopsis thaliana OX=3702 GN=AXX17_At5g42430 PE=4 SV=1	3.639e+08	3.55189e+08	3.94928e+08	3.28163e+08	2.17926e+08	2.06458e+08	2.24877e+08	2.05294e+08	5.45921e-05	1.68764	0.755007	2.13639e+08	9.41426e+06	4.70713e+06	4.40663	3.60545e+08	2.7512e+07	1.3756e+07	7.63067	0.00453778	4.26287	Up	0	81.724	43	20	56	20	342	38.5	8.62	174.68	0	1	---	---	---	---	AT5G44310	---
A0A1P8AR36	At1g52070	Mannose-binding lectin superfamily protein	Mannose-binding lectin superfamily protein OS=Arabidopsis thaliana OX=3702 GN=At1g52070 PE=1 SV=1	1.28347e+07	1.38932e+07	1.3999e+07	1.29503e+07	1.93153e+07	2.25736e+07	2.05064e+07	2.09644e+07	5.72037e-05	0.643923	-0.635041	2.08399e+07	1.34867e+06	674334	6.47155	1.34193e+07	611668	305834	4.55812	0.00460715	4.24258	Down	0	8.273	9	3	5	3	303	32.7	5.73	14.07	0	1	GO:0030246:carbohydrate binding			GO:0030246:carbohydrate binding	AT1G52070	---
A0A654F1K9	AN1_LOCUS10872	Chitin-binding type-1 domain-containing protein	Chitin-binding type-1 domain-containing protein OS=Arabidopsis thaliana OX=3702 GN=AN1_LOCUS10872 PE=3 SV=1	2.03146e+07	2.11336e+07	2.10591e+07	2.12341e+07	3.25469e+07	4.0048e+07	3.75013e+07	3.64549e+07	5.83977e-05	0.571414	-0.807391	3.66378e+07	3.11684e+06	1.55842e+06	8.50718	2.09353e+07	420021	210010	2.00628	0.00460715	4.2336	Down	0	37.49	23	5	10	5	281	30	9.26	34.8	0	1	GO:0006032:chitin catabolic process|GO:0016998:cell wall macromolecule catabolic process|GO:0008061:chitin binding|GO:0004568:chitinase activity	GO:0006032:chitin catabolic process|GO:0016998:cell wall macromolecule catabolic process		GO:0008061:chitin binding|GO:0004568:chitinase activity	AT2G43610	ath00520
A0A178VFA0	AXX17_At3g03000	GLUC	GLUC OS=Arabidopsis thaliana OX=3702 GN=AXX17_At3g03000 PE=3 SV=1	2.84007e+08	3.02294e+08	3.27618e+08	2.73483e+08	1.80771e+08	1.78225e+08	1.78845e+08	1.74184e+08	5.94361e-05	1.66764	0.737806	1.78007e+08	2.76907e+06	1.38454e+06	1.5556	2.9685e+08	2.37156e+07	1.18578e+07	7.98909	0.00460715	4.22595	Up	0	119.77	32	16	52	16	531	59.8	6.54	183.53	0	1	GO:0004553:hydrolase activity, hydrolyzing O-glycosyl compounds|GO:0005975:carbohydrate metabolic process	GO:0005975:carbohydrate metabolic process		GO:0004553:hydrolase activity, hydrolyzing O-glycosyl compounds	AT3G03640	ath00999
A0A1P8AU94	At1g22870	Kinase family with ARM repeat domain-containing protein	Kinase family with ARM repeat domain-containing protein OS=Arabidopsis thaliana OX=3702 GN=At1g22870 PE=1 SV=1	1.38463e+07	1.5427e+07	1.69103e+07	1.46262e+07	4.49191e+07	3.76277e+07	3.93386e+07	3.37083e+07	6.49166e-05	0.390824	-1.35541	3.88984e+07	4.65453e+06	2.32727e+06	11.9659	1.52024e+07	1.30873e+06	654365	8.60868	0.00484101	4.18764	Down	0	7.896	4	4	7	1	748	82.1	7.33	18.03	0	1	GO:0005524:ATP binding|GO:0004672:protein kinase activity|GO:0006468:protein phosphorylation	GO:0006468:protein phosphorylation		GO:0005524:ATP binding|GO:0004672:protein kinase activity	AT1G22870	---
A0A178V2P2	AXX17_At4g19000	Uncharacterized protein	Uncharacterized protein OS=Arabidopsis thaliana OX=3702 GN=AXX17_At4g19000 PE=3 SV=1	5.42319e+07	5.84759e+07	6.10145e+07	5.21736e+07	3.65139e+07	3.73137e+07	3.67453e+07	3.64326e+07	6.50445e-05	1.53665	0.619789	3.67514e+07	397582	198791	1.08182	5.6474e+07	4.006e+06	2.003e+06	7.09353	0.00484101	4.18679	Up	0	19.472	13	4	13	3	373	41.3	6.96	47.96	0	1	GO:0008234:cysteine-type peptidase activity|GO:0006508:proteolysis	GO:0006508:proteolysis		GO:0008234:cysteine-type peptidase activity	AT4G16190	ath04626
A0A1P8AP70	UGT75B1	Glycosyltransferase	Glycosyltransferase OS=Arabidopsis thaliana OX=3702 GN=UGT75B1 PE=1 SV=1	2.72694e+07	2.66628e+07	2.90762e+07	3.10903e+07	1.87045e+07	1.762e+07	1.89568e+07	1.72091e+07	7.24994e-05	1.57398	0.654421	1.81226e+07	840921	420461	4.64018	2.85247e+07	1.99407e+06	997035	6.99068	0.00512828	4.13967	Up	0	34.585	15	8	12	6	519	58.5	6.16	38.61	0	1	GO:0008194:UDP-glycosyltransferase activity			GO:0008194:UDP-glycosyltransferase activity	AT1G05560	---
F4KHS2	SBT4.12	Subtilase 4.12	Subtilase 4.12 OS=Arabidopsis thaliana OX=3702 GN=SBT4.12 PE=1 SV=1	3.00187e+08	3.04952e+08	3.01524e+08	3.00493e+08	4.3642e+08	5.29073e+08	4.86154e+08	5.10239e+08	8.23551e-05	0.615304	-0.700629	4.90472e+08	4.00875e+07	2.00438e+07	8.17327	3.01789e+08	2.18486e+06	1.09243e+06	0.723967	0.00572533	4.08431	Down	0	154.427	31	19	76	18	731	77.5	8.91	257.98	1	1	GO:0006508:proteolysis|GO:0008236:serine-type peptidase activity|GO:0004252:serine-type endopeptidase activity	GO:0006508:proteolysis		GO:0008236:serine-type peptidase activity|GO:0004252:serine-type endopeptidase activity	AT5G59090	---
A0A7G2EJ28	AT9943_LOCUS9785	peroxidase	peroxidase OS=Arabidopsis thaliana OX=3702 GN=AT9943_LOCUS9785 PE=3 SV=1	1.57486e+08	1.56731e+08	1.63452e+08	1.68975e+08	2.75192e+08	2.33676e+08	2.51207e+08	2.39528e+08	9.45983e-05	0.646901	-0.628383	2.49901e+08	1.83684e+07	9.1842e+06	7.35028	1.61661e+08	5.72825e+06	2.86413e+06	3.54337	0.00622821	4.02412	Down	0	113.488	19	12	63	12	655	71.5	9.01	231.22	0	1	GO:0005524:ATP binding|GO:0016772:transferase activity, transferring phosphorus-containing groups|GO:0042744:hydrogen peroxide catabolic process|GO:0006979:response to oxidative stress|GO:0004601:peroxidase activity|GO:0020037:heme binding	GO:0042744:hydrogen peroxide catabolic process|GO:0006979:response to oxidative stress		GO:0005524:ATP binding|GO:0016772:transferase activity, transferring phosphorus-containing groups|GO:0004601:peroxidase activity|GO:0020037:heme binding	AT3G01200	---
Q9FG31	LEA46	Late embryogenesis abundant protein 46	Late embryogenesis abundant protein 46 OS=Arabidopsis thaliana OX=3702 GN=LEA46 PE=2 SV=1	3.65508e+07	4.12665e+07	4.35912e+07	3.53642e+07	2.17095e+07	1.9103e+07	2.1447e+07	2.09295e+07	0.00010113	1.88454	0.91421	2.07972e+07	1.17506e+06	587528	5.65006	3.91932e+07	3.88519e+06	1.94259e+06	9.91292	0.00650808	3.99512	Up	0	18.667	29	5	7	5	158	16.2	9.44	20.22	0	1	GO:0009793:embryo development ending in seed dormancy	GO:0009793:embryo development ending in seed dormancy			AT5G06760	---
F4J3C0	At3g51350	Eukaryotic aspartyl protease family protein	Eukaryotic aspartyl protease family protein OS=Arabidopsis thaliana OX=3702 GN=At3g51350 PE=1 SV=1	366768	322726	276848	310241	484583	531246	506130	502061	0.000110391	0.630717	-0.664936	506005	19249	9624.49	3.80411	319146	37189.4	18594.7	11.6528	0.00689662	3.95707	Down	0.001	3.791	2	1	1	1	528	56.8	5.8	3.66	0	1	GO:0006508:proteolysis|GO:0004190:aspartic-type endopeptidase activity	GO:0006508:proteolysis		GO:0004190:aspartic-type endopeptidase activity	AT3G51350	---
A0A654FAP7	AN1_LOCUS13615	Peroxidase	Peroxidase OS=Arabidopsis thaliana OX=3702 GN=AN1_LOCUS13615 PE=3 SV=1	2.40892e+08	2.34901e+08	2.52423e+08	2.36487e+08	3.78443e+08	3.41006e+08	4.05243e+08	3.55348e+08	0.000117463	0.651809	-0.61748	3.7001e+08	2.80991e+07	1.40496e+07	7.59414	2.41176e+08	7.91467e+06	3.95734e+06	3.2817	0.00696253	3.9301	Down	0	119.331	36	10	65	10	329	35.8	9.66	218.44	0	1	GO:0020037:heme binding|GO:0004601:peroxidase activity|GO:0006979:response to oxidative stress|GO:0042744:hydrogen peroxide catabolic process	GO:0006979:response to oxidative stress|GO:0042744:hydrogen peroxide catabolic process		GO:0020037:heme binding|GO:0004601:peroxidase activity	AT3G21770	ath00940
Q9SKP0	ECP63	Late embryogenesis abundant protein ECP63	Late embryogenesis abundant protein ECP63 OS=Arabidopsis thaliana OX=3702 GN=ECP63 PE=2 SV=1	2.36165e+08	2.44054e+08	2.56963e+08	1.97149e+08	1.27087e+08	1.08899e+08	1.1645e+08	1.15174e+08	0.000127874	1.9981	0.99863	1.16902e+08	7.54936e+06	3.77468e+06	6.45783	2.33583e+08	2.57577e+07	1.28788e+07	11.0272	0.00706114	3.89322	Up	0	98.28	40	16	44	15	448	48.5	5.54	144.32	0	1	---	---	---	---	AT2G36640	---
P25818	TIP1-1	Aquaporin TIP1-1	Aquaporin TIP1-1 OS=Arabidopsis thaliana OX=3702 GN=TIP1-1 PE=1 SV=1	1.43472e+08	1.4934e+08	1.68249e+08	1.25268e+08	3.38107e+08	2.92833e+08	2.84445e+08	2.69428e+08	0.000128831	0.494871	-1.01488	2.96203e+08	2.95658e+07	1.47829e+07	9.98161	1.46582e+08	1.77107e+07	8.85537e+06	12.0825	0.00706838	3.88998	Down	0	26.632	7	1	19	1	251	25.6	6.51	80.15	0	1	GO:0016020:membrane|GO:0055085:transmembrane transport|GO:0015267:channel activity	GO:0055085:transmembrane transport	GO:0016020:membrane	GO:0015267:channel activity	AT2G36830	---
Q9LW12	LEA29	Late embryogenesis abundant protein 29	Late embryogenesis abundant protein 29 OS=Arabidopsis thaliana OX=3702 GN=LEA29 PE=2 SV=1	2.08468e+08	2.16289e+08	2.43056e+08	2.07655e+08	1.49614e+08	1.28924e+08	1.3888e+08	1.33689e+08	0.000134203	1.58856	0.66772	1.37777e+08	8.87711e+06	4.43856e+06	6.44311	2.18867e+08	1.65895e+07	8.29476e+06	7.57972	0.00731618	3.87224	Up	0	88.924	56	10	58	9	225	24.2	8.85	180.82	0	1	---	---	---	---	AT3G15670	---
A0A654F811	AN1_LOCUS11306	Uncharacterized protein	Uncharacterized protein OS=Arabidopsis thaliana OX=3702 GN=AN1_LOCUS11306 PE=3 SV=1	8.61632e+06	7.82834e+06	9.00089e+06	7.61443e+06	4.82117e+06	5.06934e+06	4.36914e+06	5.42624e+06	0.00014819	1.67937	0.747923	4.92147e+06	444141	222070	9.02455	8.26499e+06	652909	326454	7.89968	0.00773392	3.82918	Up	0	14.193	9	2	5	2	196	21	9.23	18.53	0	1	GO:0016020:membrane		GO:0016020:membrane		AT2G47770	---
Q84W82		At3g17520	At3g17520 OS=Arabidopsis thaliana OX=3702 PE=2 SV=1	5.09004e+08	5.25113e+08	6.25495e+08	4.74114e+08	2.61867e+08	2.55726e+08	2.68317e+08	2.57161e+08	0.00015896	2.04562	1.03254	2.60768e+08	5.67526e+06	2.83763e+06	2.17637	5.33431e+08	6.49621e+07	3.2481e+07	12.1781	0.00809019	3.79871	Up	0	145.789	54	18	84	18	298	32.5	5.25	266.79	0	1	---	---	---	---	AT3G17520	---
P21276	FSD1	Superoxide dismutase [Fe] 1, chloroplastic	Superoxide dismutase [Fe] 1, chloroplastic OS=Arabidopsis thaliana OX=3702 GN=FSD1 PE=1 SV=4	6.76529e+08	7.16644e+08	7.15276e+08	7.20248e+08	5.4187e+08	4.28665e+08	4.46175e+08	4.22354e+08	0.000161298	1.53812	0.621165	4.59766e+08	5.56559e+07	2.78279e+07	12.1053	7.07174e+08	2.05377e+07	1.02688e+07	2.90419	0.00809019	3.79237	Up	0	14.369	14	5	32	5	212	23.8	6.52	82.04	0	1	GO:0004784:superoxide dismutase activity|GO:0046872:metal ion binding|GO:0006801:superoxide metabolic process	GO:0006801:superoxide metabolic process		GO:0004784:superoxide dismutase activity|GO:0046872:metal ion binding	AT4G25100	ath04146
A0A178VGZ7	AXX17_At3g43260	Peroxidase	Peroxidase OS=Arabidopsis thaliana OX=3702 GN=AXX17_At3g43260 PE=3 SV=1	1.938e+08	1.92829e+08	2.09004e+08	1.77007e+08	3.052e+08	2.79893e+08	3.21289e+08	2.77711e+08	0.000162669	0.652517	-0.615913	2.96023e+08	2.09611e+07	1.04806e+07	7.08092	1.9316e+08	1.30703e+07	6.53514e+06	6.76655	0.00809019	3.78869	Down	0	65.392	24	8	89	4	353	38.8	7.64	249.98	3	1	GO:0042744:hydrogen peroxide catabolic process|GO:0020037:heme binding|GO:0006979:response to oxidative stress|GO:0004601:peroxidase activity	GO:0042744:hydrogen peroxide catabolic process|GO:0006979:response to oxidative stress		GO:0020037:heme binding|GO:0004601:peroxidase activity	AT3G49120	ath00940
Q9M892	AT3G02480	AT3g02480/F16B3_11	AT3g02480/F16B3_11 OS=Arabidopsis thaliana OX=3702 GN=AT3G02480 PE=1 SV=1	3.37604e+08	3.25888e+08	4.12392e+08	3.2004e+08	1.86111e+08	1.5971e+08	1.63693e+08	1.65425e+08	0.0001898	2.06822	1.04839	1.68735e+08	1.18289e+07	5.91443e+06	7.01032	3.48981e+08	4.29001e+07	2.14501e+07	12.293	0.00887706	3.7217	Up	0	136.484	72	4	68	4	68	7.1	9.04	289.86	0	1	---	---	---	---	AT3G02480	---
A0A178W739	AXX17_At1g60450	PXMT1	PXMT1 OS=Arabidopsis thaliana OX=3702 GN=AXX17_At1g60450 PE=4 SV=1	4.99546e+07	5.7126e+07	5.30745e+07	5.4918e+07	8.83121e+07	7.99607e+07	8.87392e+07	7.50565e+07	0.000205961	0.647677	-0.626654	8.30171e+07	6.6706e+06	3.3353e+06	8.0352	5.37683e+07	3.03435e+06	1.51717e+06	5.64338	0.00947755	3.68621	Down	0	12.56	14	6	13	6	353	39.8	5.5	29.79	0	1	GO:0008168:methyltransferase activity			GO:0008168:methyltransferase activity	AT1G66700	---
A0A7G2E5Z5	AT9943_LOCUS5369	(thale cress) hypothetical protein	(thale cress) hypothetical protein OS=Arabidopsis thaliana OX=3702 GN=AT9943_LOCUS5369 PE=4 SV=1	2.71401e+08	3.29706e+08	3.0033e+08	2.67593e+08	4.45753e+08	4.63934e+08	5.09056e+08	4.34961e+08	0.000227105	0.630645	-0.665099	4.63426e+08	3.26851e+07	1.63425e+07	7.05292	2.92258e+08	2.89304e+07	1.44652e+07	9.89896	0.0101239	3.64377	Down	0	53.061	36	7	42	7	208	23	6.05	114.87	0	1	GO:0004866:endopeptidase inhibitor activity			GO:0004866:endopeptidase inhibitor activity	AT1G73260	---
A0A1I9LSC3	At3g25580	Thioredoxin superfamily protein	Thioredoxin superfamily protein OS=Arabidopsis thaliana OX=3702 GN=At3g25580 PE=1 SV=1	1.04726e+08	1.06046e+08	9.35919e+07	9.66931e+07	7.54941e+07	6.37598e+07	6.22034e+07	6.20752e+07	0.000240738	1.52185	0.605824	6.58831e+07	6.45289e+06	3.22645e+06	9.79446	1.00264e+08	6.07183e+06	3.03591e+06	6.05584	0.0101714	3.61846	Up	0	25.657	42	7	20	7	205	23.9	7.53	52.07	0	1	---	---	---	---	AT3G25580	---
Q9LF88	At3g53040	Late embryogenesis abundant protein At3g53040	Late embryogenesis abundant protein At3g53040 OS=Arabidopsis thaliana OX=3702 GN=At3g53040 PE=2 SV=1	2.82283e+08	3.06138e+08	3.01624e+08	2.54325e+08	2.01654e+08	1.79487e+08	1.81095e+08	1.79672e+08	0.000240791	1.54247	0.625241	1.85477e+08	1.08087e+07	5.40437e+06	5.82753	2.86093e+08	2.35708e+07	1.17854e+07	8.23889	0.0101714	3.61836	Up	0	111.427	35	16	61	15	479	52.1	5.39	212.87	1	1	---	---	---	---	AT3G53040	---
A0A654EZY2	AN1_LOCUS10302	Peroxidase	Peroxidase OS=Arabidopsis thaliana OX=3702 GN=AN1_LOCUS10302 PE=3 SV=1	1.00116e+06	1.14497e+06	1.16862e+06	1.06556e+06	2.109e+06	1.87267e+06	2.50478e+06	2.12029e+06	0.000242178	0.508941	-0.974431	2.15169e+06	261620	130810	12.1588	1.09508e+06	76570.4	38285.2	6.99222	0.0101714	3.61587	Down	0	9.753	10	3	3	1	349	38.1	8.02	9.94	0	1	GO:0020037:heme binding|GO:0006979:response to oxidative stress|GO:0004601:peroxidase activity|GO:0042744:hydrogen peroxide catabolic process	GO:0006979:response to oxidative stress|GO:0042744:hydrogen peroxide catabolic process		GO:0020037:heme binding|GO:0004601:peroxidase activity	AT2G38390	ath00940
A0A7G2EXM2	AT9943_LOCUS13930	(thale cress) hypothetical protein	(thale cress) hypothetical protein OS=Arabidopsis thaliana OX=3702 GN=AT9943_LOCUS13930 PE=4 SV=1	673389	663346	575414	605324	332308	436020	398433	390665	0.000278287	1.61643	0.692813	389357	42880.3	21440.1	11.0131	629368	46838.3	23419.2	7.44212	0.0108599	3.55551	Up	0.002	3.253	2	1	1	1	394	44.1	5.36	2.6	0	1	GO:0006812:monoatomic cation transport|GO:0016020:membrane|GO:0055085:transmembrane transport|GO:0008324:monoatomic cation transmembrane transporter activity	GO:0006812:monoatomic cation transport|GO:0055085:transmembrane transport	GO:0016020:membrane	GO:0008324:monoatomic cation transmembrane transporter activity	AT3G58060	---
A0A178W052	At2g04170	MATH domain-containing protein	MATH domain-containing protein OS=Arabidopsis thaliana OX=3702 GN=At2g04170 PE=4 SV=1	1.29321e+06	1.15302e+06	1.18075e+06	1.2135e+06	654691	829044	876194	768254	0.000279026	1.54738	0.629825	782046	95711.9	47856	12.2387	1.21012e+06	60658.1	30329	5.01257	0.0108599	3.55436	Up	0	30.66	10	3	24	1	410	43.6	9.45	70.49	0	1	GO:0005515:protein binding			GO:0005515:protein binding	AT2G04170	---
Q9LEA7	GLP9	Germin-like protein subfamily 1 member 8	Germin-like protein subfamily 1 member 8 OS=Arabidopsis thaliana OX=3702 GN=GLP9 PE=2 SV=2	1.11072e+07	1.03453e+07	1.21825e+07	1.27864e+07	1.75666e+07	1.95961e+07	2.19156e+07	1.90312e+07	0.000289056	0.594311	-0.75071	1.95274e+07	1.80732e+06	903662	9.25533	1.16053e+07	1.08994e+06	544970	9.39172	0.011068	3.53902	Down	0	19.116	12	2	5	2	222	23.6	6.77	15.05	0	1	GO:0030145:manganese ion binding			GO:0030145:manganese ion binding	AT4G14630	---
A0A384KEJ8	AXX17_At1g65030	MLP34	MLP34 OS=Arabidopsis thaliana OX=3702 GN=AXX17_At1g65030 PE=4 SV=1	3.15636e+08	3.82425e+08	3.70144e+08	3.27746e+08	7.23151e+08	6.02955e+08	6.07148e+08	5.70842e+08	0.000296612	0.557467	-0.843042	6.26024e+08	6.67513e+07	3.33757e+07	10.6627	3.48988e+08	3.22967e+07	1.61483e+07	9.25439	0.0110965	3.52781	Down	0	80.346	30	10	111	6	316	35.5	5.25	311.51	2	1	GO:0006952:defense response	GO:0006952:defense response			AT1G70850	---
A0A178WND6	AXX17_At1g52120	Uncharacterized protein	Uncharacterized protein OS=Arabidopsis thaliana OX=3702 GN=AXX17_At1g52120 PE=4 SV=1	490459	559365	452824	506306	707690	863479	811332	833956	0.000298187	0.624586	-0.679028	804114	67736	33868	8.42368	502239	44198.6	22099.3	8.80033	0.0110965	3.52551	Down	0	5.457	2	1	1	1	678	76.8	6.16	4.3	0	1	GO:0005515:protein binding			GO:0005515:protein binding	AT1G58190	---
Q9FI10	At5g44550	CASP-like protein 1B1	CASP-like protein 1B1 OS=Arabidopsis thaliana OX=3702 GN=At5g44550 PE=1 SV=1	1.0799e+06	1.05758e+06	1.14722e+06	1.10439e+06	2.39644e+06	2.16862e+06	2.7717e+06	2.01068e+06	0.00030028	0.469549	-1.09065	2.33686e+06	330319	165159	14.1352	1.09727e+06	38396.7	19198.4	3.4993	0.0111259	3.52247	Down	0	7.493	7	1	1	1	197	20.7	9.55	5.28	0	1	---	---	---	---	AT5G44550	---
A0A178W5T1	AXX17_At1g02120	glutathione transferase	glutathione transferase OS=Arabidopsis thaliana OX=3702 GN=AXX17_At1g02120 PE=3 SV=1	1.87489e+07	2.03202e+07	1.94137e+07	2.0119e+07	3.23254e+07	2.85567e+07	3.26459e+07	2.71583e+07	0.000303266	0.65129	-0.618627	3.01716e+07	2.73549e+06	1.36775e+06	9.06646	1.96505e+07	715751	357875	3.64241	0.0111569	3.51818	Down	0	79.044	37	7	53	2	209	23.6	6.62	182.48	0	1	---	---	---	---	AT1G02920	ath00480
A0A178W5Z3	AXX17_At1g17640	Uncharacterized protein	Uncharacterized protein OS=Arabidopsis thaliana OX=3702 GN=AXX17_At1g17640 PE=4 SV=1	3.13003e+07	3.44112e+07	3.555e+07	3.67506e+07	1.76173e+07	2.32921e+07	1.81832e+07	2.28228e+07	0.000316376	1.68481	0.752589	2.04788e+07	2.99258e+06	1.49629e+06	14.613	3.4503e+07	2.33906e+06	1.16953e+06	6.77928	0.011491	3.4998	Up	0	25.127	25	3	11	3	152	16.7	7.34	40.82	0	1	---	---	---	---	AT1G16850	---
A0A7G2EK16	AT9943_LOCUS9729	(thale cress) hypothetical protein	(thale cress) hypothetical protein OS=Arabidopsis thaliana OX=3702 GN=AT9943_LOCUS9729 PE=3 SV=1	1.16641e+07	1.23526e+07	1.36391e+07	1.05569e+07	7.22956e+06	7.11198e+06	7.56139e+06	7.08905e+06	0.000326052	1.66297	0.733759	7.248e+06	217808	108904	3.00508	1.20532e+07	1.29034e+06	645171	10.7054	0.0116987	3.48671	Up	0	10.571	9	2	3	2	235	26.6	4.58	10.18	0	1	---	---	---	---	AT2G47780	---
Q9FJS1	MQD22.2	Bifunctional inhibitor/lipid-transfer protein/seed storage 2S albumin superfamily protein	Bifunctional inhibitor/lipid-transfer protein/seed storage 2S albumin superfamily protein OS=Arabidopsis thaliana OX=3702 GN=MQD22.2 PE=1 SV=1	4.18639e+06	4.28016e+06	5.40611e+06	4.92407e+06	9.04113e+06	7.54064e+06	7.60219e+06	7.85249e+06	0.000335643	0.58673	-0.769232	8.00911e+06	701106	350553	8.75386	4.69919e+06	574123	287061	12.2175	0.0117782	3.47412	Down	0.035	1.491	6	1	1	1	127	13.4	9.11	2.66	0	1	---	---	---	---	AT5G46890	---
Q9SRH6	HIR3	Hypersensitive-induced response protein 3	Hypersensitive-induced response protein 3 OS=Arabidopsis thaliana OX=3702 GN=HIR3 PE=1 SV=1	2.52477e+08	2.65267e+08	2.558e+08	2.50472e+08	6.04428e+08	4.79972e+08	5.87386e+08	4.46909e+08	0.000425134	0.483324	-1.04894	5.29674e+08	7.79724e+07	3.89862e+07	14.7208	2.56004e+08	6.55445e+06	3.27722e+06	2.56029	0.0135268	3.37147	Down	0	88.306	49	15	64	10	285	31.3	5.85	177.04	8	1	---	---	---	---	AT3G01290	---
A0A178W5I0	AXX17_At1g46990	LEA7	LEA7 OS=Arabidopsis thaliana OX=3702 GN=AXX17_At1g46990 PE=4 SV=1	1.79857e+08	2.11404e+08	2.12108e+08	1.67945e+08	1.17737e+08	1.01425e+08	1.16796e+08	1.09773e+08	0.000462082	1.73045	0.791143	1.11433e+08	7.55922e+06	3.77961e+06	6.78366	1.92828e+08	2.23918e+07	1.11959e+07	11.6123	0.0143296	3.33528	Up	0	97.905	67	11	49	10	169	18.1	7.61	172.22	2	1	---	---	---	---	AT1G52690	---
F4KG52	LTI65	CAP160 protein	CAP160 protein OS=Arabidopsis thaliana OX=3702 GN=LTI65 PE=1 SV=1	1.15947e+08	1.13041e+08	1.28193e+08	9.90421e+07	7.54689e+07	6.92017e+07	6.90799e+07	7.39025e+07	0.000498216	1.58602	0.665411	7.19133e+07	3.26497e+06	1.63248e+06	4.54014	1.14056e+08	1.19707e+07	5.98534e+06	10.4955	0.0148579	3.30258	Up	0	99.02	33	18	37	17	618	65.8	5.19	131.19	0	1	GO:0009737:response to abscisic acid	GO:0009737:response to abscisic acid			AT5G52300	---
Q84W88	At1g72100	Uncharacterized protein At1g72100	Uncharacterized protein At1g72100 OS=Arabidopsis thaliana OX=3702 GN=At1g72100 PE=2 SV=1	842310	652156	802151	764654	506033	426976	476480	449707	0.000503889	1.64656	0.719453	464799	34132.3	17066.1	7.34346	765318	81834.2	40917.1	10.6928	0.0149231	3.29767	Up	0	6.305	3	1	1	1	480	52.7	8.48	3.75	0	1	---	---	---	---	AT1G72100	---
A0A178WN35	AXX17_At1g02130	glutathione transferase	glutathione transferase OS=Arabidopsis thaliana OX=3702 GN=AXX17_At1g02130 PE=3 SV=1	1.3687e+08	1.47074e+08	1.40232e+08	1.32694e+08	2.63301e+08	2.14411e+08	2.516e+08	2.05878e+08	0.00057492	0.595462	-0.747918	2.33797e+08	2.79448e+07	1.39724e+07	11.9526	1.39218e+08	6.07802e+06	3.03901e+06	4.36584	0.016331	3.24039	Down	0	40.385	32	7	54	2	208	23.5	6.23	172.34	4	1	---	---	---	---	AT1G02930	ath00480
A0A5S9VJC4	AN1_LOCUS2382	Glycosyltransferase	Glycosyltransferase OS=Arabidopsis thaliana OX=3702 GN=AN1_LOCUS2382 PE=3 SV=1	822889	722898	767663	869471	475329	567543	503130	575805	0.000589665	1.5001	0.585057	530452	49049.9	24525	9.24682	795730	63946.6	31973.3	8.03622	0.0164395	3.22939	Up	0	6.155	5	3	5	1	488	54.7	5.74	12.77	0	1	GO:0008194:UDP-glycosyltransferase activity			GO:0008194:UDP-glycosyltransferase activity	AT1G22380	ath00908
Q9FGV4	At5g47950	Acetyl-CoA:benzylalcohol acetyltranferase-like protein	Acetyl-CoA:benzylalcohol acetyltranferase-like protein OS=Arabidopsis thaliana OX=3702 GN=At5g47950 PE=1 SV=1	1.80436e+07	1.97909e+07	1.74653e+07	1.86453e+07	2.68079e+07	2.50064e+07	2.77126e+07	3.14458e+07	0.000681005	0.666336	-0.585678	2.77432e+07	2.71261e+06	1.35631e+06	9.77758	1.84863e+07	994237	497119	5.37824	0.0177705	3.16685	Down	0	18.2	14	6	8	6	426	46.7	5.14	20.42	0	1	---	---	---	---	AT5G47950	---
A0A384LD71	AXX17_At2g00520	(thale cress) hypothetical protein	(thale cress) hypothetical protein OS=Arabidopsis thaliana OX=3702 GN=AXX17_At2g00520 PE=4 SV=1	4.06502e+07	5.34125e+07	4.11993e+07	4.85874e+07	8.46018e+07	7.3641e+07	8.06149e+07	6.76968e+07	0.000724526	0.599729	-0.737618	7.66386e+07	7.48697e+06	3.74349e+06	9.76919	4.59624e+07	6.14547e+06	3.07274e+06	13.3707	0.0181854	3.13995	Down	0	84.431	33	7	40	6	151	17.6	5.55	140.86	0	1	GO:0006952:defense response	GO:0006952:defense response			AT2G01530	---
Q9FKL9	XTH12	Probable xyloglucan endotransglucosylase/hydrolase protein 12	Probable xyloglucan endotransglucosylase/hydrolase protein 12 OS=Arabidopsis thaliana OX=3702 GN=XTH12 PE=2 SV=1	1.54501e+06	1.5102e+06	1.66754e+06	1.31446e+06	2.7604e+06	2.48668e+06	2.33955e+06	2.15925e+06	0.000730965	0.619463	-0.690911	2.43647e+06	254100	127050	10.429	1.5093e+06	146376	73188.2	9.69829	0.0182934	3.1361	Down	0.001	3.655	3	1	1	1	285	32.2	6.05	3.86	0	1	GO:0006073:obsolete cellular glucan metabolic process|GO:0005618:cell wall|GO:0016762:xyloglucan:xyloglucosyl transferase activity|GO:0048046:apoplast|GO:0010411:xyloglucan metabolic process|GO:0004553:hydrolase activity, hydrolyzing O-glycosyl compounds|GO:0005975:carbohydrate metabolic process|GO:0042546:cell wall biogenesis	GO:0006073:obsolete cellular glucan metabolic process|GO:0010411:xyloglucan metabolic process|GO:0005975:carbohydrate metabolic process|GO:0042546:cell wall biogenesis	GO:0005618:cell wall|GO:0048046:apoplast	GO:0016762:xyloglucan:xyloglucosyl transferase activity|GO:0004553:hydrolase activity, hydrolyzing O-glycosyl compounds	AT5G57530	---
Q9FE29	At4g15610	CASP-like protein 1D1	CASP-like protein 1D1 OS=Arabidopsis thaliana OX=3702 GN=At4g15610 PE=2 SV=1	9.17657e+07	9.60752e+07	8.90028e+07	8.46873e+07	1.54378e+08	1.44686e+08	1.68891e+08	1.2596e+08	0.00078716	0.608725	-0.716138	1.48479e+08	1.80085e+07	9.00423e+06	12.1286	9.03828e+07	4.78399e+06	2.392e+06	5.29303	0.0189577	3.10394	Down	0	15.749	15	3	11	3	193	20.5	9.63	28.26	0	1	---	---	---	---	AT4G15610	---
Q9FZC7	FOX4	Berberine bridge enzyme-like 6	Berberine bridge enzyme-like 6 OS=Arabidopsis thaliana OX=3702 GN=FOX4 PE=2 SV=1	1.12731e+06	1.20654e+06	1.27484e+06	1.06293e+06	2.19649e+06	1.76945e+06	1.94394e+06	1.70043e+06	0.00086048	0.613854	-0.704032	1.90258e+06	221117	110558	11.622	1.16791e+06	92368.3	46184.2	7.90889	0.0202591	3.06526	Down	0	29.33	9	4	9	1	552	61.4	9.29	29.17	0	1	GO:0071949:FAD binding|GO:0016491:oxidoreductase activity|GO:0050660:flavin adenine dinucleotide binding			GO:0071949:FAD binding|GO:0016491:oxidoreductase activity|GO:0050660:flavin adenine dinucleotide binding	AT1G26410	---
Q9SQU2	At3g06390	CASP-like protein 1D2	CASP-like protein 1D2 OS=Arabidopsis thaliana OX=3702 GN=At3g06390 PE=1 SV=1	4.5017e+06	4.28143e+06	3.88333e+06	4.44753e+06	6.52359e+06	7.42595e+06	9.01302e+06	7.34666e+06	0.000866321	0.564647	-0.82458	7.5773e+06	1.04046e+06	520232	13.7313	4.2785e+06	279615	139808	6.53536	0.0202591	3.06232	Down	0	5.026	5	1	2	1	199	21.1	4.84	3.23	0	1	---	---	---	---	AT3G06390	---
A0A178UVZ8	AXX17_At4g42240	Patatin	Patatin OS=Arabidopsis thaliana OX=3702 GN=AXX17_At4g42240 PE=3 SV=1	1.16169e+08	1.32397e+08	1.25167e+08	1.11784e+08	2.19304e+08	1.84317e+08	1.86643e+08	1.68448e+08	0.00107611	0.639921	-0.644034	1.89678e+08	2.13416e+07	1.06708e+07	11.2515	1.21379e+08	9.21872e+06	4.60936e+06	7.59499	0.0224098	2.96814	Down	0	111.283	27	9	45	2	414	45.8	6.81	168.71	12	1	GO:0006629:lipid metabolic process	GO:0006629:lipid metabolic process			AT4G37070	---
P26587	TIP3-1	Aquaporin TIP3-1	Aquaporin TIP3-1 OS=Arabidopsis thaliana OX=3702 GN=TIP3-1 PE=2 SV=1	7.41028e+07	7.41659e+07	6.74015e+07	8.3858e+07	4.27372e+07	4.53499e+07	5.4751e+07	5.30809e+07	0.00115881	1.52884	0.612434	4.89798e+07	5.83875e+06	2.91937e+06	11.9207	7.4882e+07	6.77365e+06	3.38683e+06	9.04577	0.0233921	2.93599	Up	0	9.151	4	1	11	1	268	28.3	7.75	31.7	0	1	GO:0015267:channel activity|GO:0055085:transmembrane transport|GO:0016020:membrane	GO:0055085:transmembrane transport	GO:0016020:membrane	GO:0015267:channel activity	AT1G73190	---
A0A178UQA7	AXX17_At5g42860	PCAP2	PCAP2 OS=Arabidopsis thaliana OX=3702 GN=AXX17_At5g42860 PE=4 SV=1	1.97612e+08	2.60585e+08	2.55038e+08	2.13592e+08	5.16575e+08	3.79093e+08	5.0185e+08	3.96218e+08	0.00136641	0.516702	-0.952595	4.48434e+08	7.07845e+07	3.53922e+07	15.7848	2.31707e+08	3.0924e+07	1.5462e+07	13.3462	0.025566	2.86442	Down	0	133.765	86	18	82	18	168	18.5	4.87	293.98	0	1	GO:0005886:plasma membrane		GO:0005886:plasma membrane		AT5G44610	---
Q9M9S8	F14L17.11	F14L17.11 protein	F14L17.11 protein OS=Arabidopsis thaliana OX=3702 GN=F14L17.11 PE=4 SV=1	1.59421e+07	1.11934e+07	1.21943e+07	1.61914e+07	7.22524e+06	6.98622e+06	7.38804e+06	7.27805e+06	0.00202786	1.92264	0.943092	7.21939e+06	169590	84795	2.34909	1.38803e+07	2.55956e+06	1.27978e+06	18.4402	0.032748	2.69296	Up	0	13.163	8	3	3	3	431	46.6	7.27	10.78	0	1	GO:0003676:nucleic acid binding|GO:0003723:RNA binding			GO:0003676:nucleic acid binding|GO:0003723:RNA binding	AT1G14340	---
F4K627	UPI	Serine protease inhibitor, potato inhibitor I-type family protein	Serine protease inhibitor, potato inhibitor I-type family protein OS=Arabidopsis thaliana OX=3702 GN=UPI PE=1 SV=1	9.50952e+06	1.17754e+07	1.02396e+07	1.06121e+07	1.99934e+07	1.59466e+07	1.89526e+07	1.45526e+07	0.00236061	0.606759	-0.720805	1.73613e+07	2.53969e+06	1.26984e+06	14.6284	1.05341e+07	945760	472880	8.97805	0.035951	2.62698	Down	0	6.634	10	1	5	1	99	11.1	5.14	20.25	0	1	GO:0009611:response to wounding|GO:0004867:serine-type endopeptidase inhibitor activity	GO:0009611:response to wounding		GO:0004867:serine-type endopeptidase inhibitor activity	AT5G43580	---
A0A7G2EC10	AT9943_LOCUS7497	Methylesterase	Methylesterase OS=Arabidopsis thaliana OX=3702 GN=AT9943_LOCUS7497 PE=3 SV=1	1.27575e+06	1.44233e+06	1.48613e+06	1.48907e+06	2.18081e+06	1.97901e+06	2.53508e+06	1.92377e+06	0.00252986	0.660574	-0.598208	2.15467e+06	276626	138313	12.8384	1.42332e+06	100676	50338.2	7.07336	0.0376799	2.5969	Down	0.006	2.46	4	1	1	1	263	29.7	5.02	3.49	0	1	---	---	---	---	AT2G23620	---
Q9ZSU4	XTH14	Xyloglucan endotransglucosylase/hydrolase protein 14	Xyloglucan endotransglucosylase/hydrolase protein 14 OS=Arabidopsis thaliana OX=3702 GN=XTH14 PE=1 SV=1	6.74859e+06	5.68019e+06	7.13694e+06	6.09981e+06	1.22422e+07	9.45127e+06	1.3053e+07	9.69754e+06	0.00274763	0.57748	-0.792157	1.1111e+07	1.80772e+06	903860	16.2696	6.41638e+06	651094	325547	10.1474	0.0395908	2.56104	Down	0	5.047	6	2	2	2	287	32.7	8.38	5.74	0	1	GO:0004553:hydrolase activity, hydrolyzing O-glycosyl compounds|GO:0005975:carbohydrate metabolic process|GO:0042546:cell wall biogenesis|GO:0006073:obsolete cellular glucan metabolic process|GO:0005618:cell wall|GO:0016762:xyloglucan:xyloglucosyl transferase activity|GO:0048046:apoplast|GO:0010411:xyloglucan metabolic process	GO:0005975:carbohydrate metabolic process|GO:0042546:cell wall biogenesis|GO:0006073:obsolete cellular glucan metabolic process|GO:0010411:xyloglucan metabolic process	GO:0005618:cell wall|GO:0048046:apoplast	GO:0004553:hydrolase activity, hydrolyzing O-glycosyl compounds|GO:0016762:xyloglucan:xyloglucosyl transferase activity	AT4G25820	---
Q9LFU8	At5g15780	At5g15780	At5g15780 OS=Arabidopsis thaliana OX=3702 GN=At5g15780 PE=1 SV=1	528147	506220	363606	508289	138718	275260	204535	287953	0.00280274	2.10296	1.07242	226616	69142.6	34571.3	30.5109	476566	75952.7	37976.4	15.9375	0.0397163	2.55242	Up	0	6.633	2	1	6	1	401	43	9.79	16.78	0	1	---	---	---	---	AT5G15780	---
Q9LS02	AOC2	Allene oxide cyclase 2, chloroplastic	Allene oxide cyclase 2, chloroplastic OS=Arabidopsis thaliana OX=3702 GN=AOC2 PE=1 SV=1	2.14509e+06	1.36272e+06	1.80085e+06	1.61378e+06	977173	936335	937775	892303	0.00300939	1.84915	0.886858	935896	34679	17339.5	3.70543	1.73061e+06	329504	164752	19.0398	0.0411459	2.52152	Up	0	5.184	6	2	2	1	253	27.6	7.43	6.62	0	1	GO:0009695:jasmonic acid biosynthetic process|GO:0046423:allene-oxide cyclase activity|GO:0016853:isomerase activity	GO:0009695:jasmonic acid biosynthetic process		GO:0046423:allene-oxide cyclase activity|GO:0016853:isomerase activity	AT3G25770	ath00592
Q9SK09	At2g28490	Vicilin-like seed storage protein At2g28490	Vicilin-like seed storage protein At2g28490 OS=Arabidopsis thaliana OX=3702 GN=At2g28490 PE=2 SV=1	7.48742e+07	6.80282e+07	8.31296e+07	5.55305e+07	4.82904e+07	3.50366e+07	3.53045e+07	4.03162e+07	0.00354527	1.77142	0.824904	3.97369e+07	6.19777e+06	3.09888e+06	15.597	7.03906e+07	1.16732e+07	5.83659e+06	16.5834	0.0453703	2.45035	Up	0	5.972	5	2	5	2	511	55.7	6.16	14.18	0	1	---	---	---	---	AT2G28490	---
A0A384LHB3	At3g59370	(thale cress) hypothetical protein	(thale cress) hypothetical protein OS=Arabidopsis thaliana OX=3702 GN=At3g59370 PE=1 SV=1	2.05226e+07	2.57841e+07	2.68618e+07	2.18431e+07	4.71357e+07	3.46667e+07	4.05392e+07	3.4275e+07	0.00388848	0.606651	-0.721062	3.91542e+07	6.04339e+06	3.02169e+06	15.4349	2.37529e+07	3.04812e+06	1.52406e+06	12.8326	0.0479445	2.41022	Down	0	58.304	52	5	92	4	95	10.6	4.13	342.85	0	1	---	---	---	---	AT3G59370	---
C0LGG6	At1g51890	Probable LRR receptor-like protein kinase At1g51890	Probable LRR receptor-like protein kinase At1g51890 OS=Arabidopsis thaliana OX=3702 GN=At1g51890 PE=1 SV=2	842268	938845	863819	887006	1.80809e+06	1.64935e+06	2.56868e+06	1.58763e+06	0.00416819	0.463889	-1.10815	1.90344e+06	453114	226557	23.805	882985	41479.9	20739.9	4.69769	0.0498959	2.38005	Down	0	11.389	3	3	4	1	876	98.5	6.51	11.45	0	1	GO:0005524:ATP binding|GO:0004672:protein kinase activity|GO:0006468:protein phosphorylation	GO:0006468:protein phosphorylation		GO:0005524:ATP binding|GO:0004672:protein kinase activity	AT1G51890	---
A0A654FEY5	AN1_LOCUS15535	Saposin B-type domain-containing protein	Saposin B-type domain-containing protein OS=Arabidopsis thaliana OX=3702 GN=AN1_LOCUS15535 PE=4 SV=1	5.38738e+06	4.83e+06	4.1365e+06	6.13036e+06	3.516e+06	3.15936e+06	3.20022e+06	3.31881e+06	0.00545936	1.5525	0.63459	3.2986e+06	159937	79968.5	4.84863	5.12106e+06	845317	422658	16.5067	0.0581085	2.26286	Up	0.002	3.333	4	1	3	1	213	24.1	5.11	9.35	0	1	GO:0006629:lipid metabolic process	GO:0006629:lipid metabolic process			AT3G51730	ath00600
A0A178V1C5	At4g12510	(thale cress) hypothetical protein	(thale cress) hypothetical protein OS=Arabidopsis thaliana OX=3702 GN=At4g12510 PE=3 SV=1	1.4365e+06	1.54146e+06	1.55986e+06	1.48094e+06	2.74421e+06	2.25496e+06	2.96745e+06	1.93457e+06	0.00619633	0.607882	-0.718137	2.4753e+06	467428	233714	18.8837	1.50469e+06	56597.2	28298.6	3.76139	0.0616679	2.20787	Down	0.018	1.68	5	1	2	1	129	13.3	9.03	4.98	0	1	---	---	---	---	AT4G12520	---
A0A178W2W5	AXX17_At1g54040	Ferredoxin	Ferredoxin OS=Arabidopsis thaliana OX=3702 GN=AXX17_At1g54040 PE=3 SV=1	2.95366e+06	3.90601e+06	3.41179e+06	1.91128e+06	1.11261e+06	1.67358e+06	1.73297e+06	1.11427e+06	0.0117347	2.16258	1.11275	1.40836e+06	341405	170702	24.2414	3.04568e+06	850401	425201	27.9215	0.0851768	1.93053	Up	0	4.312	7	1	1	1	148	15.5	4.49	3.62	0	1	GO:0051537:2 iron, 2 sulfur cluster binding|GO:0051536:iron-sulfur cluster binding|GO:0022900:electron transport chain|GO:0009055:electron transfer activity	GO:0022900:electron transport chain		GO:0051537:2 iron, 2 sulfur cluster binding|GO:0051536:iron-sulfur cluster binding|GO:0009055:electron transfer activity	AT1G60950	ath00195
A0A178UG89	AXX17_At5g16110	(thale cress) hypothetical protein	(thale cress) hypothetical protein OS=Arabidopsis thaliana OX=3702 GN=AXX17_At5g16110 PE=4 SV=1	2.11819e+06	1.79931e+06	1.46477e+06	2.27771e+06	873915	1.22566e+06	1.1234e+06	1.44422e+06	0.0132596	1.64124	0.714786	1.1668e+06	236706	118353	20.2868	1.91499e+06	360062	180031	18.8022	0.0907913	1.87747	Up	0.008	2.329	2	1	1	1	597	68	7.56	2.33	0	1	GO:0008270:zinc ion binding			GO:0008270:zinc ion binding	AT1G06740	---
C0Z276	At5g25610	AT5G25610 protein	AT5G25610 protein OS=Arabidopsis thaliana OX=3702 GN=At5g25610 PE=2 SV=1	2.4188e+08	2.41977e+08	2.3666e+08	2.27707e+08	3.94589e+08	3.43251e+08	4.25821e+08	6.28226e+08	0.014995	0.529176	-0.918181	4.47972e+08	1.24898e+08	6.24489e+07	27.8807	2.37056e+08	6.70935e+06	3.35468e+06	2.83029	0.0963879	1.82405	Down	0	82.728	27	10	32	10	365	39.4	9.45	93.7	0	1	---	---	---	---	AT5G25610	---
Q84JS8	AT2G38790	Uncharacterized protein At2g38790	Uncharacterized protein At2g38790 OS=Arabidopsis thaliana OX=3702 GN=AT2G38790 PE=1 SV=1	427894	383366	219763	272940	682687	714481	400598	674644	0.0155947	0.527406	-0.923015	618103	146019	73009.6	23.6238	325991	96220.3	48110.2	29.5163	0.0984331	1.80702	Down	0	6.432	5	1	1	1	204	22.5	8.09	4.26	0	1	---	---	---	---	AT2G38790	---
F4IUJ0	At2g26340	Uncharacterized protein	Uncharacterized protein OS=Arabidopsis thaliana OX=3702 GN=At2g26340 PE=1 SV=1	1.89029e+06	1.21705e+06	1.73745e+06	1.54183e+06	1.26446e+06	1.01831e+06	916180	1.04937e+06	0.0166843	1.50333	0.588159	1.06208e+06	146425	73212.3	13.7866	1.59666e+06	290488	145244	18.1935	0.101742	1.77769	Up	0	22.923	7	1	3	1	253	27.8	7.4	16.05	0	1	---	---	---	---	AT2G26340	---
A0A5S9WAF2	C24_LOCUS2831	Uncharacterized protein	Uncharacterized protein OS=Arabidopsis thaliana OX=3702 GN=C24_LOCUS2831 PE=3 SV=1	2.81246e+06	2.47201e+06	1.91792e+06	2.90017e+06	1.29359e+06	1.71814e+06	1.71501e+06	1.98138e+06	0.0183171	1.50602	0.59074	1.67703e+06	284482	142241	16.9634	2.52564e+06	445251	222625	17.6292	0.106578	1.73714	Up	0	6.328	5	1	1	1	393	43.6	8.4	3.86	0	1	GO:0016788:hydrolase activity, acting on ester bonds			GO:0016788:hydrolase activity, acting on ester bonds	AT1G28600	---
Q9ZPW9	LTP8	Non-specific lipid-transfer protein 8	Non-specific lipid-transfer protein 8 OS=Arabidopsis thaliana OX=3702 GN=LTP8 PE=3 SV=1	2.06371e+07	1.99704e+07	2.42016e+07	1.85303e+07	4.14528e+07	2.74296e+07	2.99462e+07	2.80146e+07	0.0210432	0.657027	-0.605974	3.17108e+07	6.58311e+06	3.29156e+06	20.7598	2.08349e+07	2.41056e+06	1.20528e+06	11.5698	0.114646	1.67689	Down	0	22.167	11	2	4	2	116	11.8	5.25	15.43	0	1	GO:0006869:lipid transport|GO:0008289:lipid binding	GO:0006869:lipid transport		GO:0008289:lipid binding	AT2G18370	---
A0A7G2ER91	AT9943_LOCUS11780	(thale cress) hypothetical protein	(thale cress) hypothetical protein OS=Arabidopsis thaliana OX=3702 GN=AT9943_LOCUS11780 PE=3 SV=1	4.81405e+08	3.34919e+08	3.30155e+08	3.00382e+08	2.60999e+08	2.03258e+08	2.18736e+08	2.42455e+08	0.0221769	1.56342	0.644704	2.31362e+08	2.54994e+07	1.27497e+07	11.0215	3.61715e+08	8.12437e+07	4.06218e+07	22.4607	0.117096	1.6541	Up	0	182.137	27	16	60	16	790	89.5	7.01	212.45	0	1	---	---	---	---	AT3G22640	---
A0A178W474	AXX17_At1g11180	(thale cress) hypothetical protein	(thale cress) hypothetical protein OS=Arabidopsis thaliana OX=3702 GN=AXX17_At1g11180 PE=3 SV=1	8.20311e+06	6.57478e+06	4.52846e+06	7.4272e+06	1.46426e+06	3.76395e+06	3.23421e+06	5.05747e+06	0.022807	1.97735	0.983567	3.37997e+06	1.48914e+06	744572	44.0578	6.68339e+06	1.58307e+06	791536	23.6867	0.118326	1.64193	Up	0	63.41	29	10	24	1	363	41.1	5.57	81.12	0	1	GO:0006468:protein phosphorylation|GO:0004672:protein kinase activity|GO:0005524:ATP binding	GO:0006468:protein phosphorylation		GO:0004672:protein kinase activity|GO:0005524:ATP binding	AT1G10940	ath04075
A0A7G2F9T4	AT9943_LOCUS19875	Katanin p80 WD40 repeat-containing subunit B1 homolog	Katanin p80 WD40 repeat-containing subunit B1 homolog OS=Arabidopsis thaliana OX=3702 GN=AT9943_LOCUS19875 PE=3 SV=1	6.60739e+06	5.16637e+06	3.48086e+06	5.54058e+06	2.26114e+06	3.20649e+06	3.09207e+06	3.6352e+06	0.0231129	1.70524	0.769973	3.04872e+06	574747	287373	18.852	5.1988e+06	1.29786e+06	648930	24.9646	0.118956	1.63615	Up	0	5.295	2	2	4	1	837	91.4	8.59	7.06	0	1	GO:0005515:protein binding|GO:0008352:katanin complex|GO:0051013:microtubule severing|GO:0008017:microtubule binding	GO:0051013:microtubule severing	GO:0008352:katanin complex	GO:0005515:protein binding|GO:0008017:microtubule binding	AT5G23430	---
A0A178WGD0	AXX17_At1g50090	ZKT	ZKT OS=Arabidopsis thaliana OX=3702 GN=AXX17_At1g50090 PE=4 SV=1	1.14917e+08	5.82828e+07	8.01874e+07	8.21212e+07	5.2868e+07	4.69058e+07	4.44768e+07	4.9508e+07	0.0239982	1.73158	0.792089	4.84397e+07	3.59668e+06	1.79834e+06	7.42508	8.38771e+07	2.3347e+07	1.16735e+07	27.8348	0.121252	1.61982	Up	0	78.418	30	9	30	9	335	37.4	8.12	102.85	0	1	GO:0005515:protein binding			GO:0005515:protein binding	AT1G55480	---
Q7FY22	At4g28750	AT4g28750	AT4g28750 OS=Arabidopsis thaliana OX=3702 GN=At4g28750 PE=2 SV=1	2.33155e+06	1.31765e+06	1.43077e+06	1.33635e+06	838117	936442	732434	1.01122e+06	0.0278801	1.82374	0.866903	879553	121014	60506.8	13.7585	1.60408e+06	487500	243750	30.3913	0.130897	1.55471	Up	0	24.61	43	3	7	2	110	11.7	9.79	24.98	0	1	GO:0009522:photosystem I|GO:0015979:photosynthesis|GO:0009538:photosystem I reaction center	GO:0015979:photosynthesis	GO:0009522:photosystem I|GO:0009538:photosystem I reaction center		AT4G28750	ath00195
A0A5S9YB76	At5g44690	Uncharacterized protein	Uncharacterized protein OS=Arabidopsis thaliana OX=3702 GN=At5g44690 PE=4 SV=1	3.08388e+06	1.92379e+06	836076	892791	3.3403e+06	2.99377e+06	3.10653e+06	4.69201e+06	0.0309695	0.476666	-1.06895	3.53315e+06	785937	392969	22.2446	1.68414e+06	1.05864e+06	529320	62.8595	0.139033	1.50907	Down	0.012	1.872	1	1	1	1	658	75.7	5.15	2.27	0	1	---	---	---	---	AT5G44690	---
Q9LTC0	PBL19	Probable serine/threonine-protein kinase PBL19	Probable serine/threonine-protein kinase PBL19 OS=Arabidopsis thaliana OX=3702 GN=PBL19 PE=1 SV=1	850735	564282	533473	747661	378065	484192	381109	517890	0.0312725	1.53081	0.614297	440314	71469.2	35734.6	16.2314	674038	151048	75524.2	22.4095	0.14	1.50484	Up	0	5.376	5	2	3	1	410	46.8	9.54	6.57	0	1	GO:0006468:protein phosphorylation|GO:0005524:ATP binding|GO:0004672:protein kinase activity	GO:0006468:protein phosphorylation		GO:0005524:ATP binding|GO:0004672:protein kinase activity	AT5G47070	---
A0A178UHH2	At5g20160	Ribonucloprotein	Ribonucloprotein OS=Arabidopsis thaliana OX=3702 GN=At5g20160 PE=3 SV=1	8.92676e+06	1.10672e+07	8.90765e+06	8.35823e+06	2.23119e+07	1.24802e+07	1.45596e+07	1.33258e+07	0.0344794	0.594471	-0.750322	1.56693e+07	4.50994e+06	2.25497e+06	28.7819	9.31497e+06	1.19755e+06	598775	12.8562	0.14704	1.46244	Down	0	6.526	12	2	3	2	128	13.9	7.28	7.61	0	1	GO:0005730:nucleolus|GO:0042254:ribosome biogenesis|GO:1990904:ribonucleoprotein complex|GO:0003723:RNA binding	GO:0042254:ribosome biogenesis	GO:0005730:nucleolus|GO:1990904:ribonucleoprotein complex	GO:0003723:RNA binding	AT4G22380	ath03008
A0A178VAQ1	AXX17_At3g20310	(thale cress) hypothetical protein	(thale cress) hypothetical protein OS=Arabidopsis thaliana OX=3702 GN=AXX17_At3g20310 PE=3 SV=1	1.75629e+07	1.28745e+07	9.60303e+06	1.82979e+07	5.77995e+06	9.39004e+06	8.54193e+06	1.01819e+07	0.0355174	1.72121	0.783419	8.47347e+06	1.91649e+06	958243	22.6175	1.45846e+07	4.09875e+06	2.04937e+06	28.1033	0.149309	1.44956	Up	0	5.88	7	2	4	2	446	49.4	8.1	5.66	0	1	---	---	---	---	AT3G19120	---
Q9SUI4	PSAL	Photosystem I reaction center subunit XI, chloroplastic	Photosystem I reaction center subunit XI, chloroplastic OS=Arabidopsis thaliana OX=3702 GN=PSAL PE=1 SV=2	1.387e+06	484655	696404	1.11899e+06	405557	375299	371964	365226	0.0374543	2.42881	1.28025	379511	17861.8	8930.89	4.70652	921762	407102	203551	44.1657	0.153237	1.4265	Up	0	4.938	6	1	1	1	219	23	9.85	4.58	0	1	GO:0009538:photosystem I reaction center|GO:0015979:photosynthesis|GO:0009522:photosystem I	GO:0015979:photosynthesis	GO:0009538:photosystem I reaction center|GO:0009522:photosystem I		AT4G12800	ath00195
A0A178U8Q9	AXX17_At5g57110	GTD-binding domain-containing protein	GTD-binding domain-containing protein OS=Arabidopsis thaliana OX=3702 GN=AXX17_At5g57110 PE=4 SV=1	9.76136e+06	8.24807e+06	5.17907e+06	8.23777e+06	3.41449e+06	5.76302e+06	4.70402e+06	5.83827e+06	0.0395374	1.59364	0.672326	4.92995e+06	1.1353e+06	567650	23.0286	7.85657e+06	1.92318e+06	961588	24.4786	0.158399	1.40299	Up	0	7.375	5	2	3	2	387	44.1	5.24	5.44	0	1	---	---	---	---	AT5G57830	---
A0A7G2ELR7	AT9943_LOCUS11409	(thale cress) hypothetical protein	(thale cress) hypothetical protein OS=Arabidopsis thaliana OX=3702 GN=AT9943_LOCUS11409 PE=4 SV=1	290503	347859	173739	265612	142976	179411	162475	196700	0.0404292	1.58124	0.661054	170391	23005.6	11502.8	13.5017	269428	72494.6	36247.3	26.9068	0.159592	1.3933	Up	0.001	4.055	2	1	1	1	657	73.4	7.01	2.62	0	1	GO:0046872:metal ion binding			GO:0046872:metal ion binding	AT3G18640	---
Q9ZVT8	RF4	Putative E3 ubiquitin-protein ligase RF4	Putative E3 ubiquitin-protein ligase RF4 OS=Arabidopsis thaliana OX=3702 GN=RF4 PE=3 SV=1	1.87671e+06	1.45719e+06	2.59814e+06	1.45891e+06	1.18153e+06	1.19436e+06	1.06744e+06	1.14586e+06	0.0411928	1.61052	0.687523	1.1473e+06	57056.8	28528.4	4.97315	1.84774e+06	537791	268896	29.1054	0.160697	1.38518	Up	0.007	2.38	1	1	1	1	823	91.5	8.59	3.14	0	1	---	---	---	---	AT1G03365	---
Q39138	LEA6	Late embryogenesis abundant protein 6	Late embryogenesis abundant protein 6 OS=Arabidopsis thaliana OX=3702 GN=LEA6 PE=2 SV=1	3.1809e+06	3.88373e+06	6.32287e+06	3.76408e+06	2.67937e+06	2.03896e+06	2.82923e+06	2.14869e+06	0.0417135	1.76889	0.822842	2.42406e+06	388788	194394	16.0387	4.2879e+06	1.39096e+06	695480	32.4392	0.161916	1.37972	Up	0.001	3.615	7	1	1	1	134	14.9	8.94	3.44	0	1	GO:0009793:embryo development ending in seed dormancy	GO:0009793:embryo development ending in seed dormancy			AT1G32560	---
A0A178W1I4	AXX17_At2g38480	(thale cress) hypothetical protein	(thale cress) hypothetical protein OS=Arabidopsis thaliana OX=3702 GN=AXX17_At2g38480 PE=4 SV=1	1.06919e+06	1.15267e+06	1.20214e+06	1.2844e+06	1.41732e+06	2.56508e+06	2.29574e+06	1.46681e+06	0.0417534	0.607931	-0.71802	1.93624e+06	581468	290734	30.0308	1.1771e+06	90149.1	45074.5	7.65858	0.161924	1.37931	Down	0.001	3.854	9	1	1	1	107	11.4	4.41	0	0	1	---	---	---	---	AT2G41280	---
A0A8F5Z876	psbB	Photosystem II CP47 reaction center protein	Photosystem II CP47 reaction center protein OS=Arabidopsis thaliana OX=3702 GN=psbB PE=3 SV=1	728806	734259	985251	724131	943510	2.05343e+06	1.48532e+06	2.89443e+06	0.0470853	0.430064	-1.21738	1.84417e+06	834027	417014	45.225	793112	128160	64079.9	16.1591	0.172297	1.32711	Down	0	45.215	15	6	16	1	508	56.1	6.77	59.53	0	1	GO:0009521:photosystem|GO:0009767:photosynthetic electron transport chain|GO:0009523:photosystem II|GO:0019684:photosynthesis, light reaction|GO:0045156:electron transporter, transferring electrons within the cyclic electron transport pathway of photosynthesis activity|GO:0009772:photosynthetic electron transport in photosystem II|GO:0016020:membrane|GO:0016168:chlorophyll binding|GO:0015979:phot…	GO:0009767:photosynthetic electron transport chain|GO:0019684:photosynthesis, light reaction|GO:0009772:photosynthetic electron transport in photosystem II|GO:0015979:photosynthesis	GO:0009521:photosystem|GO:0009523:photosystem II|GO:0016020:membrane	GO:0045156:electron transporter, transferring electrons within the cyclic electron transport pathway of photosynthesis activity|GO:0016168:chlorophyll binding	ArthCp049	---
A0A654F8H8	AN1_LOCUS13291	Pre-mRNA-splicing factor ISY1 homolog	Pre-mRNA-splicing factor ISY1 homolog OS=Arabidopsis thaliana OX=3702 GN=AN1_LOCUS13291 PE=3 SV=1	2.65926e+06	1.68387e+06	1.68335e+06	2.4577e+06	979537	1.53651e+06	1.25627e+06	1.70867e+06	0.0473447	1.54793	0.630342	1.37025e+06	320321	160161	23.3769	2.12105e+06	511763	255882	24.1279	0.172407	1.32473	Up	0	42.789	30	8	18	1	300	35.4	7.15	47.86	0	1	GO:0000350:generation of catalytic spliceosome for second transesterification step	GO:0000350:generation of catalytic spliceosome for second transesterification step			AT3G18790	---

## Sheet: DEPs-up
Accession	Gene Symbol	Protein Name	Description	FP1	FP2	FP3	FP4	CP1	CP2	CP3	CP4	P.value	FC	Log2FC	Mean.CP	SD.CP	SE.CP	CV.CP	Mean.FP	SD.FP	SE.FP	CV.FP	FDR	NLP	Significant	Exp. q-value: Combined	Sum PEP Score	Coverage [%]	# Peptides	# PSMs	# Unique Peptides	# AAs	MW [kDa]	calc. pI	Score Sequest HT	# Razor Peptides	# Protein Groups	GO_ID	Biological_process	Cellular_component	Molecular_function	KEGG_Anntation	Pathways
Q8VYS0	RD19D	Probable cysteine protease RD19D	Probable cysteine protease RD19D OS=Arabidopsis thaliana OX=3702 GN=RD19D PE=2 SV=1	3.26064e+07	3.13572e+07	3.27976e+07	2.88966e+07	1.27033e+07	1.25495e+07	1.3072e+07	1.21803e+07	8.78003e-07	2.48802	1.315	1.26263e+07	369423	184712	2.92583	3.14144e+07	1.79602e+06	898009	5.71717	0.00150296	6.0565	Up	0	4.17	4	2	2	2	367	40.1	7.18	5.54	0	1	GO:0008234:cysteine-type peptidase activity|GO:0006508:proteolysis	GO:0006508:proteolysis		GO:0008234:cysteine-type peptidase activity	AT3G54940	ath04626
A0A654E793	AN1_LOCUS621	Glycosyltransferase	Glycosyltransferase OS=Arabidopsis thaliana OX=3702 GN=AN1_LOCUS621 PE=3 SV=1	3.70441e+07	3.71621e+07	3.76752e+07	3.94347e+07	2.55833e+07	2.39307e+07	2.41603e+07	2.34089e+07	1.47318e-06	1.55863	0.640274	2.42708e+07	929773	464887	3.83083	3.7829e+07	1.10497e+06	552487	2.92097	0.00172904	5.83175	Up	0	35.971	14	6	12	4	453	51	5.86	37.69	2	1	GO:0008194:UDP-glycosyltransferase activity			GO:0008194:UDP-glycosyltransferase activity	AT1G05680	---
Q9LY27	At5g07330/T2I1_40	At5g07330	At5g07330 OS=Arabidopsis thaliana OX=3702 GN=At5g07330/T2I1_40 PE=1 SV=1	567769	578427	585441	627896	273035	236244	195538	244069	2.63266e-06	2.48664	1.3142	237221	31979	15989.5	13.4807	589883	26362.7	13181.4	4.46914	0.00175658	5.57961	Up	0	4.923	7	1	1	1	165	18.4	9.8	3.44	0	1	---	---	---	---	AT5G07330	---
A0A7G2EJE1	AT9943_LOCUS10467	(thale cress) hypothetical protein	(thale cress) hypothetical protein OS=Arabidopsis thaliana OX=3702 GN=AT9943_LOCUS10467 PE=3 SV=1	7.64837e+06	7.40019e+06	7.45042e+06	6.76053e+06	3.89858e+06	3.5116e+06	3.40192e+06	3.4495e+06	2.84794e-06	2.05163	1.03677	3.5654e+06	226611	113306	6.35584	7.31488e+06	384782	192391	5.26026	0.00175658	5.54547	Up	0	4.798	3	2	2	2	476	51.9	7.84	5.68	0	1	GO:0030170:pyridoxal phosphate binding|GO:0008483:transaminase activity|GO:0003824:catalytic activity			GO:0030170:pyridoxal phosphate binding|GO:0008483:transaminase activity|GO:0003824:catalytic activity	AT3G08860	ath00270
A0A178UXN8	AXX17_At4g39030	Glycosyltransferase	Glycosyltransferase OS=Arabidopsis thaliana OX=3702 GN=AXX17_At4g39030 PE=3 SV=1	2.26893e+07	2.12717e+07	2.10067e+07	2.33353e+07	1.29842e+07	1.3441e+07	1.27676e+07	1.36318e+07	5.66452e-06	1.67163	0.741255	1.32061e+07	399136	199568	3.02235	2.20758e+07	1.11838e+06	559189	5.06609	0.00179565	5.24684	Up	0	34.278	13	7	24	5	483	54.2	6.2	74.45	0	1	GO:0008194:UDP-glycosyltransferase activity			GO:0008194:UDP-glycosyltransferase activity	AT4G34135	---
B6DVF1		KIN1	KIN1 OS=Arabidopsis thaliana OX=3702 PE=2 SV=1	3.86534e+07	4.19349e+07	3.87406e+07	3.66174e+07	2.5534e+07	2.18357e+07	2.28873e+07	2.32212e+07	2.47687e-05	1.66826	0.738347	2.33696e+07	1.55907e+06	779535	6.67137	3.89866e+07	2.19676e+06	1.09838e+06	5.63465	0.003365	4.6061	Up	0	39.594	61	3	9	3	66	6.4	9.47	37.56	0	1	---	---	---	---	AT5G15960	---
F4JQF1	AP22.17	Late embryogenesis abundant (LEA) protein	Late embryogenesis abundant (LEA) protein OS=Arabidopsis thaliana OX=3702 GN=AP22.17 PE=1 SV=1	1.23524e+08	1.19663e+08	1.35718e+08	1.06699e+08	5.27853e+07	4.96917e+07	5.08857e+07	5.44546e+07	2.67096e-05	2.33669	1.22446	5.19543e+07	2.09788e+06	1.04894e+06	4.03794	1.21401e+08	1.19537e+07	5.97686e+06	9.84649	0.00346375	4.57333	Up	0	56.369	33	14	19	14	353	37.9	5.5	59.06	0	1	---	---	---	---	AT4G36600	---
A0A178V1V3	AXX17_At4g29040	Oleosin	Oleosin OS=Arabidopsis thaliana OX=3702 GN=AXX17_At4g29040 PE=3 SV=1	1.67116e+08	1.6449e+08	1.699e+08	1.80327e+08	9.91201e+07	1.09459e+08	1.1639e+08	1.16737e+08	3.1245e-05	1.54363	0.626328	1.10427e+08	8.24954e+06	4.12477e+06	7.47059	1.70458e+08	6.93995e+06	3.46997e+06	4.07135	0.00371425	4.50522	Up	0	94.316	32	7	69	7	173	18.6	9.44	227.89	0	1	GO:0016020:membrane|GO:0012511:monolayer-surrounded lipid storage body		GO:0016020:membrane|GO:0012511:monolayer-surrounded lipid storage body		AT4G25140	---
A0A5S9XJM2	AT9943_LOCUS13060	(thale cress) hypothetical protein	(thale cress) hypothetical protein OS=Arabidopsis thaliana OX=3702 GN=AT9943_LOCUS13060 PE=3 SV=1	2.72664e+07	2.80731e+07	2.49078e+07	2.7897e+07	1.68714e+07	1.86015e+07	1.79366e+07	1.8633e+07	3.80386e-05	1.50112	0.586037	1.80106e+07	824568	412284	4.57823	2.70361e+07	1.46052e+06	730260	5.40212	0.00387598	4.41978	Up	0.001	3.94	4	2	2	2	364	40.9	6.38	5.83	0	1	GO:0006508:proteolysis|GO:0008234:cysteine-type peptidase activity	GO:0006508:proteolysis		GO:0008234:cysteine-type peptidase activity	AT3G48350	---
A0A178UQA5	AXX17_At5g42430	Uncharacterized protein	Uncharacterized protein OS=Arabidopsis thaliana OX=3702 GN=AXX17_At5g42430 PE=4 SV=1	3.639e+08	3.55189e+08	3.94928e+08	3.28163e+08	2.17926e+08	2.06458e+08	2.24877e+08	2.05294e+08	5.45921e-05	1.68764	0.755007	2.13639e+08	9.41426e+06	4.70713e+06	4.40663	3.60545e+08	2.7512e+07	1.3756e+07	7.63067	0.00453778	4.26287	Up	0	81.724	43	20	56	20	342	38.5	8.62	174.68	0	1	---	---	---	---	AT5G44310	---
A0A178VFA0	AXX17_At3g03000	GLUC	GLUC OS=Arabidopsis thaliana OX=3702 GN=AXX17_At3g03000 PE=3 SV=1	2.84007e+08	3.02294e+08	3.27618e+08	2.73483e+08	1.80771e+08	1.78225e+08	1.78845e+08	1.74184e+08	5.94361e-05	1.66764	0.737806	1.78007e+08	2.76907e+06	1.38454e+06	1.5556	2.9685e+08	2.37156e+07	1.18578e+07	7.98909	0.00460715	4.22595	Up	0	119.77	32	16	52	16	531	59.8	6.54	183.53	0	1	GO:0004553:hydrolase activity, hydrolyzing O-glycosyl compounds|GO:0005975:carbohydrate metabolic process	GO:0005975:carbohydrate metabolic process		GO:0004553:hydrolase activity, hydrolyzing O-glycosyl compounds	AT3G03640	ath00999
A0A178V2P2	AXX17_At4g19000	Uncharacterized protein	Uncharacterized protein OS=Arabidopsis thaliana OX=3702 GN=AXX17_At4g19000 PE=3 SV=1	5.42319e+07	5.84759e+07	6.10145e+07	5.21736e+07	3.65139e+07	3.73137e+07	3.67453e+07	3.64326e+07	6.50445e-05	1.53665	0.619789	3.67514e+07	397582	198791	1.08182	5.6474e+07	4.006e+06	2.003e+06	7.09353	0.00484101	4.18679	Up	0	19.472	13	4	13	3	373	41.3	6.96	47.96	0	1	GO:0008234:cysteine-type peptidase activity|GO:0006508:proteolysis	GO:0006508:proteolysis		GO:0008234:cysteine-type peptidase activity	AT4G16190	ath04626
A0A1P8AP70	UGT75B1	Glycosyltransferase	Glycosyltransferase OS=Arabidopsis thaliana OX=3702 GN=UGT75B1 PE=1 SV=1	2.72694e+07	2.66628e+07	2.90762e+07	3.10903e+07	1.87045e+07	1.762e+07	1.89568e+07	1.72091e+07	7.24994e-05	1.57398	0.654421	1.81226e+07	840921	420461	4.64018	2.85247e+07	1.99407e+06	997035	6.99068	0.00512828	4.13967	Up	0	34.585	15	8	12	6	519	58.5	6.16	38.61	0	1	GO:0008194:UDP-glycosyltransferase activity			GO:0008194:UDP-glycosyltransferase activity	AT1G05560	---
Q9FG31	LEA46	Late embryogenesis abundant protein 46	Late embryogenesis abundant protein 46 OS=Arabidopsis thaliana OX=3702 GN=LEA46 PE=2 SV=1	3.65508e+07	4.12665e+07	4.35912e+07	3.53642e+07	2.17095e+07	1.9103e+07	2.1447e+07	2.09295e+07	0.00010113	1.88454	0.91421	2.07972e+07	1.17506e+06	587528	5.65006	3.91932e+07	3.88519e+06	1.94259e+06	9.91292	0.00650808	3.99512	Up	0	18.667	29	5	7	5	158	16.2	9.44	20.22	0	1	GO:0009793:embryo development ending in seed dormancy	GO:0009793:embryo development ending in seed dormancy			AT5G06760	---
Q9SKP0	ECP63	Late embryogenesis abundant protein ECP63	Late embryogenesis abundant protein ECP63 OS=Arabidopsis thaliana OX=3702 GN=ECP63 PE=2 SV=1	2.36165e+08	2.44054e+08	2.56963e+08	1.97149e+08	1.27087e+08	1.08899e+08	1.1645e+08	1.15174e+08	0.000127874	1.9981	0.99863	1.16902e+08	7.54936e+06	3.77468e+06	6.45783	2.33583e+08	2.57577e+07	1.28788e+07	11.0272	0.00706114	3.89322	Up	0	98.28	40	16	44	15	448	48.5	5.54	144.32	0	1	---	---	---	---	AT2G36640	---
Q9LW12	LEA29	Late embryogenesis abundant protein 29	Late embryogenesis abundant protein 29 OS=Arabidopsis thaliana OX=3702 GN=LEA29 PE=2 SV=1	2.08468e+08	2.16289e+08	2.43056e+08	2.07655e+08	1.49614e+08	1.28924e+08	1.3888e+08	1.33689e+08	0.000134203	1.58856	0.66772	1.37777e+08	8.87711e+06	4.43856e+06	6.44311	2.18867e+08	1.65895e+07	8.29476e+06	7.57972	0.00731618	3.87224	Up	0	88.924	56	10	58	9	225	24.2	8.85	180.82	0	1	---	---	---	---	AT3G15670	---
A0A654F811	AN1_LOCUS11306	Uncharacterized protein	Uncharacterized protein OS=Arabidopsis thaliana OX=3702 GN=AN1_LOCUS11306 PE=3 SV=1	8.61632e+06	7.82834e+06	9.00089e+06	7.61443e+06	4.82117e+06	5.06934e+06	4.36914e+06	5.42624e+06	0.00014819	1.67937	0.747923	4.92147e+06	444141	222070	9.02455	8.26499e+06	652909	326454	7.89968	0.00773392	3.82918	Up	0	14.193	9	2	5	2	196	21	9.23	18.53	0	1	GO:0016020:membrane		GO:0016020:membrane		AT2G47770	---
Q84W82		At3g17520	At3g17520 OS=Arabidopsis thaliana OX=3702 PE=2 SV=1	5.09004e+08	5.25113e+08	6.25495e+08	4.74114e+08	2.61867e+08	2.55726e+08	2.68317e+08	2.57161e+08	0.00015896	2.04562	1.03254	2.60768e+08	5.67526e+06	2.83763e+06	2.17637	5.33431e+08	6.49621e+07	3.2481e+07	12.1781	0.00809019	3.79871	Up	0	145.789	54	18	84	18	298	32.5	5.25	266.79	0	1	---	---	---	---	AT3G17520	---
P21276	FSD1	Superoxide dismutase [Fe] 1, chloroplastic	Superoxide dismutase [Fe] 1, chloroplastic OS=Arabidopsis thaliana OX=3702 GN=FSD1 PE=1 SV=4	6.76529e+08	7.16644e+08	7.15276e+08	7.20248e+08	5.4187e+08	4.28665e+08	4.46175e+08	4.22354e+08	0.000161298	1.53812	0.621165	4.59766e+08	5.56559e+07	2.78279e+07	12.1053	7.07174e+08	2.05377e+07	1.02688e+07	2.90419	0.00809019	3.79237	Up	0	14.369	14	5	32	5	212	23.8	6.52	82.04	0	1	GO:0004784:superoxide dismutase activity|GO:0046872:metal ion binding|GO:0006801:superoxide metabolic process	GO:0006801:superoxide metabolic process		GO:0004784:superoxide dismutase activity|GO:0046872:metal ion binding	AT4G25100	ath04146
Q9M892	AT3G02480	AT3g02480/F16B3_11	AT3g02480/F16B3_11 OS=Arabidopsis thaliana OX=3702 GN=AT3G02480 PE=1 SV=1	3.37604e+08	3.25888e+08	4.12392e+08	3.2004e+08	1.86111e+08	1.5971e+08	1.63693e+08	1.65425e+08	0.0001898	2.06822	1.04839	1.68735e+08	1.18289e+07	5.91443e+06	7.01032	3.48981e+08	4.29001e+07	2.14501e+07	12.293	0.00887706	3.7217	Up	0	136.484	72	4	68	4	68	7.1	9.04	289.86	0	1	---	---	---	---	AT3G02480	---
A0A1I9LSC3	At3g25580	Thioredoxin superfamily protein	Thioredoxin superfamily protein OS=Arabidopsis thaliana OX=3702 GN=At3g25580 PE=1 SV=1	1.04726e+08	1.06046e+08	9.35919e+07	9.66931e+07	7.54941e+07	6.37598e+07	6.22034e+07	6.20752e+07	0.000240738	1.52185	0.605824	6.58831e+07	6.45289e+06	3.22645e+06	9.79446	1.00264e+08	6.07183e+06	3.03591e+06	6.05584	0.0101714	3.61846	Up	0	25.657	42	7	20	7	205	23.9	7.53	52.07	0	1	---	---	---	---	AT3G25580	---
Q9LF88	At3g53040	Late embryogenesis abundant protein At3g53040	Late embryogenesis abundant protein At3g53040 OS=Arabidopsis thaliana OX=3702 GN=At3g53040 PE=2 SV=1	2.82283e+08	3.06138e+08	3.01624e+08	2.54325e+08	2.01654e+08	1.79487e+08	1.81095e+08	1.79672e+08	0.000240791	1.54247	0.625241	1.85477e+08	1.08087e+07	5.40437e+06	5.82753	2.86093e+08	2.35708e+07	1.17854e+07	8.23889	0.0101714	3.61836	Up	0	111.427	35	16	61	15	479	52.1	5.39	212.87	1	1	---	---	---	---	AT3G53040	---
A0A7G2EXM2	AT9943_LOCUS13930	(thale cress) hypothetical protein	(thale cress) hypothetical protein OS=Arabidopsis thaliana OX=3702 GN=AT9943_LOCUS13930 PE=4 SV=1	673389	663346	575414	605324	332308	436020	398433	390665	0.000278287	1.61643	0.692813	389357	42880.3	21440.1	11.0131	629368	46838.3	23419.2	7.44212	0.0108599	3.55551	Up	0.002	3.253	2	1	1	1	394	44.1	5.36	2.6	0	1	GO:0006812:monoatomic cation transport|GO:0016020:membrane|GO:0055085:transmembrane transport|GO:0008324:monoatomic cation transmembrane transporter activity	GO:0006812:monoatomic cation transport|GO:0055085:transmembrane transport	GO:0016020:membrane	GO:0008324:monoatomic cation transmembrane transporter activity	AT3G58060	---
A0A178W052	At2g04170	MATH domain-containing protein	MATH domain-containing protein OS=Arabidopsis thaliana OX=3702 GN=At2g04170 PE=4 SV=1	1.29321e+06	1.15302e+06	1.18075e+06	1.2135e+06	654691	829044	876194	768254	0.000279026	1.54738	0.629825	782046	95711.9	47856	12.2387	1.21012e+06	60658.1	30329	5.01257	0.0108599	3.55436	Up	0	30.66	10	3	24	1	410	43.6	9.45	70.49	0	1	GO:0005515:protein binding			GO:0005515:protein binding	AT2G04170	---
A0A178W5Z3	AXX17_At1g17640	Uncharacterized protein	Uncharacterized protein OS=Arabidopsis thaliana OX=3702 GN=AXX17_At1g17640 PE=4 SV=1	3.13003e+07	3.44112e+07	3.555e+07	3.67506e+07	1.76173e+07	2.32921e+07	1.81832e+07	2.28228e+07	0.000316376	1.68481	0.752589	2.04788e+07	2.99258e+06	1.49629e+06	14.613	3.4503e+07	2.33906e+06	1.16953e+06	6.77928	0.011491	3.4998	Up	0	25.127	25	3	11	3	152	16.7	7.34	40.82	0	1	---	---	---	---	AT1G16850	---
A0A7G2EK16	AT9943_LOCUS9729	(thale cress) hypothetical protein	(thale cress) hypothetical protein OS=Arabidopsis thaliana OX=3702 GN=AT9943_LOCUS9729 PE=3 SV=1	1.16641e+07	1.23526e+07	1.36391e+07	1.05569e+07	7.22956e+06	7.11198e+06	7.56139e+06	7.08905e+06	0.000326052	1.66297	0.733759	7.248e+06	217808	108904	3.00508	1.20532e+07	1.29034e+06	645171	10.7054	0.0116987	3.48671	Up	0	10.571	9	2	3	2	235	26.6	4.58	10.18	0	1	---	---	---	---	AT2G47780	---
A0A178W5I0	AXX17_At1g46990	LEA7	LEA7 OS=Arabidopsis thaliana OX=3702 GN=AXX17_At1g46990 PE=4 SV=1	1.79857e+08	2.11404e+08	2.12108e+08	1.67945e+08	1.17737e+08	1.01425e+08	1.16796e+08	1.09773e+08	0.000462082	1.73045	0.791143	1.11433e+08	7.55922e+06	3.77961e+06	6.78366	1.92828e+08	2.23918e+07	1.11959e+07	11.6123	0.0143296	3.33528	Up	0	97.905	67	11	49	10	169	18.1	7.61	172.22	2	1	---	---	---	---	AT1G52690	---
F4KG52	LTI65	CAP160 protein	CAP160 protein OS=Arabidopsis thaliana OX=3702 GN=LTI65 PE=1 SV=1	1.15947e+08	1.13041e+08	1.28193e+08	9.90421e+07	7.54689e+07	6.92017e+07	6.90799e+07	7.39025e+07	0.000498216	1.58602	0.665411	7.19133e+07	3.26497e+06	1.63248e+06	4.54014	1.14056e+08	1.19707e+07	5.98534e+06	10.4955	0.0148579	3.30258	Up	0	99.02	33	18	37	17	618	65.8	5.19	131.19	0	1	GO:0009737:response to abscisic acid	GO:0009737:response to abscisic acid			AT5G52300	---
Q84W88	At1g72100	Uncharacterized protein At1g72100	Uncharacterized protein At1g72100 OS=Arabidopsis thaliana OX=3702 GN=At1g72100 PE=2 SV=1	842310	652156	802151	764654	506033	426976	476480	449707	0.000503889	1.64656	0.719453	464799	34132.3	17066.1	7.34346	765318	81834.2	40917.1	10.6928	0.0149231	3.29767	Up	0	6.305	3	1	1	1	480	52.7	8.48	3.75	0	1	---	---	---	---	AT1G72100	---
A0A5S9VJC4	AN1_LOCUS2382	Glycosyltransferase	Glycosyltransferase OS=Arabidopsis thaliana OX=3702 GN=AN1_LOCUS2382 PE=3 SV=1	822889	722898	767663	869471	475329	567543	503130	575805	0.000589665	1.5001	0.585057	530452	49049.9	24525	9.24682	795730	63946.6	31973.3	8.03622	0.0164395	3.22939	Up	0	6.155	5	3	5	1	488	54.7	5.74	12.77	0	1	GO:0008194:UDP-glycosyltransferase activity			GO:0008194:UDP-glycosyltransferase activity	AT1G22380	ath00908
P26587	TIP3-1	Aquaporin TIP3-1	Aquaporin TIP3-1 OS=Arabidopsis thaliana OX=3702 GN=TIP3-1 PE=2 SV=1	7.41028e+07	7.41659e+07	6.74015e+07	8.3858e+07	4.27372e+07	4.53499e+07	5.4751e+07	5.30809e+07	0.00115881	1.52884	0.612434	4.89798e+07	5.83875e+06	2.91937e+06	11.9207	7.4882e+07	6.77365e+06	3.38683e+06	9.04577	0.0233921	2.93599	Up	0	9.151	4	1	11	1	268	28.3	7.75	31.7	0	1	GO:0015267:channel activity|GO:0055085:transmembrane transport|GO:0016020:membrane	GO:0055085:transmembrane transport	GO:0016020:membrane	GO:0015267:channel activity	AT1G73190	---
Q9M9S8	F14L17.11	F14L17.11 protein	F14L17.11 protein OS=Arabidopsis thaliana OX=3702 GN=F14L17.11 PE=4 SV=1	1.59421e+07	1.11934e+07	1.21943e+07	1.61914e+07	7.22524e+06	6.98622e+06	7.38804e+06	7.27805e+06	0.00202786	1.92264	0.943092	7.21939e+06	169590	84795	2.34909	1.38803e+07	2.55956e+06	1.27978e+06	18.4402	0.032748	2.69296	Up	0	13.163	8	3	3	3	431	46.6	7.27	10.78	0	1	GO:0003676:nucleic acid binding|GO:0003723:RNA binding			GO:0003676:nucleic acid binding|GO:0003723:RNA binding	AT1G14340	---
Q9LFU8	At5g15780	At5g15780	At5g15780 OS=Arabidopsis thaliana OX=3702 GN=At5g15780 PE=1 SV=1	528147	506220	363606	508289	138718	275260	204535	287953	0.00280274	2.10296	1.07242	226616	69142.6	34571.3	30.5109	476566	75952.7	37976.4	15.9375	0.0397163	2.55242	Up	0	6.633	2	1	6	1	401	43	9.79	16.78	0	1	---	---	---	---	AT5G15780	---
Q9LS02	AOC2	Allene oxide cyclase 2, chloroplastic	Allene oxide cyclase 2, chloroplastic OS=Arabidopsis thaliana OX=3702 GN=AOC2 PE=1 SV=1	2.14509e+06	1.36272e+06	1.80085e+06	1.61378e+06	977173	936335	937775	892303	0.00300939	1.84915	0.886858	935896	34679	17339.5	3.70543	1.73061e+06	329504	164752	19.0398	0.0411459	2.52152	Up	0	5.184	6	2	2	1	253	27.6	7.43	6.62	0	1	GO:0009695:jasmonic acid biosynthetic process|GO:0046423:allene-oxide cyclase activity|GO:0016853:isomerase activity	GO:0009695:jasmonic acid biosynthetic process		GO:0046423:allene-oxide cyclase activity|GO:0016853:isomerase activity	AT3G25770	ath00592
Q9SK09	At2g28490	Vicilin-like seed storage protein At2g28490	Vicilin-like seed storage protein At2g28490 OS=Arabidopsis thaliana OX=3702 GN=At2g28490 PE=2 SV=1	7.48742e+07	6.80282e+07	8.31296e+07	5.55305e+07	4.82904e+07	3.50366e+07	3.53045e+07	4.03162e+07	0.00354527	1.77142	0.824904	3.97369e+07	6.19777e+06	3.09888e+06	15.597	7.03906e+07	1.16732e+07	5.83659e+06	16.5834	0.0453703	2.45035	Up	0	5.972	5	2	5	2	511	55.7	6.16	14.18	0	1	---	---	---	---	AT2G28490	---
A0A654FEY5	AN1_LOCUS15535	Saposin B-type domain-containing protein	Saposin B-type domain-containing protein OS=Arabidopsis thaliana OX=3702 GN=AN1_LOCUS15535 PE=4 SV=1	5.38738e+06	4.83e+06	4.1365e+06	6.13036e+06	3.516e+06	3.15936e+06	3.20022e+06	3.31881e+06	0.00545936	1.5525	0.63459	3.2986e+06	159937	79968.5	4.84863	5.12106e+06	845317	422658	16.5067	0.0581085	2.26286	Up	0.002	3.333	4	1	3	1	213	24.1	5.11	9.35	0	1	GO:0006629:lipid metabolic process	GO:0006629:lipid metabolic process			AT3G51730	ath00600
A0A178W2W5	AXX17_At1g54040	Ferredoxin	Ferredoxin OS=Arabidopsis thaliana OX=3702 GN=AXX17_At1g54040 PE=3 SV=1	2.95366e+06	3.90601e+06	3.41179e+06	1.91128e+06	1.11261e+06	1.67358e+06	1.73297e+06	1.11427e+06	0.0117347	2.16258	1.11275	1.40836e+06	341405	170702	24.2414	3.04568e+06	850401	425201	27.9215	0.0851768	1.93053	Up	0	4.312	7	1	1	1	148	15.5	4.49	3.62	0	1	GO:0051537:2 iron, 2 sulfur cluster binding|GO:0051536:iron-sulfur cluster binding|GO:0022900:electron transport chain|GO:0009055:electron transfer activity	GO:0022900:electron transport chain		GO:0051537:2 iron, 2 sulfur cluster binding|GO:0051536:iron-sulfur cluster binding|GO:0009055:electron transfer activity	AT1G60950	ath00195
A0A178UG89	AXX17_At5g16110	(thale cress) hypothetical protein	(thale cress) hypothetical protein OS=Arabidopsis thaliana OX=3702 GN=AXX17_At5g16110 PE=4 SV=1	2.11819e+06	1.79931e+06	1.46477e+06	2.27771e+06	873915	1.22566e+06	1.1234e+06	1.44422e+06	0.0132596	1.64124	0.714786	1.1668e+06	236706	118353	20.2868	1.91499e+06	360062	180031	18.8022	0.0907913	1.87747	Up	0.008	2.329	2	1	1	1	597	68	7.56	2.33	0	1	GO:0008270:zinc ion binding			GO:0008270:zinc ion binding	AT1G06740	---
F4IUJ0	At2g26340	Uncharacterized protein	Uncharacterized protein OS=Arabidopsis thaliana OX=3702 GN=At2g26340 PE=1 SV=1	1.89029e+06	1.21705e+06	1.73745e+06	1.54183e+06	1.26446e+06	1.01831e+06	916180	1.04937e+06	0.0166843	1.50333	0.588159	1.06208e+06	146425	73212.3	13.7866	1.59666e+06	290488	145244	18.1935	0.101742	1.77769	Up	0	22.923	7	1	3	1	253	27.8	7.4	16.05	0	1	---	---	---	---	AT2G26340	---
A0A5S9WAF2	C24_LOCUS2831	Uncharacterized protein	Uncharacterized protein OS=Arabidopsis thaliana OX=3702 GN=C24_LOCUS2831 PE=3 SV=1	2.81246e+06	2.47201e+06	1.91792e+06	2.90017e+06	1.29359e+06	1.71814e+06	1.71501e+06	1.98138e+06	0.0183171	1.50602	0.59074	1.67703e+06	284482	142241	16.9634	2.52564e+06	445251	222625	17.6292	0.106578	1.73714	Up	0	6.328	5	1	1	1	393	43.6	8.4	3.86	0	1	GO:0016788:hydrolase activity, acting on ester bonds			GO:0016788:hydrolase activity, acting on ester bonds	AT1G28600	---
A0A7G2ER91	AT9943_LOCUS11780	(thale cress) hypothetical protein	(thale cress) hypothetical protein OS=Arabidopsis thaliana OX=3702 GN=AT9943_LOCUS11780 PE=3 SV=1	4.81405e+08	3.34919e+08	3.30155e+08	3.00382e+08	2.60999e+08	2.03258e+08	2.18736e+08	2.42455e+08	0.0221769	1.56342	0.644704	2.31362e+08	2.54994e+07	1.27497e+07	11.0215	3.61715e+08	8.12437e+07	4.06218e+07	22.4607	0.117096	1.6541	Up	0	182.137	27	16	60	16	790	89.5	7.01	212.45	0	1	---	---	---	---	AT3G22640	---
A0A178W474	AXX17_At1g11180	(thale cress) hypothetical protein	(thale cress) hypothetical protein OS=Arabidopsis thaliana OX=3702 GN=AXX17_At1g11180 PE=3 SV=1	8.20311e+06	6.57478e+06	4.52846e+06	7.4272e+06	1.46426e+06	3.76395e+06	3.23421e+06	5.05747e+06	0.022807	1.97735	0.983567	3.37997e+06	1.48914e+06	744572	44.0578	6.68339e+06	1.58307e+06	791536	23.6867	0.118326	1.64193	Up	0	63.41	29	10	24	1	363	41.1	5.57	81.12	0	1	GO:0006468:protein phosphorylation|GO:0004672:protein kinase activity|GO:0005524:ATP binding	GO:0006468:protein phosphorylation		GO:0004672:protein kinase activity|GO:0005524:ATP binding	AT1G10940	ath04075
A0A7G2F9T4	AT9943_LOCUS19875	Katanin p80 WD40 repeat-containing subunit B1 homolog	Katanin p80 WD40 repeat-containing subunit B1 homolog OS=Arabidopsis thaliana OX=3702 GN=AT9943_LOCUS19875 PE=3 SV=1	6.60739e+06	5.16637e+06	3.48086e+06	5.54058e+06	2.26114e+06	3.20649e+06	3.09207e+06	3.6352e+06	0.0231129	1.70524	0.769973	3.04872e+06	574747	287373	18.852	5.1988e+06	1.29786e+06	648930	24.9646	0.118956	1.63615	Up	0	5.295	2	2	4	1	837	91.4	8.59	7.06	0	1	GO:0005515:protein binding|GO:0008352:katanin complex|GO:0051013:microtubule severing|GO:0008017:microtubule binding	GO:0051013:microtubule severing	GO:0008352:katanin complex	GO:0005515:protein binding|GO:0008017:microtubule binding	AT5G23430	---
A0A178WGD0	AXX17_At1g50090	ZKT	ZKT OS=Arabidopsis thaliana OX=3702 GN=AXX17_At1g50090 PE=4 SV=1	1.14917e+08	5.82828e+07	8.01874e+07	8.21212e+07	5.2868e+07	4.69058e+07	4.44768e+07	4.9508e+07	0.0239982	1.73158	0.792089	4.84397e+07	3.59668e+06	1.79834e+06	7.42508	8.38771e+07	2.3347e+07	1.16735e+07	27.8348	0.121252	1.61982	Up	0	78.418	30	9	30	9	335	37.4	8.12	102.85	0	1	GO:0005515:protein binding			GO:0005515:protein binding	AT1G55480	---
Q7FY22	At4g28750	AT4g28750	AT4g28750 OS=Arabidopsis thaliana OX=3702 GN=At4g28750 PE=2 SV=1	2.33155e+06	1.31765e+06	1.43077e+06	1.33635e+06	838117	936442	732434	1.01122e+06	0.0278801	1.82374	0.866903	879553	121014	60506.8	13.7585	1.60408e+06	487500	243750	30.3913	0.130897	1.55471	Up	0	24.61	43	3	7	2	110	11.7	9.79	24.98	0	1	GO:0009522:photosystem I|GO:0015979:photosynthesis|GO:0009538:photosystem I reaction center	GO:0015979:photosynthesis	GO:0009522:photosystem I|GO:0009538:photosystem I reaction center		AT4G28750	ath00195
Q9LTC0	PBL19	Probable serine/threonine-protein kinase PBL19	Probable serine/threonine-protein kinase PBL19 OS=Arabidopsis thaliana OX=3702 GN=PBL19 PE=1 SV=1	850735	564282	533473	747661	378065	484192	381109	517890	0.0312725	1.53081	0.614297	440314	71469.2	35734.6	16.2314	674038	151048	75524.2	22.4095	0.14	1.50484	Up	0	5.376	5	2	3	1	410	46.8	9.54	6.57	0	1	GO:0006468:protein phosphorylation|GO:0005524:ATP binding|GO:0004672:protein kinase activity	GO:0006468:protein phosphorylation		GO:0005524:ATP binding|GO:0004672:protein kinase activity	AT5G47070	---
A0A178VAQ1	AXX17_At3g20310	(thale cress) hypothetical protein	(thale cress) hypothetical protein OS=Arabidopsis thaliana OX=3702 GN=AXX17_At3g20310 PE=3 SV=1	1.75629e+07	1.28745e+07	9.60303e+06	1.82979e+07	5.77995e+06	9.39004e+06	8.54193e+06	1.01819e+07	0.0355174	1.72121	0.783419	8.47347e+06	1.91649e+06	958243	22.6175	1.45846e+07	4.09875e+06	2.04937e+06	28.1033	0.149309	1.44956	Up	0	5.88	7	2	4	2	446	49.4	8.1	5.66	0	1	---	---	---	---	AT3G19120	---
Q9SUI4	PSAL	Photosystem I reaction center subunit XI, chloroplastic	Photosystem I reaction center subunit XI, chloroplastic OS=Arabidopsis thaliana OX=3702 GN=PSAL PE=1 SV=2	1.387e+06	484655	696404	1.11899e+06	405557	375299	371964	365226	0.0374543	2.42881	1.28025	379511	17861.8	8930.89	4.70652	921762	407102	203551	44.1657	0.153237	1.4265	Up	0	4.938	6	1	1	1	219	23	9.85	4.58	0	1	GO:0009538:photosystem I reaction center|GO:0015979:photosynthesis|GO:0009522:photosystem I	GO:0015979:photosynthesis	GO:0009538:photosystem I reaction center|GO:0009522:photosystem I		AT4G12800	ath00195
A0A178U8Q9	AXX17_At5g57110	GTD-binding domain-containing protein	GTD-binding domain-containing protein OS=Arabidopsis thaliana OX=3702 GN=AXX17_At5g57110 PE=4 SV=1	9.76136e+06	8.24807e+06	5.17907e+06	8.23777e+06	3.41449e+06	5.76302e+06	4.70402e+06	5.83827e+06	0.0395374	1.59364	0.672326	4.92995e+06	1.1353e+06	567650	23.0286	7.85657e+06	1.92318e+06	961588	24.4786	0.158399	1.40299	Up	0	7.375	5	2	3	2	387	44.1	5.24	5.44	0	1	---	---	---	---	AT5G57830	---
A0A7G2ELR7	AT9943_LOCUS11409	(thale cress) hypothetical protein	(thale cress) hypothetical protein OS=Arabidopsis thaliana OX=3702 GN=AT9943_LOCUS11409 PE=4 SV=1	290503	347859	173739	265612	142976	179411	162475	196700	0.0404292	1.58124	0.661054	170391	23005.6	11502.8	13.5017	269428	72494.6	36247.3	26.9068	0.159592	1.3933	Up	0.001	4.055	2	1	1	1	657	73.4	7.01	2.62	0	1	GO:0046872:metal ion binding			GO:0046872:metal ion binding	AT3G18640	---
Q9ZVT8	RF4	Putative E3 ubiquitin-protein ligase RF4	Putative E3 ubiquitin-protein ligase RF4 OS=Arabidopsis thaliana OX=3702 GN=RF4 PE=3 SV=1	1.87671e+06	1.45719e+06	2.59814e+06	1.45891e+06	1.18153e+06	1.19436e+06	1.06744e+06	1.14586e+06	0.0411928	1.61052	0.687523	1.1473e+06	57056.8	28528.4	4.97315	1.84774e+06	537791	268896	29.1054	0.160697	1.38518	Up	0.007	2.38	1	1	1	1	823	91.5	8.59	3.14	0	1	---	---	---	---	AT1G03365	---
Q39138	LEA6	Late embryogenesis abundant protein 6	Late embryogenesis abundant protein 6 OS=Arabidopsis thaliana OX=3702 GN=LEA6 PE=2 SV=1	3.1809e+06	3.88373e+06	6.32287e+06	3.76408e+06	2.67937e+06	2.03896e+06	2.82923e+06	2.14869e+06	0.0417135	1.76889	0.822842	2.42406e+06	388788	194394	16.0387	4.2879e+06	1.39096e+06	695480	32.4392	0.161916	1.37972	Up	0.001	3.615	7	1	1	1	134	14.9	8.94	3.44	0	1	GO:0009793:embryo development ending in seed dormancy	GO:0009793:embryo development ending in seed dormancy			AT1G32560	---
A0A654F8H8	AN1_LOCUS13291	Pre-mRNA-splicing factor ISY1 homolog	Pre-mRNA-splicing factor ISY1 homolog OS=Arabidopsis thaliana OX=3702 GN=AN1_LOCUS13291 PE=3 SV=1	2.65926e+06	1.68387e+06	1.68335e+06	2.4577e+06	979537	1.53651e+06	1.25627e+06	1.70867e+06	0.0473447	1.54793	0.630342	1.37025e+06	320321	160161	23.3769	2.12105e+06	511763	255882	24.1279	0.172407	1.32473	Up	0	42.789	30	8	18	1	300	35.4	7.15	47.86	0	1	GO:0000350:generation of catalytic spliceosome for second transesterification step	GO:0000350:generation of catalytic spliceosome for second transesterification step			AT3G18790	---

## Sheet: DEPs-down
Accession	Gene Symbol	Protein Name	Description	FP1	FP2	FP3	FP4	CP1	CP2	CP3	CP4	P.value	FC	Log2FC	Mean.CP	SD.CP	SE.CP	CV.CP	Mean.FP	SD.FP	SE.FP	CV.FP	FDR	NLP	Significant	Exp. q-value: Combined	Sum PEP Score	Coverage [%]	# Peptides	# PSMs	# Unique Peptides	# AAs	MW [kDa]	calc. pI	Score Sequest HT	# Razor Peptides	# Protein Groups	GO_ID	Biological_process	Cellular_component	Molecular_function	KEGG_Anntation	Pathways
A0A7G2EF89	AT9943_LOCUS8414	(thale cress) hypothetical protein	(thale cress) hypothetical protein OS=Arabidopsis thaliana OX=3702 GN=AT9943_LOCUS8414 PE=4 SV=1	3.43415e+06	3.47828e+06	3.75164e+06	3.27477e+06	8.33567e+06	8.45957e+06	8.54968e+06	7.74883e+06	4.12464e-07	0.421192	-1.24745	8.27344e+06	360574	180287	4.35821	3.48471e+06	198264	99132.1	5.68955	0.00107336	6.38461	Down	0.007	2.358	6	1	1	1	144	15.8	9.8	3.38	0	1	---	---	---	---	AT2G33790	---
Q9LHN8	F6'H1	Feruloyl CoA ortho-hydroxylase 1	Feruloyl CoA ortho-hydroxylase 1 OS=Arabidopsis thaliana OX=3702 GN=F6'H1 PE=1 SV=1	1.75798e+07	1.91041e+07	1.73564e+07	1.70274e+07	3.08877e+07	2.9691e+07	3.08212e+07	3.00786e+07	4.25789e-07	0.585022	-0.773437	3.03696e+07	582379	291190	1.91764	1.77669e+07	919889	459945	5.17754	0.00107336	6.37081	Down	0	41.939	19	6	13	6	361	40.6	5.39	48.85	0	1	---	---	---	---	AT3G13610	ath00999
Q96511	PER69	Peroxidase 69	Peroxidase 69 OS=Arabidopsis thaliana OX=3702 GN=PER69 PE=1 SV=1	2.30683e+08	2.26024e+08	2.27073e+08	2.25613e+08	4.82057e+08	4.4699e+08	4.74014e+08	4.20204e+08	3.49768e-06	0.498772	-1.00355	4.55816e+08	2.8082e+07	1.4041e+07	6.16082	2.27348e+08	2.30681e+06	1.15341e+06	1.01466	0.00175658	5.45622	Down	0	68.695	29	10	68	9	331	35.7	9.29	217.19	1	1	GO:0042744:hydrogen peroxide catabolic process|GO:0020037:heme binding|GO:0006979:response to oxidative stress|GO:0004601:peroxidase activity	GO:0042744:hydrogen peroxide catabolic process|GO:0006979:response to oxidative stress		GO:0020037:heme binding|GO:0004601:peroxidase activity	AT5G64100	ath00940
A0A178VTS9	AXX17_At2g39140	PGAZAT	PGAZAT OS=Arabidopsis thaliana OX=3702 GN=AXX17_At2g39140 PE=3 SV=1	2.01267e+06	1.99747e+06	2.11712e+06	1.93165e+06	3.44519e+06	3.58293e+06	3.60565e+06	3.23739e+06	4.32344e-06	0.580983	-0.783433	3.46779e+06	169172	84586.2	4.8784	2.01473e+06	76785.6	38392.8	3.81122	0.00175658	5.36417	Down	0	12.727	5	2	2	2	455	49.5	8.76	9.24	0	1	GO:0004650:polygalacturonase activity|GO:0005975:carbohydrate metabolic process	GO:0005975:carbohydrate metabolic process		GO:0004650:polygalacturonase activity	AT2G41850	ath00040
A0A654GCN7	AN1_LOCUS26267	Protein kinase domain-containing protein	Protein kinase domain-containing protein OS=Arabidopsis thaliana OX=3702 GN=AN1_LOCUS26267 PE=4 SV=1	568150	637547	635141	645585	1.0099e+06	988278	963534	940615	5.2771e-06	0.637164	-0.650263	975582	30038.1	15019	3.07899	621606	35915.8	17957.9	5.77791	0.00175658	5.2776	Down	0	7.256	3	3	4	1	887	98.3	7.06	11.47	0	1	GO:0005515:protein binding|GO:0006468:protein phosphorylation|GO:0005524:ATP binding|GO:0004672:protein kinase activity	GO:0006468:protein phosphorylation		GO:0005515:protein binding|GO:0005524:ATP binding|GO:0004672:protein kinase activity	AT5G59680	---
A0A178W6S2	AXX17_At1g26750	(thale cress) hypothetical protein	(thale cress) hypothetical protein OS=Arabidopsis thaliana OX=3702 GN=AXX17_At1g26750 PE=3 SV=1	8.32917e+06	7.99069e+06	8.20828e+06	8.22599e+06	1.36842e+07	1.31145e+07	1.40295e+07	1.25095e+07	5.33603e-06	0.61409	-0.703478	1.33344e+07	666944	333472	5.00168	8.18853e+06	142261	71130.3	1.73731	0.00175658	5.27278	Down	0	49.72	12	5	13	3	530	58.9	9.19	55.87	1	1	GO:0071949:FAD binding|GO:0050660:flavin adenine dinucleotide binding|GO:0016491:oxidoreductase activity			GO:0071949:FAD binding|GO:0050660:flavin adenine dinucleotide binding|GO:0016491:oxidoreductase activity	AT1G26390	---
F4JT00	CYP71A20	Cytochrome P450, family 71, subfamily A, polypeptide 20	Cytochrome P450, family 71, subfamily A, polypeptide 20 OS=Arabidopsis thaliana OX=3702 GN=CYP71A20 PE=4 SV=1	381785	366844	391731	381121	653208	601803	681251	620052	7.97015e-06	0.595185	-0.74859	639078	35259.3	17629.6	5.51721	380370	10240.5	5120.26	2.69225	0.0022008	5.09853	Down	0	6.478	4	2	2	1	390	44.4	9.06	6.49	0	1	GO:0005506:iron ion binding|GO:0004497:monooxygenase activity|GO:0020037:heme binding|GO:0016705:oxidoreductase activity, acting on paired donors, with incorporation or reduction of molecular oxygen			GO:0005506:iron ion binding|GO:0004497:monooxygenase activity|GO:0020037:heme binding|GO:0016705:oxidoreductase activity, acting on paired donors, with incorporation or reduction of molecular oxygen	AT4G13310	---
Q9LPU6	IGMT3	Indole glucosinolate O-methyltransferase 3	Indole glucosinolate O-methyltransferase 3 OS=Arabidopsis thaliana OX=3702 GN=IGMT3 PE=2 SV=1	4.22691e+07	3.98336e+07	3.89855e+07	4.24195e+07	5.83836e+07	6.32956e+07	6.42398e+07	6.10647e+07	1.09851e-05	0.662018	-0.595057	6.17459e+07	2.60705e+06	1.30353e+06	4.22222	4.08769e+07	1.73048e+06	865240	4.23339	0.00259873	4.9592	Down	0	54.725	25	8	17	2	373	40.9	5.36	64.25	7	1	GO:0008171:O-methyltransferase activity|GO:0008168:methyltransferase activity|GO:0046983:protein dimerization activity			GO:0008171:O-methyltransferase activity|GO:0008168:methyltransferase activity|GO:0046983:protein dimerization activity	AT1G21110	---
A0A178WL15	AXX17_At1g14000	Toxin_10 domain-containing protein	Toxin_10 domain-containing protein OS=Arabidopsis thaliana OX=3702 GN=AXX17_At1g14000 PE=4 SV=1	4.41996e+06	4.52879e+06	4.29288e+06	4.09737e+06	6.64097e+06	6.92319e+06	6.5651e+06	6.23153e+06	1.12342e-05	0.657757	-0.604373	6.5902e+06	284451	142225	4.31627	4.33475e+06	185306	92653	4.2749	0.00259873	4.94946	Down	0	11.023	7	3	3	3	387	44.4	7.3	9.34	0	1	---	---	---	---	AT1G13520	---
Q9LHB9	PER32	Peroxidase 32	Peroxidase 32 OS=Arabidopsis thaliana OX=3702 GN=PER32 PE=1 SV=3	7.13318e+08	7.67236e+08	7.53306e+08	6.71076e+08	1.42632e+09	1.26631e+09	1.44884e+09	1.30069e+09	1.50105e-05	0.533784	-0.905673	1.36054e+09	9.05298e+07	4.52649e+07	6.65396	7.26234e+08	4.32949e+07	2.16474e+07	5.96156	0.00282119	4.8236	Down	0	81.458	33	11	101	6	352	38.8	6.67	275.01	7	1	GO:0042744:hydrogen peroxide catabolic process|GO:0020037:heme binding|GO:0004601:peroxidase activity|GO:0006979:response to oxidative stress	GO:0042744:hydrogen peroxide catabolic process|GO:0006979:response to oxidative stress		GO:0020037:heme binding|GO:0004601:peroxidase activity	AT3G32980	ath00940
A0A7G2DWQ8	AT9943_LOCUS2578	(thale cress) hypothetical protein	(thale cress) hypothetical protein OS=Arabidopsis thaliana OX=3702 GN=AT9943_LOCUS2578 PE=3 SV=1	3.35652e+07	3.52254e+07	3.73092e+07	3.44973e+07	5.69101e+07	5.79272e+07	6.17188e+07	5.39997e+07	1.51624e-05	0.609818	-0.71355	5.7639e+07	3.18872e+06	1.59436e+06	5.53223	3.51493e+07	1.5922e+06	796102	4.52983	0.00282119	4.81923	Down	0	58.523	18	11	27	6	518	57.9	9.22	72.86	0	1	GO:0050660:flavin adenine dinucleotide binding|GO:0016491:oxidoreductase activity|GO:0071949:FAD binding			GO:0050660:flavin adenine dinucleotide binding|GO:0016491:oxidoreductase activity|GO:0071949:FAD binding	AT1G30730	---
A0A178WCP1	AXX17_At1g31220	(thale cress) hypothetical protein	(thale cress) hypothetical protein OS=Arabidopsis thaliana OX=3702 GN=AXX17_At1g31220 PE=3 SV=1	1.13779e+08	1.15097e+08	1.09045e+08	1.13161e+08	1.97504e+08	2.15375e+08	2.31948e+08	2.01602e+08	1.58525e-05	0.532924	-0.907997	2.11607e+08	1.55665e+07	7.78323e+06	7.35631	1.12771e+08	2.61127e+06	1.30563e+06	2.31556	0.0028267	4.7999	Down	0	70.473	26	15	36	10	527	58.8	9.22	110.62	7	1	GO:0071949:FAD binding|GO:0016491:oxidoreductase activity|GO:0050660:flavin adenine dinucleotide binding			GO:0071949:FAD binding|GO:0016491:oxidoreductase activity|GO:0050660:flavin adenine dinucleotide binding	AT1G30720	---
A0A654FNG8	AN1_LOCUS17763	Uncharacterized protein	Uncharacterized protein OS=Arabidopsis thaliana OX=3702 GN=AN1_LOCUS17763 PE=4 SV=1	1.36179e+08	1.57059e+08	1.46204e+08	1.29056e+08	2.74327e+08	3.08456e+08	2.97884e+08	2.6532e+08	1.76313e-05	0.496076	-1.01137	2.86497e+08	2.00703e+07	1.00351e+07	7.00541	1.42124e+08	1.21905e+07	6.09523e+06	8.57734	0.0029411	4.75372	Down	0	11.983	11	4	8	4	244	26.6	6.47	23.72	0	1	---	---	---	---	AT4G11650	---
A0A7G2E4W7	AT9943_LOCUS4157	(thale cress) hypothetical protein	(thale cress) hypothetical protein OS=Arabidopsis thaliana OX=3702 GN=AT9943_LOCUS4157 PE=4 SV=1	2.79875e+06	3.02695e+06	2.63619e+06	2.90449e+06	6.19613e+06	5.76851e+06	5.67779e+06	5.13142e+06	1.85396e-05	0.499097	-1.00261	5.69346e+06	437585	218793	7.68575	2.84159e+06	165671	82835.5	5.83021	0.00299396	4.7319	Down	0.014	1.768	5	1	2	1	148	16.2	6.15	3.15	0	1	---	---	---	---	AT1G58320	---
A0A178VRV6	At2g25890	Oleosin	Oleosin OS=Arabidopsis thaliana OX=3702 GN=At2g25890 PE=3 SV=1	7.72673e+06	7.97546e+06	6.55614e+06	8.38868e+06	1.48792e+07	1.76852e+07	1.74314e+07	1.67259e+07	1.94119e-05	0.459325	-1.12241	1.66804e+07	1.26753e+06	633764	7.59889	7.66175e+06	786010	393005	10.2589	0.00302829	4.71193	Down	0	6.622	7	1	3	1	149	16.1	9.48	3.52	0	1	GO:0012511:monolayer-surrounded lipid storage body|GO:0016020:membrane		GO:0012511:monolayer-surrounded lipid storage body|GO:0016020:membrane		AT2G25890	---
Q53YQ5		Peroxidase	Peroxidase OS=Arabidopsis thaliana OX=3702 PE=3 SV=1	1.82309e+08	1.66312e+08	1.59832e+08	1.58952e+08	2.50349e+08	2.74056e+08	2.5438e+08	2.69335e+08	1.94597e-05	0.636764	-0.65117	2.6203e+08	1.14451e+07	5.72256e+06	4.36786	1.66851e+08	1.08153e+07	5.40763e+06	6.48198	0.00302829	4.71086	Down	0	90.774	53	13	57	13	313	34.1	10.05	184.19	0	1	GO:0004601:peroxidase activity|GO:0006979:response to oxidative stress|GO:0020037:heme binding|GO:0042744:hydrogen peroxide catabolic process	GO:0006979:response to oxidative stress|GO:0042744:hydrogen peroxide catabolic process		GO:0004601:peroxidase activity|GO:0020037:heme binding	AT5G17820	ath00940
A0A654FU57	AN1_LOCUS19812	Uncharacterized protein	Uncharacterized protein OS=Arabidopsis thaliana OX=3702 GN=AN1_LOCUS19812 PE=3 SV=1	3.39395e+07	4.00089e+07	4.03029e+07	3.97558e+07	7.2575e+07	7.24584e+07	8.1615e+07	6.95508e+07	2.30879e-05	0.519944	-0.943572	7.40498e+07	5.23386e+06	2.61693e+06	7.06803	3.85018e+07	3.04971e+06	1.52485e+06	7.92095	0.0032395	4.63662	Down	0	18.555	12	4	9	4	348	37.4	5.95	29.27	0	1	GO:0016788:hydrolase activity, acting on ester bonds			GO:0016788:hydrolase activity, acting on ester bonds	AT4G30140	---
A0A5S9TGZ0	C24_LOCUS948	Germin-like protein	Germin-like protein OS=Arabidopsis thaliana OX=3702 GN=C24_LOCUS948 PE=3 SV=1	2.96733e+08	3.20522e+08	3.18121e+08	3.07647e+08	4.4317e+08	4.65109e+08	5.03399e+08	4.63246e+08	2.56381e-05	0.662972	-0.592979	4.68731e+08	2.51555e+07	1.25778e+07	5.36673	3.10756e+08	1.08923e+07	5.44616e+06	3.5051	0.00340785	4.59111	Down	0	35.214	18	5	35	4	219	22.9	8.44	121.25	1	1	GO:0030145:manganese ion binding			GO:0030145:manganese ion binding	AT1G09560	---
O80517	At2g44790	Uclacyanin-2	Uclacyanin-2 OS=Arabidopsis thaliana OX=3702 GN=At2g44790 PE=2 SV=1	3.70798e+08	4.53616e+08	4.2167e+08	3.72798e+08	8.39776e+08	9.47902e+08	9.96826e+08	8.38663e+08	2.93651e-05	0.446814	-1.16225	9.05792e+08	7.94246e+07	3.97123e+07	8.76853	4.0472e+08	4.01987e+07	2.00994e+07	9.93247	0.00359051	4.53217	Down	0	32.978	20	3	42	3	202	20.3	6.28	130.51	0	1	GO:0009055:electron transfer activity			GO:0009055:electron transfer activity	AT2G44790	---
Q9FMI7	PER70	Peroxidase 70	Peroxidase 70 OS=Arabidopsis thaliana OX=3702 GN=PER70 PE=2 SV=1	1.41507e+07	1.74444e+07	1.68113e+07	1.76211e+07	3.28684e+07	3.13431e+07	3.06854e+07	2.81349e+07	3.03306e-05	0.53667	-0.897892	3.0758e+07	1.97335e+06	986676	6.41575	1.65069e+07	1.60878e+06	804392	9.74614	0.00365633	4.51812	Down	0	10.117	9	2	4	2	330	36.1	6.96	14.32	0	1	GO:0042744:hydrogen peroxide catabolic process|GO:0020037:heme binding|GO:0004601:peroxidase activity|GO:0006979:response to oxidative stress	GO:0042744:hydrogen peroxide catabolic process|GO:0006979:response to oxidative stress		GO:0020037:heme binding|GO:0004601:peroxidase activity	AT5G64110	ath00940
A0A178UVY8	AXX17_At4g20390	(thale cress) hypothetical protein	(thale cress) hypothetical protein OS=Arabidopsis thaliana OX=3702 GN=AXX17_At4g20390 PE=3 SV=1	2.63514e+07	2.93998e+07	3.04321e+07	2.77852e+07	4.38146e+07	4.92452e+07	4.4107e+07	4.48248e+07	3.44085e-05	0.626229	-0.675237	4.54979e+07	2.53397e+06	1.26699e+06	5.56943	2.84921e+07	1.79533e+06	897664	6.30114	0.00387503	4.46333	Down	0	17.593	6	1	7	1	250	25.1	4.87	32.67	0	1	GO:0015267:channel activity|GO:0055085:transmembrane transport|GO:0016020:membrane	GO:0055085:transmembrane transport	GO:0016020:membrane	GO:0015267:channel activity	AT4G17340	---
A0A5S9X4Q1	AN1_LOCUS10176	(thale cress) hypothetical protein	(thale cress) hypothetical protein OS=Arabidopsis thaliana OX=3702 GN=AN1_LOCUS10176 PE=3 SV=1	8.04504e+06	8.08792e+06	7.75215e+06	7.24269e+06	1.32796e+07	1.25222e+07	1.40595e+07	1.20574e+07	3.69421e-05	0.599549	-0.738049	1.29797e+07	878631	439316	6.76929	7.78195e+06	389242	194621	5.00186	0.00387598	4.43248	Down	0	27.874	14	3	8	3	285	30.4	7.84	27.72	0	1	GO:0055085:transmembrane transport|GO:0015267:channel activity|GO:0016020:membrane	GO:0055085:transmembrane transport	GO:0016020:membrane	GO:0015267:channel activity	AT2G37180	---
A0A654G9D2	AN1_LOCUS24979	(thale cress) hypothetical protein	(thale cress) hypothetical protein OS=Arabidopsis thaliana OX=3702 GN=AN1_LOCUS24979 PE=3 SV=1	1.96382e+07	2.34246e+07	2.08894e+07	1.98365e+07	4.08177e+07	4.9326e+07	4.16704e+07	4.31523e+07	3.72946e-05	0.478885	-1.06225	4.37416e+07	3.84586e+06	1.92293e+06	8.79222	2.09472e+07	1.7405e+06	870248	8.30898	0.00387598	4.42835	Down	0	19.115	6	1	12	1	250	25.2	5.39	56.36	0	1	GO:0015267:channel activity|GO:0055085:transmembrane transport|GO:0016020:membrane	GO:0055085:transmembrane transport	GO:0016020:membrane	GO:0015267:channel activity	AT5G47450	---
A0A178W7G9	AXX17_At1g60000	BGLU22	BGLU22 OS=Arabidopsis thaliana OX=3702 GN=AXX17_At1g60000 PE=3 SV=1	1.2992e+08	1.28218e+08	1.38418e+08	1.32859e+08	2.33067e+08	2.05767e+08	2.00176e+08	2.15267e+08	3.80398e-05	0.619723	-0.690305	2.13569e+08	1.4414e+07	7.20702e+06	6.74912	1.32354e+08	4.47413e+06	2.23707e+06	3.38044	0.00387598	4.41976	Down	0	180.134	26	14	146	3	524	59.8	7.21	498.53	12	1	GO:0005975:carbohydrate metabolic process|GO:0004553:hydrolase activity, hydrolyzing O-glycosyl compounds	GO:0005975:carbohydrate metabolic process		GO:0004553:hydrolase activity, hydrolyzing O-glycosyl compounds	AT1G66280	ath00999
A0A178VI72	AXX17_At3g31230	AAA+ ATPase domain-containing protein	AAA+ ATPase domain-containing protein OS=Arabidopsis thaliana OX=3702 GN=AXX17_At3g31230 PE=3 SV=1	1.71777e+06	1.63086e+06	1.75701e+06	1.69062e+06	2.60772e+06	2.50684e+06	2.77267e+06	2.40073e+06	4.47606e-05	0.660603	-0.598144	2.57199e+06	158243	79121.4	6.15254	1.69907e+06	53012.2	26506.1	3.12008	0.0040756	4.3491	Down	0.001	4.077	3	2	2	1	500	58.4	7.49	6.19	0	1	GO:0016887:ATP hydrolysis activity|GO:0005524:ATP binding			GO:0016887:ATP hydrolysis activity|GO:0005524:ATP binding	AT3G28580	---
F4HPM2	At1g45015	MD-2-related lipid recognition domain-containing protein	MD-2-related lipid recognition domain-containing protein OS=Arabidopsis thaliana OX=3702 GN=At1g45015 PE=1 SV=1	2.15494e+06	2.56627e+06	2.26259e+06	2.40878e+06	3.8122e+06	4.59319e+06	4.23193e+06	4.28473e+06	5.05408e-05	0.55505	-0.84931	4.23051e+06	321179	160589	7.59196	2.34815e+06	178798	89398.8	7.61442	0.00441406	4.29636	Down	0	6.454	13	1	2	1	142	15.5	6.51	8.25	0	1	---	---	---	---	AT1G45015	---
A0A1P8AR36	At1g52070	Mannose-binding lectin superfamily protein	Mannose-binding lectin superfamily protein OS=Arabidopsis thaliana OX=3702 GN=At1g52070 PE=1 SV=1	1.28347e+07	1.38932e+07	1.3999e+07	1.29503e+07	1.93153e+07	2.25736e+07	2.05064e+07	2.09644e+07	5.72037e-05	0.643923	-0.635041	2.08399e+07	1.34867e+06	674334	6.47155	1.34193e+07	611668	305834	4.55812	0.00460715	4.24258	Down	0	8.273	9	3	5	3	303	32.7	5.73	14.07	0	1	GO:0030246:carbohydrate binding			GO:0030246:carbohydrate binding	AT1G52070	---
A0A654F1K9	AN1_LOCUS10872	Chitin-binding type-1 domain-containing protein	Chitin-binding type-1 domain-containing protein OS=Arabidopsis thaliana OX=3702 GN=AN1_LOCUS10872 PE=3 SV=1	2.03146e+07	2.11336e+07	2.10591e+07	2.12341e+07	3.25469e+07	4.0048e+07	3.75013e+07	3.64549e+07	5.83977e-05	0.571414	-0.807391	3.66378e+07	3.11684e+06	1.55842e+06	8.50718	2.09353e+07	420021	210010	2.00628	0.00460715	4.2336	Down	0	37.49	23	5	10	5	281	30	9.26	34.8	0	1	GO:0006032:chitin catabolic process|GO:0016998:cell wall macromolecule catabolic process|GO:0008061:chitin binding|GO:0004568:chitinase activity	GO:0006032:chitin catabolic process|GO:0016998:cell wall macromolecule catabolic process		GO:0008061:chitin binding|GO:0004568:chitinase activity	AT2G43610	ath00520
A0A1P8AU94	At1g22870	Kinase family with ARM repeat domain-containing protein	Kinase family with ARM repeat domain-containing protein OS=Arabidopsis thaliana OX=3702 GN=At1g22870 PE=1 SV=1	1.38463e+07	1.5427e+07	1.69103e+07	1.46262e+07	4.49191e+07	3.76277e+07	3.93386e+07	3.37083e+07	6.49166e-05	0.390824	-1.35541	3.88984e+07	4.65453e+06	2.32727e+06	11.9659	1.52024e+07	1.30873e+06	654365	8.60868	0.00484101	4.18764	Down	0	7.896	4	4	7	1	748	82.1	7.33	18.03	0	1	GO:0005524:ATP binding|GO:0004672:protein kinase activity|GO:0006468:protein phosphorylation	GO:0006468:protein phosphorylation		GO:0005524:ATP binding|GO:0004672:protein kinase activity	AT1G22870	---
F4KHS2	SBT4.12	Subtilase 4.12	Subtilase 4.12 OS=Arabidopsis thaliana OX=3702 GN=SBT4.12 PE=1 SV=1	3.00187e+08	3.04952e+08	3.01524e+08	3.00493e+08	4.3642e+08	5.29073e+08	4.86154e+08	5.10239e+08	8.23551e-05	0.615304	-0.700629	4.90472e+08	4.00875e+07	2.00438e+07	8.17327	3.01789e+08	2.18486e+06	1.09243e+06	0.723967	0.00572533	4.08431	Down	0	154.427	31	19	76	18	731	77.5	8.91	257.98	1	1	GO:0006508:proteolysis|GO:0008236:serine-type peptidase activity|GO:0004252:serine-type endopeptidase activity	GO:0006508:proteolysis		GO:0008236:serine-type peptidase activity|GO:0004252:serine-type endopeptidase activity	AT5G59090	---
A0A7G2EJ28	AT9943_LOCUS9785	peroxidase	peroxidase OS=Arabidopsis thaliana OX=3702 GN=AT9943_LOCUS9785 PE=3 SV=1	1.57486e+08	1.56731e+08	1.63452e+08	1.68975e+08	2.75192e+08	2.33676e+08	2.51207e+08	2.39528e+08	9.45983e-05	0.646901	-0.628383	2.49901e+08	1.83684e+07	9.1842e+06	7.35028	1.61661e+08	5.72825e+06	2.86413e+06	3.54337	0.00622821	4.02412	Down	0	113.488	19	12	63	12	655	71.5	9.01	231.22	0	1	GO:0005524:ATP binding|GO:0016772:transferase activity, transferring phosphorus-containing groups|GO:0042744:hydrogen peroxide catabolic process|GO:0006979:response to oxidative stress|GO:0004601:peroxidase activity|GO:0020037:heme binding	GO:0042744:hydrogen peroxide catabolic process|GO:0006979:response to oxidative stress		GO:0005524:ATP binding|GO:0016772:transferase activity, transferring phosphorus-containing groups|GO:0004601:peroxidase activity|GO:0020037:heme binding	AT3G01200	---
F4J3C0	At3g51350	Eukaryotic aspartyl protease family protein	Eukaryotic aspartyl protease family protein OS=Arabidopsis thaliana OX=3702 GN=At3g51350 PE=1 SV=1	366768	322726	276848	310241	484583	531246	506130	502061	0.000110391	0.630717	-0.664936	506005	19249	9624.49	3.80411	319146	37189.4	18594.7	11.6528	0.00689662	3.95707	Down	0.001	3.791	2	1	1	1	528	56.8	5.8	3.66	0	1	GO:0006508:proteolysis|GO:0004190:aspartic-type endopeptidase activity	GO:0006508:proteolysis		GO:0004190:aspartic-type endopeptidase activity	AT3G51350	---
A0A654FAP7	AN1_LOCUS13615	Peroxidase	Peroxidase OS=Arabidopsis thaliana OX=3702 GN=AN1_LOCUS13615 PE=3 SV=1	2.40892e+08	2.34901e+08	2.52423e+08	2.36487e+08	3.78443e+08	3.41006e+08	4.05243e+08	3.55348e+08	0.000117463	0.651809	-0.61748	3.7001e+08	2.80991e+07	1.40496e+07	7.59414	2.41176e+08	7.91467e+06	3.95734e+06	3.2817	0.00696253	3.9301	Down	0	119.331	36	10	65	10	329	35.8	9.66	218.44	0	1	GO:0020037:heme binding|GO:0004601:peroxidase activity|GO:0006979:response to oxidative stress|GO:0042744:hydrogen peroxide catabolic process	GO:0006979:response to oxidative stress|GO:0042744:hydrogen peroxide catabolic process		GO:0020037:heme binding|GO:0004601:peroxidase activity	AT3G21770	ath00940
P25818	TIP1-1	Aquaporin TIP1-1	Aquaporin TIP1-1 OS=Arabidopsis thaliana OX=3702 GN=TIP1-1 PE=1 SV=1	1.43472e+08	1.4934e+08	1.68249e+08	1.25268e+08	3.38107e+08	2.92833e+08	2.84445e+08	2.69428e+08	0.000128831	0.494871	-1.01488	2.96203e+08	2.95658e+07	1.47829e+07	9.98161	1.46582e+08	1.77107e+07	8.85537e+06	12.0825	0.00706838	3.88998	Down	0	26.632	7	1	19	1	251	25.6	6.51	80.15	0	1	GO:0016020:membrane|GO:0055085:transmembrane transport|GO:0015267:channel activity	GO:0055085:transmembrane transport	GO:0016020:membrane	GO:0015267:channel activity	AT2G36830	---
A0A178VGZ7	AXX17_At3g43260	Peroxidase	Peroxidase OS=Arabidopsis thaliana OX=3702 GN=AXX17_At3g43260 PE=3 SV=1	1.938e+08	1.92829e+08	2.09004e+08	1.77007e+08	3.052e+08	2.79893e+08	3.21289e+08	2.77711e+08	0.000162669	0.652517	-0.615913	2.96023e+08	2.09611e+07	1.04806e+07	7.08092	1.9316e+08	1.30703e+07	6.53514e+06	6.76655	0.00809019	3.78869	Down	0	65.392	24	8	89	4	353	38.8	7.64	249.98	3	1	GO:0042744:hydrogen peroxide catabolic process|GO:0020037:heme binding|GO:0006979:response to oxidative stress|GO:0004601:peroxidase activity	GO:0042744:hydrogen peroxide catabolic process|GO:0006979:response to oxidative stress		GO:0020037:heme binding|GO:0004601:peroxidase activity	AT3G49120	ath00940
A0A178W739	AXX17_At1g60450	PXMT1	PXMT1 OS=Arabidopsis thaliana OX=3702 GN=AXX17_At1g60450 PE=4 SV=1	4.99546e+07	5.7126e+07	5.30745e+07	5.4918e+07	8.83121e+07	7.99607e+07	8.87392e+07	7.50565e+07	0.000205961	0.647677	-0.626654	8.30171e+07	6.6706e+06	3.3353e+06	8.0352	5.37683e+07	3.03435e+06	1.51717e+06	5.64338	0.00947755	3.68621	Down	0	12.56	14	6	13	6	353	39.8	5.5	29.79	0	1	GO:0008168:methyltransferase activity			GO:0008168:methyltransferase activity	AT1G66700	---
A0A7G2E5Z5	AT9943_LOCUS5369	(thale cress) hypothetical protein	(thale cress) hypothetical protein OS=Arabidopsis thaliana OX=3702 GN=AT9943_LOCUS5369 PE=4 SV=1	2.71401e+08	3.29706e+08	3.0033e+08	2.67593e+08	4.45753e+08	4.63934e+08	5.09056e+08	4.34961e+08	0.000227105	0.630645	-0.665099	4.63426e+08	3.26851e+07	1.63425e+07	7.05292	2.92258e+08	2.89304e+07	1.44652e+07	9.89896	0.0101239	3.64377	Down	0	53.061	36	7	42	7	208	23	6.05	114.87	0	1	GO:0004866:endopeptidase inhibitor activity			GO:0004866:endopeptidase inhibitor activity	AT1G73260	---
A0A654EZY2	AN1_LOCUS10302	Peroxidase	Peroxidase OS=Arabidopsis thaliana OX=3702 GN=AN1_LOCUS10302 PE=3 SV=1	1.00116e+06	1.14497e+06	1.16862e+06	1.06556e+06	2.109e+06	1.87267e+06	2.50478e+06	2.12029e+06	0.000242178	0.508941	-0.974431	2.15169e+06	261620	130810	12.1588	1.09508e+06	76570.4	38285.2	6.99222	0.0101714	3.61587	Down	0	9.753	10	3	3	1	349	38.1	8.02	9.94	0	1	GO:0020037:heme binding|GO:0006979:response to oxidative stress|GO:0004601:peroxidase activity|GO:0042744:hydrogen peroxide catabolic process	GO:0006979:response to oxidative stress|GO:0042744:hydrogen peroxide catabolic process		GO:0020037:heme binding|GO:0004601:peroxidase activity	AT2G38390	ath00940
Q9LEA7	GLP9	Germin-like protein subfamily 1 member 8	Germin-like protein subfamily 1 member 8 OS=Arabidopsis thaliana OX=3702 GN=GLP9 PE=2 SV=2	1.11072e+07	1.03453e+07	1.21825e+07	1.27864e+07	1.75666e+07	1.95961e+07	2.19156e+07	1.90312e+07	0.000289056	0.594311	-0.75071	1.95274e+07	1.80732e+06	903662	9.25533	1.16053e+07	1.08994e+06	544970	9.39172	0.011068	3.53902	Down	0	19.116	12	2	5	2	222	23.6	6.77	15.05	0	1	GO:0030145:manganese ion binding			GO:0030145:manganese ion binding	AT4G14630	---
A0A384KEJ8	AXX17_At1g65030	MLP34	MLP34 OS=Arabidopsis thaliana OX=3702 GN=AXX17_At1g65030 PE=4 SV=1	3.15636e+08	3.82425e+08	3.70144e+08	3.27746e+08	7.23151e+08	6.02955e+08	6.07148e+08	5.70842e+08	0.000296612	0.557467	-0.843042	6.26024e+08	6.67513e+07	3.33757e+07	10.6627	3.48988e+08	3.22967e+07	1.61483e+07	9.25439	0.0110965	3.52781	Down	0	80.346	30	10	111	6	316	35.5	5.25	311.51	2	1	GO:0006952:defense response	GO:0006952:defense response			AT1G70850	---
A0A178WND6	AXX17_At1g52120	Uncharacterized protein	Uncharacterized protein OS=Arabidopsis thaliana OX=3702 GN=AXX17_At1g52120 PE=4 SV=1	490459	559365	452824	506306	707690	863479	811332	833956	0.000298187	0.624586	-0.679028	804114	67736	33868	8.42368	502239	44198.6	22099.3	8.80033	0.0110965	3.52551	Down	0	5.457	2	1	1	1	678	76.8	6.16	4.3	0	1	GO:0005515:protein binding			GO:0005515:protein binding	AT1G58190	---
Q9FI10	At5g44550	CASP-like protein 1B1	CASP-like protein 1B1 OS=Arabidopsis thaliana OX=3702 GN=At5g44550 PE=1 SV=1	1.0799e+06	1.05758e+06	1.14722e+06	1.10439e+06	2.39644e+06	2.16862e+06	2.7717e+06	2.01068e+06	0.00030028	0.469549	-1.09065	2.33686e+06	330319	165159	14.1352	1.09727e+06	38396.7	19198.4	3.4993	0.0111259	3.52247	Down	0	7.493	7	1	1	1	197	20.7	9.55	5.28	0	1	---	---	---	---	AT5G44550	---
A0A178W5T1	AXX17_At1g02120	glutathione transferase	glutathione transferase OS=Arabidopsis thaliana OX=3702 GN=AXX17_At1g02120 PE=3 SV=1	1.87489e+07	2.03202e+07	1.94137e+07	2.0119e+07	3.23254e+07	2.85567e+07	3.26459e+07	2.71583e+07	0.000303266	0.65129	-0.618627	3.01716e+07	2.73549e+06	1.36775e+06	9.06646	1.96505e+07	715751	357875	3.64241	0.0111569	3.51818	Down	0	79.044	37	7	53	2	209	23.6	6.62	182.48	0	1	---	---	---	---	AT1G02920	ath00480
Q9FJS1	MQD22.2	Bifunctional inhibitor/lipid-transfer protein/seed storage 2S albumin superfamily protein	Bifunctional inhibitor/lipid-transfer protein/seed storage 2S albumin superfamily protein OS=Arabidopsis thaliana OX=3702 GN=MQD22.2 PE=1 SV=1	4.18639e+06	4.28016e+06	5.40611e+06	4.92407e+06	9.04113e+06	7.54064e+06	7.60219e+06	7.85249e+06	0.000335643	0.58673	-0.769232	8.00911e+06	701106	350553	8.75386	4.69919e+06	574123	287061	12.2175	0.0117782	3.47412	Down	0.035	1.491	6	1	1	1	127	13.4	9.11	2.66	0	1	---	---	---	---	AT5G46890	---
Q9SRH6	HIR3	Hypersensitive-induced response protein 3	Hypersensitive-induced response protein 3 OS=Arabidopsis thaliana OX=3702 GN=HIR3 PE=1 SV=1	2.52477e+08	2.65267e+08	2.558e+08	2.50472e+08	6.04428e+08	4.79972e+08	5.87386e+08	4.46909e+08	0.000425134	0.483324	-1.04894	5.29674e+08	7.79724e+07	3.89862e+07	14.7208	2.56004e+08	6.55445e+06	3.27722e+06	2.56029	0.0135268	3.37147	Down	0	88.306	49	15	64	10	285	31.3	5.85	177.04	8	1	---	---	---	---	AT3G01290	---
A0A178WN35	AXX17_At1g02130	glutathione transferase	glutathione transferase OS=Arabidopsis thaliana OX=3702 GN=AXX17_At1g02130 PE=3 SV=1	1.3687e+08	1.47074e+08	1.40232e+08	1.32694e+08	2.63301e+08	2.14411e+08	2.516e+08	2.05878e+08	0.00057492	0.595462	-0.747918	2.33797e+08	2.79448e+07	1.39724e+07	11.9526	1.39218e+08	6.07802e+06	3.03901e+06	4.36584	0.016331	3.24039	Down	0	40.385	32	7	54	2	208	23.5	6.23	172.34	4	1	---	---	---	---	AT1G02930	ath00480
Q9FGV4	At5g47950	Acetyl-CoA:benzylalcohol acetyltranferase-like protein	Acetyl-CoA:benzylalcohol acetyltranferase-like protein OS=Arabidopsis thaliana OX=3702 GN=At5g47950 PE=1 SV=1	1.80436e+07	1.97909e+07	1.74653e+07	1.86453e+07	2.68079e+07	2.50064e+07	2.77126e+07	3.14458e+07	0.000681005	0.666336	-0.585678	2.77432e+07	2.71261e+06	1.35631e+06	9.77758	1.84863e+07	994237	497119	5.37824	0.0177705	3.16685	Down	0	18.2	14	6	8	6	426	46.7	5.14	20.42	0	1	---	---	---	---	AT5G47950	---
A0A384LD71	AXX17_At2g00520	(thale cress) hypothetical protein	(thale cress) hypothetical protein OS=Arabidopsis thaliana OX=3702 GN=AXX17_At2g00520 PE=4 SV=1	4.06502e+07	5.34125e+07	4.11993e+07	4.85874e+07	8.46018e+07	7.3641e+07	8.06149e+07	6.76968e+07	0.000724526	0.599729	-0.737618	7.66386e+07	7.48697e+06	3.74349e+06	9.76919	4.59624e+07	6.14547e+06	3.07274e+06	13.3707	0.0181854	3.13995	Down	0	84.431	33	7	40	6	151	17.6	5.55	140.86	0	1	GO:0006952:defense response	GO:0006952:defense response			AT2G01530	---
Q9FKL9	XTH12	Probable xyloglucan endotransglucosylase/hydrolase protein 12	Probable xyloglucan endotransglucosylase/hydrolase protein 12 OS=Arabidopsis thaliana OX=3702 GN=XTH12 PE=2 SV=1	1.54501e+06	1.5102e+06	1.66754e+06	1.31446e+06	2.7604e+06	2.48668e+06	2.33955e+06	2.15925e+06	0.000730965	0.619463	-0.690911	2.43647e+06	254100	127050	10.429	1.5093e+06	146376	73188.2	9.69829	0.0182934	3.1361	Down	0.001	3.655	3	1	1	1	285	32.2	6.05	3.86	0	1	GO:0006073:obsolete cellular glucan metabolic process|GO:0005618:cell wall|GO:0016762:xyloglucan:xyloglucosyl transferase activity|GO:0048046:apoplast|GO:0010411:xyloglucan metabolic process|GO:0004553:hydrolase activity, hydrolyzing O-glycosyl compounds|GO:0005975:carbohydrate metabolic process|GO:0042546:cell wall biogenesis	GO:0006073:obsolete cellular glucan metabolic process|GO:0010411:xyloglucan metabolic process|GO:0005975:carbohydrate metabolic process|GO:0042546:cell wall biogenesis	GO:0005618:cell wall|GO:0048046:apoplast	GO:0016762:xyloglucan:xyloglucosyl transferase activity|GO:0004553:hydrolase activity, hydrolyzing O-glycosyl compounds	AT5G57530	---
Q9FE29	At4g15610	CASP-like protein 1D1	CASP-like protein 1D1 OS=Arabidopsis thaliana OX=3702 GN=At4g15610 PE=2 SV=1	9.17657e+07	9.60752e+07	8.90028e+07	8.46873e+07	1.54378e+08	1.44686e+08	1.68891e+08	1.2596e+08	0.00078716	0.608725	-0.716138	1.48479e+08	1.80085e+07	9.00423e+06	12.1286	9.03828e+07	4.78399e+06	2.392e+06	5.29303	0.0189577	3.10394	Down	0	15.749	15	3	11	3	193	20.5	9.63	28.26	0	1	---	---	---	---	AT4G15610	---
Q9FZC7	FOX4	Berberine bridge enzyme-like 6	Berberine bridge enzyme-like 6 OS=Arabidopsis thaliana OX=3702 GN=FOX4 PE=2 SV=1	1.12731e+06	1.20654e+06	1.27484e+06	1.06293e+06	2.19649e+06	1.76945e+06	1.94394e+06	1.70043e+06	0.00086048	0.613854	-0.704032	1.90258e+06	221117	110558	11.622	1.16791e+06	92368.3	46184.2	7.90889	0.0202591	3.06526	Down	0	29.33	9	4	9	1	552	61.4	9.29	29.17	0	1	GO:0071949:FAD binding|GO:0016491:oxidoreductase activity|GO:0050660:flavin adenine dinucleotide binding			GO:0071949:FAD binding|GO:0016491:oxidoreductase activity|GO:0050660:flavin adenine dinucleotide binding	AT1G26410	---
Q9SQU2	At3g06390	CASP-like protein 1D2	CASP-like protein 1D2 OS=Arabidopsis thaliana OX=3702 GN=At3g06390 PE=1 SV=1	4.5017e+06	4.28143e+06	3.88333e+06	4.44753e+06	6.52359e+06	7.42595e+06	9.01302e+06	7.34666e+06	0.000866321	0.564647	-0.82458	7.5773e+06	1.04046e+06	520232	13.7313	4.2785e+06	279615	139808	6.53536	0.0202591	3.06232	Down	0	5.026	5	1	2	1	199	21.1	4.84	3.23	0	1	---	---	---	---	AT3G06390	---
A0A178UVZ8	AXX17_At4g42240	Patatin	Patatin OS=Arabidopsis thaliana OX=3702 GN=AXX17_At4g42240 PE=3 SV=1	1.16169e+08	1.32397e+08	1.25167e+08	1.11784e+08	2.19304e+08	1.84317e+08	1.86643e+08	1.68448e+08	0.00107611	0.639921	-0.644034	1.89678e+08	2.13416e+07	1.06708e+07	11.2515	1.21379e+08	9.21872e+06	4.60936e+06	7.59499	0.0224098	2.96814	Down	0	111.283	27	9	45	2	414	45.8	6.81	168.71	12	1	GO:0006629:lipid metabolic process	GO:0006629:lipid metabolic process			AT4G37070	---
A0A178UQA7	AXX17_At5g42860	PCAP2	PCAP2 OS=Arabidopsis thaliana OX=3702 GN=AXX17_At5g42860 PE=4 SV=1	1.97612e+08	2.60585e+08	2.55038e+08	2.13592e+08	5.16575e+08	3.79093e+08	5.0185e+08	3.96218e+08	0.00136641	0.516702	-0.952595	4.48434e+08	7.07845e+07	3.53922e+07	15.7848	2.31707e+08	3.0924e+07	1.5462e+07	13.3462	0.025566	2.86442	Down	0	133.765	86	18	82	18	168	18.5	4.87	293.98	0	1	GO:0005886:plasma membrane		GO:0005886:plasma membrane		AT5G44610	---
F4K627	UPI	Serine protease inhibitor, potato inhibitor I-type family protein	Serine protease inhibitor, potato inhibitor I-type family protein OS=Arabidopsis thaliana OX=3702 GN=UPI PE=1 SV=1	9.50952e+06	1.17754e+07	1.02396e+07	1.06121e+07	1.99934e+07	1.59466e+07	1.89526e+07	1.45526e+07	0.00236061	0.606759	-0.720805	1.73613e+07	2.53969e+06	1.26984e+06	14.6284	1.05341e+07	945760	472880	8.97805	0.035951	2.62698	Down	0	6.634	10	1	5	1	99	11.1	5.14	20.25	0	1	GO:0009611:response to wounding|GO:0004867:serine-type endopeptidase inhibitor activity	GO:0009611:response to wounding		GO:0004867:serine-type endopeptidase inhibitor activity	AT5G43580	---
A0A7G2EC10	AT9943_LOCUS7497	Methylesterase	Methylesterase OS=Arabidopsis thaliana OX=3702 GN=AT9943_LOCUS7497 PE=3 SV=1	1.27575e+06	1.44233e+06	1.48613e+06	1.48907e+06	2.18081e+06	1.97901e+06	2.53508e+06	1.92377e+06	0.00252986	0.660574	-0.598208	2.15467e+06	276626	138313	12.8384	1.42332e+06	100676	50338.2	7.07336	0.0376799	2.5969	Down	0.006	2.46	4	1	1	1	263	29.7	5.02	3.49	0	1	---	---	---	---	AT2G23620	---
Q9ZSU4	XTH14	Xyloglucan endotransglucosylase/hydrolase protein 14	Xyloglucan endotransglucosylase/hydrolase protein 14 OS=Arabidopsis thaliana OX=3702 GN=XTH14 PE=1 SV=1	6.74859e+06	5.68019e+06	7.13694e+06	6.09981e+06	1.22422e+07	9.45127e+06	1.3053e+07	9.69754e+06	0.00274763	0.57748	-0.792157	1.1111e+07	1.80772e+06	903860	16.2696	6.41638e+06	651094	325547	10.1474	0.0395908	2.56104	Down	0	5.047	6	2	2	2	287	32.7	8.38	5.74	0	1	GO:0004553:hydrolase activity, hydrolyzing O-glycosyl compounds|GO:0005975:carbohydrate metabolic process|GO:0042546:cell wall biogenesis|GO:0006073:obsolete cellular glucan metabolic process|GO:0005618:cell wall|GO:0016762:xyloglucan:xyloglucosyl transferase activity|GO:0048046:apoplast|GO:0010411:xyloglucan metabolic process	GO:0005975:carbohydrate metabolic process|GO:0042546:cell wall biogenesis|GO:0006073:obsolete cellular glucan metabolic process|GO:0010411:xyloglucan metabolic process	GO:0005618:cell wall|GO:0048046:apoplast	GO:0004553:hydrolase activity, hydrolyzing O-glycosyl compounds|GO:0016762:xyloglucan:xyloglucosyl transferase activity	AT4G25820	---
A0A384LHB3	At3g59370	(thale cress) hypothetical protein	(thale cress) hypothetical protein OS=Arabidopsis thaliana OX=3702 GN=At3g59370 PE=1 SV=1	2.05226e+07	2.57841e+07	2.68618e+07	2.18431e+07	4.71357e+07	3.46667e+07	4.05392e+07	3.4275e+07	0.00388848	0.606651	-0.721062	3.91542e+07	6.04339e+06	3.02169e+06	15.4349	2.37529e+07	3.04812e+06	1.52406e+06	12.8326	0.0479445	2.41022	Down	0	58.304	52	5	92	4	95	10.6	4.13	342.85	0	1	---	---	---	---	AT3G59370	---
C0LGG6	At1g51890	Probable LRR receptor-like protein kinase At1g51890	Probable LRR receptor-like protein kinase At1g51890 OS=Arabidopsis thaliana OX=3702 GN=At1g51890 PE=1 SV=2	842268	938845	863819	887006	1.80809e+06	1.64935e+06	2.56868e+06	1.58763e+06	0.00416819	0.463889	-1.10815	1.90344e+06	453114	226557	23.805	882985	41479.9	20739.9	4.69769	0.0498959	2.38005	Down	0	11.389	3	3	4	1	876	98.5	6.51	11.45	0	1	GO:0005524:ATP binding|GO:0004672:protein kinase activity|GO:0006468:protein phosphorylation	GO:0006468:protein phosphorylation		GO:0005524:ATP binding|GO:0004672:protein kinase activity	AT1G51890	---
A0A178V1C5	At4g12510	(thale cress) hypothetical protein	(thale cress) hypothetical protein OS=Arabidopsis thaliana OX=3702 GN=At4g12510 PE=3 SV=1	1.4365e+06	1.54146e+06	1.55986e+06	1.48094e+06	2.74421e+06	2.25496e+06	2.96745e+06	1.93457e+06	0.00619633	0.607882	-0.718137	2.4753e+06	467428	233714	18.8837	1.50469e+06	56597.2	28298.6	3.76139	0.0616679	2.20787	Down	0.018	1.68	5	1	2	1	129	13.3	9.03	4.98	0	1	---	---	---	---	AT4G12520	---
C0Z276	At5g25610	AT5G25610 protein	AT5G25610 protein OS=Arabidopsis thaliana OX=3702 GN=At5g25610 PE=2 SV=1	2.4188e+08	2.41977e+08	2.3666e+08	2.27707e+08	3.94589e+08	3.43251e+08	4.25821e+08	6.28226e+08	0.014995	0.529176	-0.918181	4.47972e+08	1.24898e+08	6.24489e+07	27.8807	2.37056e+08	6.70935e+06	3.35468e+06	2.83029	0.0963879	1.82405	Down	0	82.728	27	10	32	10	365	39.4	9.45	93.7	0	1	---	---	---	---	AT5G25610	---
Q84JS8	AT2G38790	Uncharacterized protein At2g38790	Uncharacterized protein At2g38790 OS=Arabidopsis thaliana OX=3702 GN=AT2G38790 PE=1 SV=1	427894	383366	219763	272940	682687	714481	400598	674644	0.0155947	0.527406	-0.923015	618103	146019	73009.6	23.6238	325991	96220.3	48110.2	29.5163	0.0984331	1.80702	Down	0	6.432	5	1	1	1	204	22.5	8.09	4.26	0	1	---	---	---	---	AT2G38790	---
Q9ZPW9	LTP8	Non-specific lipid-transfer protein 8	Non-specific lipid-transfer protein 8 OS=Arabidopsis thaliana OX=3702 GN=LTP8 PE=3 SV=1	2.06371e+07	1.99704e+07	2.42016e+07	1.85303e+07	4.14528e+07	2.74296e+07	2.99462e+07	2.80146e+07	0.0210432	0.657027	-0.605974	3.17108e+07	6.58311e+06	3.29156e+06	20.7598	2.08349e+07	2.41056e+06	1.20528e+06	11.5698	0.114646	1.67689	Down	0	22.167	11	2	4	2	116	11.8	5.25	15.43	0	1	GO:0006869:lipid transport|GO:0008289:lipid binding	GO:0006869:lipid transport		GO:0008289:lipid binding	AT2G18370	---
A0A5S9YB76	At5g44690	Uncharacterized protein	Uncharacterized protein OS=Arabidopsis thaliana OX=3702 GN=At5g44690 PE=4 SV=1	3.08388e+06	1.92379e+06	836076	892791	3.3403e+06	2.99377e+06	3.10653e+06	4.69201e+06	0.0309695	0.476666	-1.06895	3.53315e+06	785937	392969	22.2446	1.68414e+06	1.05864e+06	529320	62.8595	0.139033	1.50907	Down	0.012	1.872	1	1	1	1	658	75.7	5.15	2.27	0	1	---	---	---	---	AT5G44690	---
A0A178UHH2	At5g20160	Ribonucloprotein	Ribonucloprotein OS=Arabidopsis thaliana OX=3702 GN=At5g20160 PE=3 SV=1	8.92676e+06	1.10672e+07	8.90765e+06	8.35823e+06	2.23119e+07	1.24802e+07	1.45596e+07	1.33258e+07	0.0344794	0.594471	-0.750322	1.56693e+07	4.50994e+06	2.25497e+06	28.7819	9.31497e+06	1.19755e+06	598775	12.8562	0.14704	1.46244	Down	0	6.526	12	2	3	2	128	13.9	7.28	7.61	0	1	GO:0005730:nucleolus|GO:0042254:ribosome biogenesis|GO:1990904:ribonucleoprotein complex|GO:0003723:RNA binding	GO:0042254:ribosome biogenesis	GO:0005730:nucleolus|GO:1990904:ribonucleoprotein complex	GO:0003723:RNA binding	AT4G22380	ath03008
A0A178W1I4	AXX17_At2g38480	(thale cress) hypothetical protein	(thale cress) hypothetical protein OS=Arabidopsis thaliana OX=3702 GN=AXX17_At2g38480 PE=4 SV=1	1.06919e+06	1.15267e+06	1.20214e+06	1.2844e+06	1.41732e+06	2.56508e+06	2.29574e+06	1.46681e+06	0.0417534	0.607931	-0.71802	1.93624e+06	581468	290734	30.0308	1.1771e+06	90149.1	45074.5	7.65858	0.161924	1.37931	Down	0.001	3.854	9	1	1	1	107	11.4	4.41	0	0	1	---	---	---	---	AT2G41280	---
A0A8F5Z876	psbB	Photosystem II CP47 reaction center protein	Photosystem II CP47 reaction center protein OS=Arabidopsis thaliana OX=3702 GN=psbB PE=3 SV=1	728806	734259	985251	724131	943510	2.05343e+06	1.48532e+06	2.89443e+06	0.0470853	0.430064	-1.21738	1.84417e+06	834027	417014	45.225	793112	128160	64079.9	16.1591	0.172297	1.32711	Down	0	45.215	15	6	16	1	508	56.1	6.77	59.53	0	1	GO:0009521:photosystem|GO:0009767:photosynthetic electron transport chain|GO:0009523:photosystem II|GO:0019684:photosynthesis, light reaction|GO:0045156:electron transporter, transferring electrons within the cyclic electron transport pathway of photosynthesis activity|GO:0009772:photosynthetic electron transport in photosystem II|GO:0016020:membrane|GO:0016168:chlorophyll binding|GO:0015979:phot…	GO:0009767:photosynthetic electron transport chain|GO:0019684:photosynthesis, light reaction|GO:0009772:photosynthetic electron transport in photosystem II|GO:0015979:photosynthesis	GO:0009521:photosystem|GO:0009523:photosystem II|GO:0016020:membrane	GO:0045156:electron transporter, transferring electrons within the cyclic electron transport pathway of photosynthesis activity|GO:0016168:chlorophyll binding	ArthCp049	---

## Sheet: subcellular locaition 
Accession	Gene Symbol	Protein Name	Locaition
A0A7G2EF89	AT9943_LOCUS8414	(thale cress) hypothetical protein
Q9LHN8	F6'H1	Feruloyl CoA ortho-hydroxylase 1	cytoplasm
Q8VYS0	RD19D	Probable cysteine protease RD19D
A0A654E793	AN1_LOCUS621	Glycosyltransferase
Q9LY27	At5g07330/T2I1_40	At5g07330	membrane
A0A7G2EJE1	AT9943_LOCUS10467	(thale cress) hypothetical protein
Q96511	PER69	Peroxidase 69	extracellular region
A0A178VTS9	AXX17_At2g39140	PGAZAT	cell wall/ membrane
A0A654GCN7	AN1_LOCUS26267	Protein kinase domain-containing protein	membrane
A0A178W6S2	AXX17_At1g26750	(thale cress) hypothetical protein	cell wall/ extracellular region
A0A178UXN8	AXX17_At4g39030	Glycosyltransferase
F4JT00	CYP71A20	Cytochrome P450, family 71, subfamily A, polypeptide 20
Q9LPU6	IGMT3	Indole glucosinolate O-methyltransferase 3
A0A178WL15	AXX17_At1g14000	Toxin_10 domain-containing protein
Q9LHB9	PER32	Peroxidase 32	extracellular region
A0A7G2DWQ8	AT9943_LOCUS2578	(thale cress) hypothetical protein	cell wall
A0A178WCP1	AXX17_At1g31220	(thale cress) hypothetical protein	cell wall
A0A654FNG8	AN1_LOCUS17763	Uncharacterized protein
A0A7G2E4W7	AT9943_LOCUS4157	(thale cress) hypothetical protein	membrane
A0A178VRV6	At2g25890	Oleosin	membrane
Q53YQ5		Peroxidase	extracellular region
A0A654FU57	AN1_LOCUS19812	Uncharacterized protein
B6DVF1		KIN1
A0A5S9TGZ0	C24_LOCUS948	Germin-like protein	extracellular region, cytosol
F4JQF1	AP22.17	Late embryogenesis abundant (LEA) protein	endoplasmic reticulum
O80517	At2g44790	Uclacyanin-2	membrane
Q9FMI7	PER70	Peroxidase 70	extracellular region
A0A178V1V3	AXX17_At4g29040	Oleosin	membrane
A0A178UVY8	AXX17_At4g20390	(thale cress) hypothetical protein	membrane
A0A5S9X4Q1	AN1_LOCUS10176	(thale cress) hypothetical protein	membrane
A0A654G9D2	AN1_LOCUS24979	(thale cress) hypothetical protein	membrane
A0A5S9XJM2	AT9943_LOCUS13060	(thale cress) hypothetical protein
A0A178W7G9	AXX17_At1g60000	BGLU22
A0A178VI72	AXX17_At3g31230	AAA+ ATPase domain-containing protein	membrane
F4HPM2	At1g45015	MD-2-related lipid recognition domain-containing protein
A0A178UQA5	AXX17_At5g42430	Uncharacterized protein
A0A1P8AR36	At1g52070	Mannose-binding lectin superfamily protein
A0A654F1K9	AN1_LOCUS10872	Chitin-binding type-1 domain-containing protein
A0A178VFA0	AXX17_At3g03000	GLUC
A0A1P8AU94	At1g22870	Kinase family with ARM repeat domain-containing protein
A0A178V2P2	AXX17_At4g19000	Uncharacterized protein
A0A1P8AP70	UGT75B1	Glycosyltransferase
F4KHS2	SBT4.12	Subtilase 4.12
A0A7G2EJ28	AT9943_LOCUS9785	peroxidase	extracellular region
Q9FG31	LEA46	Late embryogenesis abundant protein 46	cytosol
F4J3C0	At3g51350	Eukaryotic aspartyl protease family protein
A0A654FAP7	AN1_LOCUS13615	Peroxidase	extracellular region/vacuole
Q9SKP0	ECP63	Late embryogenesis abundant protein ECP63	cytosol
P25818	TIP1-1	Aquaporin TIP1-1	membrane
Q9LW12	LEA29	Late embryogenesis abundant protein 29	cytosol
A0A654F811	AN1_LOCUS11306	Uncharacterized protein	membrane
Q84W82		At3g17520	membrane
P21276	FSD1	Superoxide dismutase [Fe] 1, chloroplastic	membrane
A0A178VGZ7	AXX17_At3g43260	Peroxidase	extracellular region/vacuole
Q9M892	AT3G02480	AT3g02480/F16B3_11	cytosol
A0A178W739	AXX17_At1g60450	PXMT1
A0A7G2E5Z5	AT9943_LOCUS5369	(thale cress) hypothetical protein
A0A1I9LSC3	At3g25580	Thioredoxin superfamily protein
Q9LF88	At3g53040	Late embryogenesis abundant protein At3g53040	cytosol
A0A654EZY2	AN1_LOCUS10302	Peroxidase	vacuole
A0A7G2EXM2	AT9943_LOCUS13930	(thale cress) hypothetical protein	membrane
A0A178W052	At2g04170	MATH domain-containing protein
Q9LEA7	GLP9	Germin-like protein subfamily 1 member 8	extracellular region, cytosol
A0A384KEJ8	AXX17_At1g65030	MLP34
A0A178WND6	AXX17_At1g52120	Uncharacterized protein	membrane
Q9FI10	At5g44550	CASP-like protein 1B1	membrane
A0A178W5T1	AXX17_At1g02120	glutathione transferase	cytosol
A0A178W5Z3	AXX17_At1g17640	Uncharacterized protein
A0A7G2EK16	AT9943_LOCUS9729	(thale cress) hypothetical protein
Q9FJS1	MQD22.2	Bifunctional inhibitor/lipid-transfer protein/seed storage 2S albumin superfamily protein
Q9SRH6	HIR3	Hypersensitive-induced response protein 3	membrane
A0A178W5I0	AXX17_At1g46990	LEA7
F4KG52	LTI65	CAP160 protein
Q84W88	At1g72100	Uncharacterized protein At1g72100	membrane
A0A178WN35	AXX17_At1g02130	glutathione transferase	cytosol
A0A5S9VJC4	AN1_LOCUS2382	Glycosyltransferase
Q9FGV4	At5g47950	Acetyl-CoA:benzylalcohol acetyltranferase-like protein	cytosol
A0A384LD71	AXX17_At2g00520	(thale cress) hypothetical protein
Q9FKL9	XTH12	Probable xyloglucan endotransglucosylase/hydrolase protein 12	cell wall，cytosol
Q9FE29	At4g15610	CASP-like protein 1D1	membrane
Q9FZC7	FOX4	Berberine bridge enzyme-like 6	cell wall
Q9SQU2	At3g06390	CASP-like protein 1D2	membrane
A0A178UVZ8	AXX17_At4g42240	Patatin
P26587	TIP3-1	Aquaporin TIP3-1	membrane
A0A178UQA7	AXX17_At5g42860	PCAP2	membrane
Q9M9S8	F14L17.11	F14L17.11 protein	membrane
F4K627	UPI	Serine protease inhibitor, potato inhibitor I-type family protein
A0A7G2EC10	AT9943_LOCUS7497	Methylesterase
Q9ZSU4	XTH14	Xyloglucan endotransglucosylase/hydrolase protein 14	cell wall，cytosol
Q9LFU8	At5g15780	At5g15780	membrane
Q9LS02	AOC2	Allene oxide cyclase 2, chloroplastic	Chloroplast
Q9SK09	At2g28490	Vicilin-like seed storage protein At2g28490	plasmodesma
A0A384LHB3	At3g59370	(thale cress) hypothetical protein
C0LGG6	At1g51890	Probable LRR receptor-like protein kinase At1g51890	membrane
A0A654FEY5	AN1_LOCUS15535	Saposin B-type domain-containing protein
A0A178V1C5	At4g12510	(thale cress) hypothetical protein
A0A178W2W5	AXX17_At1g54040	Ferredoxin	Chloroplast
A0A178UG89	AXX17_At5g16110	(thale cress) hypothetical protein
C0Z276	At5g25610	AT5G25610 protein
Q84JS8	AT2G38790	Uncharacterized protein At2g38790
F4IUJ0	At2g26340	Uncharacterized protein
A0A5S9WAF2	C24_LOCUS2831	Uncharacterized protein	membrane
Q9ZPW9	LTP8	Non-specific lipid-transfer protein 8
A0A7G2ER91	AT9943_LOCUS11780	(thale cress) hypothetical protein	nucleolus
A0A178W474	AXX17_At1g11180	(thale cress) hypothetical protein
A0A7G2F9T4	AT9943_LOCUS19875	Katanin p80 WD40 repeat-containing subunit B1 homolog	cytoplasm, cytoskeleton
A0A178WGD0	AXX17_At1g50090	ZKT	cytoplasm, cytoskeleton
Q7FY22	At4g28750	AT4g28750	Plastid,membrane
A0A5S9YB76	At5g44690	Uncharacterized protein
Q9LTC0	PBL19	Probable serine/threonine-protein kinase PBL19	membrane
A0A178UHH2	At5g20160	Ribonucloprotein	nucleolus
A0A178VAQ1	AXX17_At3g20310	(thale cress) hypothetical protein	nucleolus
Q9SUI4	PSAL	Photosystem I reaction center subunit XI, chloroplastic	Plastid,membrane
A0A178U8Q9	AXX17_At5g57110	GTD-binding domain-containing protein	membrane
A0A7G2ELR7	AT9943_LOCUS11409	(thale cress) hypothetical protein
Q9ZVT8	RF4	Putative E3 ubiquitin-protein ligase RF4
Q39138	LEA6	Late embryogenesis abundant protein 6	cytosol
A0A178W1I4	AXX17_At2g38480	(thale cress) hypothetical protein
A0A8F5Z876	psbB	Photosystem II CP47 reaction center protein	membrane，photosystem II
A0A654F8H8	AN1_LOCUS13291	Pre-mRNA-splicing factor ISY1 homolog	nucleolus
